# Supplementary material for: Expression level of a flavonoid 3′-hydroxylase gene determines pathogen-induced color variation in sorghum
Source: BMC Res Notes. 2014 Oct 27;7:761. doi: 10.1186/1756-0500-7-761 (PMC4219097; doi:10.1186/1756-0500-7-761)
Supplement: Supplementary file 1 — Additional file 1: Table S1: Primers used. (XLS 31 KB) [file 13104_2014_3281_MOESM1_ESM.xls]

## Sheet: mapping
Table S1 Primers used.
whole genome bulk mapping
name	position_upper	position_lower	sequence_upper	sequence_lower
SB2623	44800054	44800230	TGCTGCACATGACAGTTGGACTAC	TGACCTCAGATCATCTCTGCCTTG
SB2630	47484919	47485209	CGCTATAGCCCAGTCACATCTCCT	CACACAACAAAAAGGGGTGTCAGA
SB2667	51704422	51704636	ATTGTTGTCATCTTCCCCTCCAAC	CTCTCGTCGTCACCTTTGCCTATC
SB2677	52289379	52289654	TTTCTACACTATGATGTGCCCCCA	TACGAGTCCACGACTACGAGCG
SB2685	53068939	53069103	TCCTCCATCTCCTCTCCCTTCTCT	CACAGAACACACACATCGCAATTC
SB2760	57962834	57963023	CGACATGCATCTGACACTCCG	TAGTACGTACGTCTCCGCGACTCC
SB2836	62144483	62144661	CTACATGCACTGATGCACCTCTCA	GACCGTCACTCGAATGTTCTCTGA
SB2925	66540220	66540507	ATGCTTTACACATCTCCATCGCAA	ACACACATGCATGCTAAAATCCGT
BAC screening
name	position_upper	position_lower	sequence_upper	sequence_lower
SB20978	54423272	54423291	GTGCTGCTGTGCTGTTGTTTCTC	AAGCAAACCTTCCTCTGAAAAGGC
SB20980	54578265	54578316	ACGACATGTCCACAGAAAGTGCAT	ACAGCATGATAAACGAGACGGACA
mapping on Chr.4
name	position_upper	position_lower	sequence_upper	sequence_lower
SB2685	53068939	53069103	TCCTCCATCTCCTCTCCCTTCTCT	CACAGAACACACACATCGCAATTC
SB2703	54155927	54156162	TGCCATTAACCTTCCATGGATTTC	GAGGGAGTAGTTTGTGCGGAAAGA
SB2710	55030938	55031235	AGACACCTCTCTTCCCAAACCCTT	TGATCTACCTGTTGAGGTCGTGGA
SB2718	55467308	55467560	TACTGCCTGCCTGCAGTCGTATAG	CTGGTTGCTGTAGTTGCGTGAGTT
SB2734	56429320	56429592	TGTCGCAATGTAATAACCAAGAGGG	CATGGTGTGAAGAATCCATGAAGC
SB2759	57873088	57873301	CATATTACGTTGCGTCCACCAAAA	TACCCGCGTGTGTCTACCCTATCT
SB2760	57962834	57963023	CGACATGCATCTGACACTCCG	TAGTACGTACGTCTCCGCGACTCC
SB2761	58008375	58008667	TCAATTGACAATCGTTGTCGGC	GAGGGGATCAACGTCAAGTACGAG
SB2772	58748437	58748654	GATGCAACCAAACCAACATAGCTG	AAAGCCAAGAAGGAAGACCCAAAG
SB2792	60053860	60054035	AAAACCTTGGTGTGGGTGGTGT	GATTCCTCGCCTCCCAGAAGTT
SB2801	60470442	60470716	GATGCATGAGCGAGTACCGAGTAG	GGTAATCCAAGAAAGCAACGAGGA
SB2831	61644519	61644713	TTCAGCTTTGGATCTCGATCTGTG	CGTCAAATTCTAGCTCCTATCATCA
SB2836	62144483	62144661	CTACATGCACTGATGCACCTCTCA	GACCGTCACTCGAATGTTCTCTGA
