# Supplementary material for: Expression level of a flavonoid 3′-hydroxylase gene determines pathogen-induced color variation in sorghum
Source: BMC Res Notes. 2014 Oct 27;7:761. doi: 10.1186/1756-0500-7-761 (PMC4219097; doi:10.1186/1756-0500-7-761)
Supplement: Supplementary file 5 — Additional file 5: Table S2: Expression ratios and description of transcripts. Transcript ID (Transcript), gene ID (Gene), chromosome number (Chromosome), start position (Start), end position (End), strand direction (Strand), description in Phytozome (Description), pfam ID (Pfam), reads per kilobase of exon model per million mapped reads (RPKM) before (before) or after (after) cutting stress, and calculated ratio of RPKM (Fold change) in each line are listed. (XLS 15 MB) [file 13104_2014_3281_MOESM5_ESM.xls]

## Sheet: Sheet1
Table S2. Expression ratios and ORF predictions of transcripts. Transcript ID (Transcript), gene ID (Gene), chromosome number (Chromosome), start position (Start), end position (End), strand direction (Strand), description in Phytozome (Description), pfam ID (Pfam), RPKM before (before) or after cutting stress (after), calculated ratio of RPKM (FC) in each line are listed.
								Nakei-MS3B			#96			#62			#127			#3			M36001
Transcript	Gene	Chromosome	Start	End	Strand	Description	Pfam	before	after	fold change	before	after	fold change	before	after	fold change	before	after	fold change	before	after	fold change	before	after	fold change
Sb01g000200.1	Sb01g000200	chromosome_1	2164	2829	+	similar to Putative uncharacterized protein	PF03168.8|LEA_2(8.8e-09)	0	0.06	1	0	0.13	1	0.04	0.19	1	0	0.09	1	0	0.09	1	0	0.07	1
Sb01g000210.1	Sb01g000210	chromosome_1	11418	14814	-	similar to RabGAP/TBC domain-containing protein, putative, expressed	PF00566.13|RabGAP-TBC(2.6e-37)	27.17	32.17	1.17749	22.45	32.89	1.4452	23.37	41.13	1.72876	17.98	36.37	1.96891	13.19	33.5	2.43129	22.33	28.68	1.27218
Sb01g000220.1	Sb01g000220	chromosome_1	24840	42442	-	similar to PDR-like ABC transporter	PF01061.19|ABC2_membrane(1.4e-38), PF08370.6|PDR_assoc(1.4e-18), PF00005.22|ABC_tran(4.6e-10), PF01061.19|ABC2_membrane(2.6e-51)	2.32	4.1	1.53614	2.21	16.29	5.38629	3.03	3.22	1	2.26	9.04	3.07975	1.61	12.79	5.28352	4.18	6.33	1.41506
Sb01g000230.1	Sb01g000230	chromosome_1	60122	63495	+	similar to Putative uncharacterized protein	-	35.88	47.12	1.30477	40.76	60.6	1.4751	36.23	59.57	1.62691	36.86	58.3	1.5663	31.61	58.57	1.82674	39.71	61.31	1.53058
Sb01g000240.1	Sb01g000240	chromosome_1	63649	69514	-	similar to Expressed protein	-	93.29	112.45	1.2032	109.01	68.88	0.635215	91.74	70.18	0.767522	110.88	74.26	0.672685	114.18	66.81	0.588731	103.82	90.67	1
Sb01g000250.1	Sb01g000250	chromosome_1	79810	81660	+	Predicted protein	-	0	0	1	0	0.05	1	0	0.02	1	0.04	0.09	1	0	0.03	1	0	0	1
Sb01g000255.1	Sb01g000255	chromosome_1	82098	107334	+	similar to Putative uncharacterized protein	-	0	0	1	0	0.12	1	0	0.06	1	0	0.09	1	0	0.09	1	0	0.07	1
Sb01g000260.1	Sb01g000260	chromosome_1	110179	112514	-	similar to Os03g0861900 protein	PF13041.1|PPR_2(1.7e-10), PF13041.1|PPR_2(4.1e-12), PF13041.1|PPR_2(1.4e-09)	0.45	1.13	1	0.35	0.84	1	0.39	1.32	1.66906	0.19	0.74	1.46218	0.16	0.8	1	0.41	1	1
Sb01g000270.1	Sb01g000270	chromosome_1	112974	116051	+	similar to Rhodanese-like domain containing protein, expressed	PF00581.15|Rhodanese(3.6e-09)	27.74	15.65	0.579332	24.97	7.29	0.319214	26.66	10.21	0.405278	18.64	10.37	0.578921	19.06	10.19	0.557827	27.49	10.54	0.405054
Sb01g000280.1	Sb01g000280	chromosome_1	116303	136465	-	similar to Expressed protein	-	5.21	23.13	3.88567	6.58	51.4	6.91293	6.12	35.39	5.11096	5.07	35.97	6.09061	3.11	25.12	6.35523	4.18	38.22	7.57143
Sb01g000290.1	Sb01g000290	chromosome_1	155165	155581	+	weakly similar to Putative uncharacterized protein	-	0	0	1	0	0	1	0	0	1	0	0	1	0	0	1	0	0	1
Sb01g000300.1	Sb01g000300	chromosome_1	156091	162151	-	similar to Transcriptional corepressor LEUNIG, putative, expressed	PF08513.6|LisH(8.6e-07), PF00400.27|WD40(2.3e-08), PF00400.27|WD40(9.8e-08)	18.87	21.61	1	21.09	26.13	1.22816	20.46	27.53	1.32945	19.12	27.33	1.40805	16.17	23.79	1.4438	19.52	23.99	1.21784
Sb01g000310.1	Sb01g000310	chromosome_1	162795	167954	-	weakly similar to Putative uncharacterized protein	PF00564.19|PB1(9.1e-19), PF07714.12|Pkinase_Tyr(3e-63)	42.71	46.2	1.07984	38.38	47.93	1.24251	41.27	44.65	1	35.02	48.56	1.3759	32.1	50.51	1.55619	41.79	43.23	1
Sb01g000330.1	Sb01g000330	chromosome_1	186074	205207	+	similar to Putative myosin heavy chain	PF02736.14|Myosin_N(4.1e-09), PF00063.16|Myosin_head(1.3e-21), PF00063.16|Myosin_head(4.6e-201), PF01843.14|DIL(1.9e-28)	0	0	1	0	0	1	0	0	1	0	0	1	0	0	1	0	0	1
Sb01g000340.1	Sb01g000340	chromosome_1	212148	213606	+	weakly similar to Os02g0484600 protein	PF02458.10|Transferase(5.3e-47)	0.07	0.32	1	0.02	0	1	0.16	0.12	1	0.02	0.15	1	0	0.08	1	0.09	0.13	1
Sb01g000350.1	Sb01g000350	chromosome_1	217569	220331	+	similar to Putative uncharacterized protein	PF05922.11|Inhibitor_I9(1.3e-14), PF00082.17|Peptidase_S8(3e-39), PF02225.17|PA(5.1e-14)	0.21	0.57	1	0.12	0.12	1	0.29	0.22	1	0.09	0.33	1	0.05	0.16	1	0.37	0.07	1
Sb01g000352.1	Sb01g000352	chromosome_1	246149	247132	+	weakly similar to Chromosome chr7 scaffold_192, whole genome shotgun sequence	PF00847.15|AP2(2.8e-15)	0.05	0.34	1	0.13	0.34	1	0.09	0.13	1	0.1	0.52	1	0.11	0.38	1	0.03	0	1
Sb01g000355.1	Sb01g000355	chromosome_1	251508	255065	-	similar to Chromosome undetermined scaffold_127, whole genome shotgun sequence	PF04266.9|ASCH(8.5e-16)	10.81	13.23	1	11.21	8.52	0.779689	13.11	10	0.779589	9.42	11.08	1	9.13	11.84	1	13.06	11.05	1
Sb01g000355.2	Sb01g000355	chromosome_1	251508	255065	-	-	PF04266.9|ASCH(7.3e-16)	10.36	12.49	1	10.64	8.03	0.775773	12.54	9.55	1	8.99	10.29	1	8.54	11.13	1	12.24	10.63	1
Sb01g000357.1	Sb01g000357	chromosome_1	259261	259971	+	similar to Chromosome chr5 scaffold_2, whole genome shotgun sequence	PF00149.23|Metallophos(9e-37)	2.54	2.58	1	1.74	3.87	1.77737	3.65	4.82	1	3.25	7.68	2.04235	5.2	4.95	1	3.01	8.26	2.30923
Sb01g000360.1	Sb01g000360	chromosome_1	260203	260729	+	Predicted protein	-	2.68	3.4	1	1.52	5.37	2.52778	3.43	4.91	1	5.16	7.89	1	4.78	6.13	1	2.95	12.05	3.3038
Sb01g000365.1	Sb01g000365	chromosome_1	261854	264081	-	similar to Os03g0859900 protein	PF14389.1|Lzipper-MIP1(2.6e-20), PF04784.9|DUF547(4.2e-32)	0.05	0	1	0.05	0.06	1	0.16	0.08	1	0.46	0.02	1	0.32	0.12	1	0.09	0.13	1
Sb01g000370.1	Sb01g000370	chromosome_1	272642	276458	+	similar to OTU-like cysteine protease family protein, putative, expressed	PF02338.14|OTU(1.3e-23)	10.48	17.83	1.64024	13.77	49.67	3.4306	9.48	21.84	2.17939	12.09	24.57	1.9534	8.84	32.52	3.4065	9.12	29.11	2.9753
Sb01g000380.1	Sb01g000380	chromosome_1	278678	282613	+	similar to RuBisCO large subunit-binding protein subunit alpha, chloroplast precursor	PF00118.19|Cpn60_TCP1(4.3e-118)	99.92	114.99	1	89.05	73.82	0.830872	97.55	96.74	1	97.87	123.17	1.25589	121.41	107.18	0.883751	149.2	131.66	0.883222
Sb01g000390.1	Sb01g000390	chromosome_1	283618	285947	+	similar to Sigma factor SIG6	PF04539.11|Sigma70_r3(4e-07), PF04542.9|Sigma70_r2(1.8e-19), PF04539.11|Sigma70_r3(7.3e-14), PF04545.11|Sigma70_r4(3.1e-15)	152.48	59.21	0.392299	225.84	53.22	0.239023	147.55	75.92	0.517805	141.05	77.17	0.550299	121.45	74.37	0.615517	138.51	88.23	0.639596
Sb01g000390.2	Sb01g000390	chromosome_1	282841	285947	+	-	PF04539.11|Sigma70_r3(4.7e-07), PF04542.9|Sigma70_r2(1.8e-19), PF04539.11|Sigma70_r3(7.2e-14), PF04545.11|Sigma70_r4(3e-15)	102.7	40.76	0.4027	152.21	35.81	0.240258	102.12	53.04	0.52405	93.94	54.14	0.580788	83.03	50.89	0.617518	93.78	59.83	0.641802
Sb01g000390.3	Sb01g000390	chromosome_1	282841	286255	+	-	PF04539.11|Sigma70_r3(4.7e-07), PF04542.9|Sigma70_r2(1.8e-19), PF04539.11|Sigma70_r3(7.2e-14), PF04545.11|Sigma70_r4(3e-15)	106.77	43.66	0.414401	157.73	39	0.252	106.11	55.32	0.525815	98.99	57.03	0.580358	86.32	53.26	0.621393	97.23	65.53	0.677288
Sb01g000390.4	Sb01g000390	chromosome_1	282841	285947	+	-	PF04539.11|Sigma70_r3(4.7e-07), PF04542.9|Sigma70_r2(1.8e-19), PF04539.11|Sigma70_r3(7.2e-14), PF04545.11|Sigma70_r4(3e-15)	105.57	41.73	0.400957	155.76	36.69	0.240431	104.53	54.7	0.527812	95.52	55.66	0.587029	84.57	52.3	0.622882	96.22	61.76	0.645546
Sb01g000390.5	Sb01g000390	chromosome_1	282841	286296	+	-	PF04539.11|Sigma70_r3(3.6e-07), PF04542.9|Sigma70_r2(1.3e-19), PF04539.11|Sigma70_r3(1.5e-09)	98.5	40.71	0.419196	144.84	36.16	0.2548	97.15	50.16	0.521243	92.15	52.47	0.57402	79.46	49.4	0.626398	89.51	60.47	0.679151
Sb01g000400.1	Sb01g000400	chromosome_1	291268	298468	+	similar to ABC transporter family protein, putative, expressed	PF00005.22|ABC_tran(2e-11), PF01061.19|ABC2_membrane(1e-23)	0.12	0.46	1	0.95	0.38	0.707692	0.17	1.06	1.76068	0.28	0.43	1	0.21	0.36	1	0.27	0.33	1
Sb01g000410.1	Sb01g000410	chromosome_1	298658	299952	-	Predicted protein	PF00403.21|HMA(7.9e-08), PF00403.21|HMA(1.5e-09)	0.02	0.03	1	0.02	0	1	0.02	0	1	0.14	0	1	0.11	0	1	0	0	1
Sb01g000420.1	Sb01g000420	chromosome_1	300949	306353	+	similar to La domain containing protein, expressed	PF05383.12|La(5.9e-20)	12.73	18.96	1.45375	11.25	13.83	1	12.16	14.03	1	8.57	16.46	1.82445	8.42	15.98	1.80255	14.65	13.57	1
Sb01g000430.1	Sb01g000430	chromosome_1	310079	311335	+	similar to Putative uncharacterized protein	PF00657.17|Lipase_GDSL(6.9e-21)	0	0	1	0	0	1	0	0	1	0	0	1	0	0	1	0	0	1
Sb01g000440.1	Sb01g000440	chromosome_1	336344	337798	+	similar to Putative uncharacterized protein	PF01554.13|MatE(7.8e-24), PF01554.13|MatE(2.1e-29)	1.67	3.21	1.57678	1.49	5.58	2.64257	3.22	7	1.89573	1.21	6.28	3.29412	1.73	6.27	2.663	3.26	5.48	1
Sb01g000446.1	Sb01g000446	chromosome_1	344303	345871	+	similar to Putative uncharacterized protein	PF07386.6|DUF1499(4.3e-31)	17.44	16.24	1	11.53	9.55	1	14.93	10.3	1	10.67	10.05	1	8.34	7.89	1	18.67	14.17	1
Sb01g000450.1	Sb01g000450	chromosome_1	358631	360187	+	similar to Expressed protein	PF11961.3|DUF3475(1.4e-22), PF05003.7|DUF668(6.5e-28)	0.37	0.2	1	0.38	0.22	1	1.07	0.56	1	0.34	0.59	1	0.35	0.27	1	0.9	0.19	1
Sb01g000460.1	Sb01g000460	chromosome_1	363231	368612	-	similar to Putative uncharacterized protein	PF00400.27|WD40(1.2e-07), PF00400.27|WD40(2.3e-11)	13.77	23.09	1.63101	16.64	21.8	1.29252	13.48	21.01	1.52003	11.22	23.22	1.982	9.79	20.73	2.0139	14.95	21.08	1.38433
Sb01g000470.1	Sb01g000470	chromosome_1	374409	378342	-	similar to Erwinia chrysanthemi IndA protein homolog-like	PF04227.7|Indigoidine_A(7.8e-116)	12.37	12.92	1	11.17	10.05	1	10.28	18.44	1.7234	7.1	15.82	2.07654	5.74	12.65	2.02522	11.12	14.47	1
Sb01g000480.1	Sb01g000480	chromosome_1	383146	384596	+	similar to Putative uncharacterized protein	-	2.54	1.78	1	0.78	0.37	0.769663	3.25	1.35	0.552941	0.75	1.25	1	1.39	1.29	1	2.42	0.89	1
Sb01g000490.1	Sb01g000490	chromosome_1	388285	398779	+	similar to Putative chromosome region maintenance protein	PF03810.14|IBN_N(3.3e-14), PF08389.7|Xpo1(5.4e-41), PF08767.6|CRM1_C(4.9e-125)	27.61	42.12	1.50717	44.27	41.2	0.932185	27.21	39.44	1.43353	28.58	42.77	1.47972	25.42	39.54	1.53444	30.77	41.36	1.33333
Sb01g000500.1	Sb01g000500	chromosome_1	399040	399792	-	similar to Chromosome chr18 scaffold_1, whole genome shotgun sequence	PF03641.9|Lysine_decarbox(1.3e-08)	0	0.39	1	0.14	0.06	1	0	0.11	1	0.05	0	1	0	0.08	1	0	0.06	1
Sb01g000510.1	Sb01g000510	chromosome_1	406694	410929	+	Predicted protein	PF05641.7|Agenet(7.6e-11), PF05641.7|Agenet(7.8e-09), PF05266.9|DUF724(8.4e-48)	0.03	0.59	1.54369	0.02	0.03	1	0.02	0.08	1	0.01	0.02	1	0.01	0.06	1	0.04	0	1
Sb01g000520.1	Sb01g000520	chromosome_1	411383	411989	+	similar to Putative uncharacterized protein	-	6.61	9.23	1	9.45	8.28	1	7.47	16.69	2.08855	6.57	11.28	1.62219	4.73	10.3	1.97208	9.6	13.14	1
Sb01g000530.1	Sb01g000530	chromosome_1	414180	415242	-	similar to Putative uncharacterized protein OSJNBa0059G06.14	PF03629.13|DUF303(4e-33)	0	0.04	1	0	0	1	0.03	0	1	0	0	1	0	0	1	0	0	1
Sb01g000550.1	Sb01g000550	chromosome_1	420864	422582	+	similar to Os03g0857500 protein	PF03629.13|DUF303(3.7e-30)	0.1	0.21	1	0.06	0.15	1	0.11	0	1	0	0	1	0.03	0.04	1	0.07	0	1
Sb01g000560.1	Sb01g000560	chromosome_1	424004	427324	-	similar to Putative CLB1 protein (Calcium-dependent lipid binding) protein	PF00168.25|C2(1e-22)	0	0	1	0	0	1	0.02	0	1	0.02	0	1	0	0	1	0	0	1
Sb01g000570.1	Sb01g000570	chromosome_1	429067	433590	+	similar to Putative uncharacterized protein OSJNBa0059G06.17	-	201.05	109.45	0.546647	324.27	43.82	0.137793	211.62	87.38	0.415671	323.22	74.21	0.231972	390.08	70.44	0.182674	232.88	115.35	0.497477
Sb01g000570.2	Sb01g000570	chromosome_1	429067	433369	+	-	-	220.93	120.45	0.547245	356.99	48.61	0.138579	232.26	96.09	0.416231	355.98	81.86	0.232114	429.36	77.41	0.182196	255.35	127.06	0.499551
Sb01g000570.3	Sb01g000570	chromosome_1	429067	433362	+	-	-	205.74	112.62	0.549579	330.34	45.26	0.139615	215.61	89.92	0.419741	328.38	76.77	0.23611	397.6	71.55	0.182012	237.45	118.5	0.501153
Sb01g000580.1	Sb01g000580	chromosome_1	462325	464149	+	similar to Gibberellin 20-oxidase	PF14226.1|DIOX_N(1.4e-27), PF03171.15|2OG-FeII_Oxy(2.7e-26)	1.35	4.41	2.30213	0.25	2.44	2.752	0.14	1.42	2.12281	0.07	4.54	5.17757	0.04	1.71	2.60577	0.09	2.51	3.22018
Sb01g000590.1	Sb01g000590	chromosome_1	536037	537265	-	similar to Putative uncharacterized protein	PF02482.14|Ribosomal_S30AE(1.5e-20)	140.89	59.76	0.428219	248.42	16.17	0.0688397	153.26	154.96	1	49.5	73.03	1.46594	51.2	41.98	0.823372	153.93	45.55	0.300458
Sb01g000600.1	Sb01g000600	chromosome_1	537759	544382	-	similar to Protein kinase AKINbetagamma-1	PF00571.23|CBS(3.9e-11)	20.73	27.33	1.30373	24.65	47.09	1.87485	21.11	33.87	1.57711	17.8	33.33	1.82606	16.01	33.79	2.04527	20.5	35.67	1.70558
Sb01g000610.1	Sb01g000610	chromosome_1	553713	555232	+	similar to Acyl carrier protein	PF00550.20|PP-binding(2.6e-10)	0.3	2.74	2.87692	0.7	3.49	2.64118	0.33	1.51	1	0.31	2.06	1	0.18	1.7	1	0.12	0.87	1
Sb01g000620.1	Sb01g000620	chromosome_1	556154	562376	-	similar to Putative H-box binding protein, KAP2, with alternative splicing isoforms	PF03731.10|Ku_N(2.1e-15), PF02735.11|Ku(3.6e-38), PF03730.9|Ku_C(2.1e-08), PF08785.6|Ku_PK_bind(3e-36)	2.65	3.79	1	4.38	3.58	1	2.77	3.85	1	2.27	5.07	1.85627	1.99	3.64	1	3.1	3.02	1
Sb01g000630.1	Sb01g000630	chromosome_1	574735	576396	+	similar to Putative uncharacterized protein	-	46.35	55.44	1	38.84	59.85	1.52736	39.7	57.39	1.43464	35.92	57.53	1.58532	30.98	59.61	1.89525	45.22	56.32	1
Sb01g000640.1	Sb01g000640	chromosome_1	576932	579463	-	similar to Putative uncharacterized protein	PF13041.1|PPR_2(1.2e-09), PF13041.1|PPR_2(2.8e-12)	15.47	6.28	0.442016	39.78	3.34	0.106425	19.11	8.94	0.494281	21.13	5.89	0.311342	27.23	4.08	0.17995	21.42	7.13	0.362623
Sb01g000650.1	Sb01g000650	chromosome_1	580090	581169	-	similar to Putative uncharacterized protein	PF14226.1|DIOX_N(9.9e-28), PF03171.15|2OG-FeII_Oxy(9.3e-22)	0	0	1	0	0	1	0	0	1	0	0	1	0	0	1	0	0	1
Sb01g000660.1	Sb01g000660	chromosome_1	583694	584782	-	similar to Putative uncharacterized protein	PF14226.1|DIOX_N(3.6e-29), PF03171.15|2OG-FeII_Oxy(6.7e-21)	0.5	0.34	1	0.31	0.5	1	0.37	1.11	1	0.16	0.67	1	0.41	0.37	1	0.22	0.57	1
Sb01g000670.1	Sb01g000670	chromosome_1	588180	588789	-	similar to Putative uncharacterized protein	-	0	0	1	0	0	1	0	0	1	0	0	1	0	0	1	0	0	1
Sb01g000680.1	Sb01g000680	chromosome_1	595752	599601	-	similar to DANA2	-	56.47	51.67	1	63.37	24.76	0.400186	70.73	26.62	0.385055	60.75	39.96	0.66332	69.65	32.95	0.480538	72.03	28.52	0.404217
Sb01g000690.1	Sb01g000690	chromosome_1	600180	601699	-	similar to Os03g0855500 protein	-	0.96	1.7	1.37755	1.07	1.56	1	0.98	1.81	1	0.67	2	1	0.81	1.65	1	0.85	1.38	1
Sb01g000696.1	Sb01g000696	chromosome_1	676390	680269	-	weakly similar to Putative DNA-binding protein	PF03106.10|WRKY(1.7e-28)	0.23	2.86	3.13821	0.6	4.99	3.74375	0.48	4.2	3.51351	1.21	4.56	2.51584	1.62	8.29	3.5458	0.35	5.64	4.91852
Sb01g000700.1	Sb01g000700	chromosome_1	695565	700955	+	similar to Os03g0854800 protein	PF12174.3|RST(2.1e-27)	66.23	89.67	1.34865	56.16	71.63	1.27064	55.88	73.96	1.31786	49.1	86.37	1.74391	40.58	98.55	2.39418	54.95	63.2	1.14745
Sb01g000710.1	Sb01g000710	chromosome_1	708380	710481	+	similar to Putative uncharacterized protein	PF00722.16|Glyco_hydro_16(1.8e-45), PF06955.7|XET_C(5.5e-09)	0.95	0.88	1	0.47	0.38	1	1.11	0.96	1	0.2	0.7	1	0.13	0.75	1	0.75	0.29	1
Sb01g000720.1	Sb01g000720	chromosome_1	716030	722023	+	similar to Os09g0261300 protein	PF13344.1|Hydrolase_6(1.7e-34), PF13242.1|Hydrolase_like(3.3e-16)	35.38	46.94	1.31776	34.76	37.85	1	35.34	39.7	1	30.38	42.22	1.37731	25.96	41.36	1.57122	33.59	34.13	1
Sb01g000730.1	Sb01g000730	chromosome_1	728960	732969	-	similar to Putative heat shock transcription factor	PF00447.12|HSF_DNA-bind(3.4e-33)	35.04	49.5	1.40122	36.97	48.34	1.29945	32.13	39.29	1.21612	35.78	44.3	1.23165	32.96	48.38	1.45406	34.8	38.49	1.10307
Sb01g000740.1	Sb01g000740	chromosome_1	734688	735239	+	similar to Putative uncharacterized protein	-	4.88	3.78	1	3.36	1.96	1	6.02	6.05	1	3.38	4.4	1	3.8	4.08	1	4.75	2.86	1
Sb01g000750.1	Sb01g000750	chromosome_1	736137	738972	-	similar to Expressed protein	PF14259.1|RRM_6(1.1e-10)	18.94	21.27	1	15.54	12.43	0.811971	17.32	15.56	1	11.67	19.98	1.65588	10.84	20.19	1.7897	19.38	14.77	1
Sb01g000760.1	Sb01g000760	chromosome_1	739232	741979	+	similar to Putative exosome component	PF01138.16|RNase_PH(2e-21)	5.2	10.78	1.9	9.74	5.21	0.578212	5.7	6.96	1	3.4	10.49	2.61136	2.66	7.13	2.22131	7.43	6.83	1
Sb01g000770.1	Sb01g000770	chromosome_1	743488	747212	+	similar to Putative uncharacterized protein	PF01412.13|ArfGap(2.7e-36)	23.07	45.4	1.92771	20.84	49.83	2.32738	17.37	42.12	2.34731	19.93	45.82	2.23698	17.58	43.83	2.41281	17.82	43.65	2.37248
Sb01g000775.1	Sb01g000775	chromosome_1	748912	749499	-	similar to Expressed protein	PF06094.7|AIG2(1.3e-17)	2.14	4.12	1	2.76	5.67	1	2.23	10.79	3.65015	1.33	7.84	3.79399	0.76	6.38	4.19318	2.41	6.34	1
Sb01g000780.1	Sb01g000780	chromosome_1	750321	757442	-	similar to Os01g0238900 protein	PF00400.27|WD40(4e-08), PF00400.27|WD40(6.2e-08), PF04158.9|Sof1(6.1e-32)	4.68	12.16	2.3169	6.78	6.73	1	5.71	6.99	1	4.53	11.48	2.25678	3.7	9.17	2.16383	7.28	6.85	1
Sb01g000790.1	Sb01g000790	chromosome_1	757682	759849	+	similar to Putative uncharacterized protein	PF13862.1|BCIP(7.6e-59)	7.99	14.74	1.75083	6.73	6.49	1	7.26	9.27	1	3.88	11.9	2.64344	3.26	10.3	2.65258	8.82	6.75	1
Sb01g000800.1	Sb01g000800	chromosome_1	763676	767084	+	similar to Putative fertility restorer	PF12854.2|PPR_1(1.2e-07), PF13041.1|PPR_2(1.7e-09), PF13041.1|PPR_2(1.2e-12)	1.09	2.67	1.75598	2.29	0.74	0.528875	1.35	2.12	1	0.69	2.08	1.82249	0.98	1.44	1	1.4	1.53	1
Sb01g000810.1	Sb01g000810	chromosome_1	767891	769913	-	similar to Expressed protein	PF06979.7|DUF1301(7.8e-10)	23.19	33.81	1.43902	23.04	27.41	1	20.72	24.66	1	18.62	32.9	1.72783	17.89	29.58	1.61885	23.57	24.28	1
Sb01g000820.1	Sb01g000820	chromosome_1	769899	773305	+	similar to Expressed protein	PF07842.7|GCFC(1e-34)	6.26	9.01	1.37879	7.61	7.75	1	4.98	8.66	1.61538	4.53	9.5	1.89873	4.61	9.05	1.79144	6.16	8.99	1.39525
Sb01g000830.1	Sb01g000830	chromosome_1	777709	782029	+	similar to Expressed protein	-	0.17	0.81	1.54701	0.3	0.15	1	0.29	0.36	1	0.2	0.68	1	0.21	0.46	1	0.29	0.34	1
Sb01g000840.1	Sb01g000840	chromosome_1	783210	784742	-	similar to Expressed protein	PF08381.6|BRX(2.8e-11), PF08381.6|BRX(1e-07), PF08381.6|BRX(6.1e-25)	0	0	1	0	0	1	0	0	1	0	0.05	1	0	0.05	1	0	0	1
Sb01g000850.1	Sb01g000850	chromosome_1	825951	829043	+	similar to Putative uncharacterized protein	PF00753.22|Lactamase_B(2.2e-18), PF10996.3|Beta-Casp(2e-30), PF07521.7|RMMBL(5.2e-12), PF11718.3|CPSF73-100_C(7.3e-48)	10.32	18.53	1.72527	13.79	11.1	0.81812	8.86	14.13	1.53448	6.11	16.43	2.45148	5.7	12.89	2.07313	11.85	12.66	1.06304
Sb01g000860.1	Sb01g000860	chromosome_1	830569	832191	-	similar to Putative uncharacterized protein	PF04185.9|Phosphoesterase(1.1e-95)	1.64	7.89	3.36742	0.33	36.65	28.3083	0.63	14.05	9.23313	0.59	14.97	10.044	0.45	19.81	14.3517	0.97	33.14	17.3299
Sb01g000870.1	Sb01g000870	chromosome_1	833372	834689	-	similar to Os03g0852600 protein	PF04483.7|DUF565(1.2e-17)	10.21	12.76	1	16.27	10.5	0.665895	14.49	15.55	1	9.83	14.35	1	9.26	10.32	1	16.54	18.64	1
Sb01g000880.1	Sb01g000880	chromosome_1	835277	836745	+	similar to Putative uncharacterized protein OSJNBa0015N08.27	-	13.7	20.91	1	13.67	9.57	1	17.13	18.07	1	9.28	22.17	2.25389	8.1	16.37	1.90879	22.61	16.52	1
Sb01g000890.1	Sb01g000890	chromosome_1	839655	841037	+	Predicted protein	-	0.03	0.04	1	0	0.09	1	0	0.3	1	0.04	0.16	1	0	0.09	1	0	0.4	1.4
Sb01g000896.1	Sb01g000896	chromosome_1	852557	856948	-	Predicted protein	-	0	0	1	0	0	1	0	0	1	0	0	1	0	0	1	0	0	1
Sb01g000900.1	Sb01g000900	chromosome_1	858904	865339	-	weakly similar to Histone-like transcription factor and archaeal histone family protein, expressed	PF00808.18|CBFD_NFYB_HMF(1.7e-12)	8.81	3.03	0.410805	2.71	1.18	0.587601	8.71	0.65	0.169928	4.03	2.37	1	3.66	2.12	1	9.57	2.61	0.341533
Sb01g000910.1	Sb01g000910	chromosome_1	871186	875678	+	similar to Derlin-2.1	PF04511.10|DER1(7.3e-57)	29.71	36.21	1.21166	31.69	42.1	1.31845	25	41.43	1.63192	18.86	42.78	2.20443	16.53	43.22	2.52253	27.86	39.39	1.39951
Sb01g000910.2	Sb01g000910	chromosome_1	871175	874368	+	-	PF04511.10|DER1(4.2e-47)	25.86	29.78	1	28.58	32.65	1	23.16	36.2	1.53974	15.83	37.31	2.27629	14.6	38.28	2.51795	24.65	34.44	1.38168
Sb01g000920.1	Sb01g000920	chromosome_1	876159	877616	+	similar to Pentatricopeptide, putative, expressed	-	0.33	0.41	1	0.27	0.25	1	0.31	0.88	1	0.15	0.43	1	0.08	0.26	1	0.28	0.29	1
Sb01g000930.1	Sb01g000930	chromosome_1	881833	882812	+	similar to Putative uncharacterized protein	-	1.64	1.85	1	1.47	1.38	1	0.46	2.62	2.47945	0.43	2.18	2.22378	0.18	1.91	2.4661	0.27	2.01	2.37008
Sb01g000940.1	Sb01g000940	chromosome_1	885276	891075	+	similar to AFG1-like ATPase family protein, putative, expressed	PF03969.11|AFG1_ATPase(3.1e-63)	20.17	20.97	1	14.59	36.29	2.39192	18.47	6.47	0.383667	24.74	21.73	1	23.32	22.87	0.981497	19.59	31.06	1.55707
Sb01g000950.1	Sb01g000950	chromosome_1	891889	892629	+	similar to Histone H2A	PF00125.19|Histone(5.3e-23)	0.04	0	1	0.03	0.28	1	0.35	0.06	1	0.05	0.16	1	0.21	0.27	1	0.07	0	1
Sb01g000960.1	Sb01g000960	chromosome_1	906926	909951	+	similar to Putative uncharacterized protein	PF10539.4|Dev_Cell_Death(7.1e-53)	63.43	50.92	0.805836	47.09	43.27	0.920566	54.96	48.62	1	43.02	60.99	1.40822	38.19	58.92	1.52896	60.91	47.26	0.779519
Sb01g000960.2	Sb01g000960	chromosome_1	906907	909951	+	-	PF10539.4|Dev_Cell_Death(7.1e-53)	63.18	50.41	0.801028	47.04	43.07	0.917361	54.86	48.5	0.886144	42.79	60.87	1.41288	38.11	58.62	1.52442	61.04	47.06	0.774662
Sb01g000970.1	Sb01g000970	chromosome_1	913946	916383	-	similar to Pantoate--beta-alanine ligase	PF02569.10|Pantoate_ligase(3e-86)	3.37	4.53	1	0.76	17.36	10.4318	1.38	7.31	3.4916	0.61	8.64	5.98758	0.64	8.92	6.04878	1.75	10.68	4.24727
Sb01g000980.1	Sb01g000980	chromosome_1	917862	920051	-	similar to Putative uncharacterized protein	PF12854.2|PPR_1(4.7e-09), PF01535.15|PPR(7.6e-07)	0.09	0.44	1	0.13	0.25	1	0.13	0.31	1	0.07	0.2	1	0.03	0.23	1	0.07	0.07	1
Sb01g000990.1	Sb01g000990	chromosome_1	920318	922439	-	similar to Ankyrin repeat domain protein 2, putative, expressed	PF12796.2|Ank_2(5.2e-18)	106.9	88.92	1	44.94	17.31	0.398563	116.22	13.4	0.122846	63.02	39.59	0.634021	71.86	26.9	0.382926	107.76	57.45	0.537422
Sb01g001000.1	Sb01g001000	chromosome_1	927947	929704	+	similar to Putative uncharacterized protein	-	0.23	0.55	1	0.08	0.2	1	0.21	0.28	1	0.2	0.53	1	0.22	0.4	1	0.08	0.2	1
Sb01g001000.2	Sb01g001000	chromosome_1	927837	929603	+	-	-	0.23	0.55	1	0.09	0.17	1	0.19	0.27	1	0.2	0.49	1	0.23	0.38	1	0.1	0.2	1
Sb01g001010.1	Sb01g001010	chromosome_1	930055	935516	-	similar to Putative uncharacterized protein OSJNBa0015N08.19	-	8.71	12.63	1.40371	8.81	9.83	1	9.35	11.53	1	7.71	11	1.37773	7.68	11.59	1.45046	9.34	11.55	1.21373
Sb01g001020.1	Sb01g001020	chromosome_1	936171	938454	-	similar to SnRK1-interacting protein 1, putative, expressed	-	13.32	83.9	5.92877	12.99	127.88	9.21229	9.7	117.03	11.0308	9.44	120.66	11.6533	7.35	114.69	13.8551	17.71	112.05	6.04222
Sb01g001030.1	Sb01g001030	chromosome_1	942438	944166	-	Predicted protein	PF07899.6|Frigida(4e-50)	0	0.03	1	0	0.12	1	0.04	0.03	1	0	0.04	1	0	0.02	1	0	0.14	1
Sb01g001040.1	Sb01g001040	chromosome_1	945221	949039	-	similar to Putative U2 snRNP protein A\'	-	33.64	41.29	1	43.05	25.95	0.611805	34.01	23.75	0.706941	30.85	36.79	1.1865	22.71	30.95	1.34753	44.17	28.75	0.658623
Sb01g001050.1	Sb01g001050	chromosome_1	950394	955589	+	similar to Putative uncharacterized protein	PF01399.22|PCI(2.8e-18)	38.61	58.97	1.51401	37.19	74.21	1.96936	38.43	57.76	1.49024	33.77	66.26	1.93443	29.68	66.3	2.19361	42	64.51	1.52349
Sb01g001060.1	Sb01g001060	chromosome_1	958452	960898	+	similar to OSIGBa0157N01.7 protein	PF01588.15|tRNA_bind(7.7e-31)	43.42	29.2	0.679874	34.98	11.92	0.359088	44.96	21.62	0.492167	24.53	16.97	0.703878	22.1	14.4	0.666667	49.77	18.6	0.386055
Sb01g001070.1	Sb01g001070	chromosome_1	961953	965271	-	similar to Monothiol glutaredoxin-S7, chloroplast precursor	PF00462.19|Glutaredoxin(2.5e-20)	70.87	63.87	1	83.01	22.98	0.285442	79.17	32.81	0.421729	89.96	39.36	0.443712	99	39.05	0.4005	79.87	41.13	0.52096
Sb01g001080.1	Sb01g001080	chromosome_1	965473	969713	+	similar to Translational elongation factor Tu	PF00009.22|GTP_EFTU(2.2e-60), PF03144.20|GTP_EFTU_D2(1.1e-15), PF03143.12|GTP_EFTU_D3(1.5e-30)	15.28	47.39	2.97236	18.15	20.42	1.11854	13.81	17.74	1.26536	8.69	42.68	4.50774	7.72	33.43	3.94839	20.43	29.43	1.41997
Sb01g001090.1	Sb01g001090	chromosome_1	994657	996822	+	Predicted protein	-	0	0	1	0	0	1	0.04	0	1	0	0	1	0	0	1	0	0	1
Sb01g001100.1	Sb01g001100	chromosome_1	997506	999667	-	similar to NAC domain containing protein, expressed	PF01849.13|NAC(3e-19)	80.9	159.02	1.95385	67.36	81.83	1	73.68	102.25	1.38257	53.79	158.55	2.91203	49.23	135.61	2.71969	97.26	104.99	1.07867
Sb01g001110.1	Sb01g001110	chromosome_1	1002179	1005878	+	similar to Putative uncharacterized protein	-	11.26	7.61	1	6.35	2.16	0.429932	12.57	3.54	0.334562	5.4	6.21	1	6.09	5.08	1	13.31	4.46	0.381551
Sb01g001120.1	Sb01g001120	chromosome_1	1008931	1012638	+	similar to Putative phosphatidylinositol/phosphatidylcholine transfer protein	PF03765.10|CRAL_TRIO_N(1.7e-07), PF00650.15|CRAL_TRIO(1.2e-35)	85.15	48.56	0.575276	23.82	8.61	0.387188	105.47	2.59	0.0337184	91.2	14.45	0.16757	100.87	19.63	0.202513	96.69	11.19	0.124782
Sb01g001130.1	Sb01g001130	chromosome_1	1014516	1015869	+	similar to Putative uncharacterized protein	PF10063.4|DUF2301(2.6e-47)	34.79	8.23	0.257893	119.52	3.04	0.0335214	31.58	25.25	0.805709	68.09	9.27	0.148647	82.5	5.5	0.0778443	23.59	5.77	0.275315
Sb01g001130.2	Sb01g001130	chromosome_1	1014516	1015973	+	-	PF10063.4|DUF2301(1.6e-18)	31.16	7.6	0.267413	107.35	2.94	0.0363636	28.95	23.72	0.825376	62.68	8.88	0.155151	75.69	5.4	0.0834529	22.28	6.27	0.312285
Sb01g001140.1	Sb01g001140	chromosome_1	1016080	1021285	-	similar to Aspartokinase	PF00696.23|AA_kinase(1.2e-46)	97.47	79.95	1	5.65	8.84	1	73.61	3.7	0.0629942	11.05	26.7	2.29876	7.26	23.2	2.92978	135.99	18.23	0.140375
Sb01g001150.1	Sb01g001150	chromosome_1	1025935	1026696	+	similar to Os03g0850300 protein	PF00536.25|SAM_1(3.6e-13)	1.3	2.3	1	1.96	1.91	1	1.99	3.23	1	1.2	2.23	1	1.41	1.86	1	2.25	1.82	1
Sb01g001160.1	Sb01g001160	chromosome_1	1042154	1044264	-	similar to Cytochrome P450 71E1	PF00067.17|p450(8.5e-90)	0.37	0.19	1	0.24	4.45	4.39516	1.14	0.17	0.546729	2	1.71	0.903333	0.66	4.87	1	0.51	1.41	1
Sb01g001170.1	Sb01g001170	chromosome_1	1052435	1057485	+	similar to Putative uncharacterized protein	PF13561.1|adh_short_C2(1.8e-19)	11.23	7.49	0.694195	25.37	9.11	0.38339	13.57	11.53	1	17.84	10.17	0.592887	22.38	7.44	0.360992	13.36	10.9	1
Sb01g001180.1	Sb01g001180	chromosome_1	1058885	1061083	-	similar to Cytochrome P450 71E1	PF00067.17|p450(3.1e-92)	1.28	4.12	2.24561	0.69	0.7	1	1.38	0.15	0.483193	44.49	0.4	0.030776	14.53	0.54	0.0991629	0.73	0.22	1
Sb01g001200.1	Sb01g001200	chromosome_1	1131660	1134016	-	similar to Cytochrome P450 79A1	PF00067.17|p450(2.6e-81)	0.16	4.84	5.03448	0	0	1	0	0	1	8.13	0	0.109529	0.07	0	1	0	0	1
Sb01g001220.1	Sb01g001220	chromosome_1	1161652	1163330	+	similar to UDP-glucose glucosyltransferase	PF00201.13|UDPGT(4.1e-24)	0.39	4.08	3.65468	0.18	0.05	1	0.12	0.02	1	43.4	0.18	0.0265766	22.4	0.02	0.0435897	0.05	0.03	1
Sb01g001230.1	Sb01g001230	chromosome_1	1178295	1179870	-	-	PF02798.15|GST_N(2.2e-15), PF00043.20|GST_C(2.4e-19)	59.76	11.98	0.213627	26.57	1.82	0.102285	45.7	1.93	0.0627409	148.25	6.68	0.0514573	171.84	7.22	0.0475584	62.5	5.85	0.107874
Sb01g001230.2	Sb01g001230	chromosome_1	1178295	1179870	-	similar to Glutathione S-transferase 1	PF02798.15|GST_N(3e-21), PF00043.20|GST_C(1.5e-19)	75.87	14.52	0.201899	33.57	2.26	0.0943014	57.29	2.51	0.0602162	185.88	8.26	0.0495505	218.12	8.89	0.0451351	78.89	7.13	0.101765
Sb01g001240.1	Sb01g001240	chromosome_1	1182432	1184625	-	similar to Os03g0571900 protein	PF01554.13|MatE(2.4e-32), PF01554.13|MatE(1.8e-40)	4.32	1.82	1	2.39	0.02	0.300885	4.47	0.1	0.201097	12.09	0.46	0.111536	7.38	0.22	0.145585	5.46	0.05	0.162539
Sb01g001240.2	Sb01g001240	chromosome_1	1182432	1184712	-	-	PF01554.13|MatE(2.3e-32), PF01554.13|MatE(2.2e-40)	4.6	1.93	1	2.66	0.02	0.278689	4.83	0.14	0.19554	12.98	0.5	0.107296	7.72	0.23	0.141055	5.63	0.09	0.164404
Sb01g001250.1	Sb01g001250	chromosome_1	1203863	1206007	-	similar to Putative regulatory protein	PF03407.11|Nucleotid_trans(3.5e-55)	2.71	4.25	1	2.95	3.28	1	2.81	1.13	0.559055	2.03	3.32	1.42574	2.32	3.25	1.28012	2.76	3.12	1
Sb01g001260.1	Sb01g001260	chromosome_1	1211869	1216237	-	similar to Regulatory protein, putative, expressed	PF03407.11|Nucleotid_trans(2.3e-60)	14.29	23.88	1.62721	14.82	42.54	2.75221	14.04	25.61	1.76928	11.36	27.33	2.29207	16.47	30.09	1.77962	20.73	27.93	1.33134
Sb01g001270.1	Sb01g001270	chromosome_1	1223794	1229333	+	similar to Putative uncharacterized protein	PF06148.6|COG2(9.2e-35), PF12022.3|DUF3510(2.8e-27)	8.54	14.7	1.6457	10.34	16.89	1.5776	7.51	15.13	1.89542	7.5	17.1	2.12941	6.75	15.8	2.16774	8.91	14.37	1.55096
Sb01g001280.1	Sb01g001280	chromosome_1	1229865	1232875	-	-	PF05627.6|AvrRpt-cleavage(2e-20)	15.9	15.2	1	9.72	19.1	1.875	13.33	10.02	1	10.83	12.53	1	8.17	15.53	1.80262	11.65	9.21	1
Sb01g001280.2	Sb01g001280	chromosome_1	1229865	1232693	-	similar to Putative nitrate-induced protein	PF05627.6|AvrRpt-cleavage(1.7e-20)	16.63	15.86	1	10.01	19.34	1.84741	14.15	10.64	1	11.27	12.88	1	8.37	16.26	1.84205	12.55	9.33	1
Sb01g001290.1	Sb01g001290	chromosome_1	1235430	1238832	+	similar to Putative uncharacterized protein	-	5.82	10.48	1.68328	8.57	5.97	0.728318	5.71	9.34	1.54098	4.32	9.42	1.95865	4.35	8.96	1.86168	5.61	5.7	1
Sb01g001300.1	Sb01g001300	chromosome_1	1239829	1242829	-	similar to Uncharacterized protein At4g14147.1	PF05856.7|ARPC4(1.4e-76)	3.91	6.42	1	5.45	9.07	1.56124	3.79	9.77	2.24843	4.78	8.74	1.68512	3.24	8.32	2.19811	3.86	6.83	1
Sb01g001310.1	Sb01g001310	chromosome_1	1244158	1247121	-	similar to SWIM zinc finger family protein-like	-	5.52	10.52	1.76687	8.82	5.72	0.684318	5.72	9.84	1.6131	5.48	9.06	1.55247	5.58	8	1	5.78	7.48	1.25074
Sb01g001320.1	Sb01g001320	chromosome_1	1249204	1251967	-	similar to Nuf2 family protein, expressed	PF03800.9|Nuf2(1.1e-22)	0.09	0.09	1	0.08	0.23	1	0.19	0.05	1	0.07	0.26	1	0.11	0.13	1	0.03	0	1
Sb01g001330.1	Sb01g001330	chromosome_1	1255429	1258252	-	similar to Putative RNA polymerase I, II and III 16.5 kDa subunit	PF03870.10|RNA_pol_Rpb8(4e-49)	60.62	94.28	1.54625	47.64	54.46	1	47.45	63.96	1.34076	65.56	70.46	1	71.69	79.21	1	48.61	49.13	1
Sb01g001340.1	Sb01g001340	chromosome_1	1258534	1260700	+	Predicted protein	-	3.21	3.33	1	3.94	1.79	0.564777	4.68	2.67	0.646127	3.16	2.9	1	5.09	3.21	1	4.34	1.89	0.541199
Sb01g001350.1	Sb01g001350	chromosome_1	1265799	1267974	+	similar to Ser/Thr protein phosphatase family protein, expressed	PF00149.23|Metallophos(6.2e-14), PF14008.1|Metallophos_C(4.8e-12)	8.31	18.04	2.04511	1.85	12.59	4.76842	5.06	4.67	1	2.89	12.6	3.49614	8.13	16.34	1.89923	4.68	7.72	1.53521
Sb01g001360.1	Sb01g001360	chromosome_1	1270279	1272886	+	similar to Ser/Thr protein phosphatase family protein, expressed	PF01276.15|OKR_DC_1(7.5e-65), PF03711.10|OKR_DC_1_C(5.3e-09)	0.52	1	1	2.2	0.75	0.546875	0.57	0.72	1	1.14	0.94	1	1.8	1.09	1	1.01	0.74	1
Sb01g001370.1	Sb01g001370	chromosome_1	1275671	1276611	-	similar to Putative uncharacterized protein OSJNBb0096M04.140	PF00786.23|PBD(1.1e-07)	0.06	0.3	1	0.27	0.2	1	0.17	0.2	1	0.16	0.32	1	0.03	0.37	1	0.16	0.45	1
Sb01g001380.1	Sb01g001380	chromosome_1	1281927	1284032	-	similar to Putative uncharacterized protein OSJNBb0043P23.6	-	14.06	20.6	1.43426	14.12	20.19	1.40146	12.29	18.94	1.50038	11.61	19.95	1.66138	11.33	22.29	1.88889	11.42	20.5	1.73108
Sb01g001390.1	Sb01g001390	chromosome_1	1297890	1304834	-	similar to Cyclin-dependent kinase F-3	PF00069.20|Pkinase(2.9e-74)	46.22	40.36	1	41.44	33.77	0.819274	39.37	43.61	1.10503	42.75	36.56	1	35	39.64	1.12889	41.21	37.79	0.918977
Sb01g001390.2	Sb01g001390	chromosome_1	1297890	1304843	-	-	PF00069.20|Pkinase(2.9e-74)	46.96	41.07	1	42.02	34.55	0.82636	40	43.45	1.08415	43.52	37.07	1	35.67	40.41	1.12926	41.9	38.27	0.915385
Sb01g001390.3	Sb01g001390	chromosome_1	1297890	1304842	-	-	PF00069.20|Pkinase(2.9e-74)	46.15	40.1	1	41.49	33.71	0.816898	39.14	42.47	1.08296	42.62	36.55	1	35.15	39.54	1.12144	41.3	37.36	0.906856
Sb01g001400.1	Sb01g001400	chromosome_1	1309929	1311550	-	weakly similar to Os03g0601100 protein	PF03478.13|DUF295(8e-08)	23.27	35.79	1.51586	22.76	29.87	1.29924	25.18	40.73	1.59396	17.17	35.57	2.01266	14.48	34.67	2.30426	23.43	33.84	1.42612
Sb01g001400.2	Sb01g001400	chromosome_1	1309726	1311550	-	-	PF03478.13|DUF295(8e-08)	21.6	33.27	1.51637	21.16	27.82	1.30054	23.47	37.92	1.59052	15.99	33.05	2.00412	13.52	32.17	2.28444	21.91	31.35	1.41205
Sb01g001410.1	Sb01g001410	chromosome_1	1313414	1320958	+	weakly similar to Os07g0652800 protein	PF13359.1|DDE_4(3.8e-12)	0.1	0	1	0.03	0.21	1	0.15	0.1	1	0	0.11	1	0	0.11	1	0.07	0	1
Sb01g001420.1	Sb01g001420	chromosome_1	1324941	1328051	+	similar to Putative RNA polymerase I, II and III 16.5 kDa subunit	PF03870.10|RNA_pol_Rpb8(9e-50)	11	17.97	1.58083	14.28	12.42	1	10.01	13.22	1	7.58	14.6	1.81818	7.9	14.99	1.79663	11.8	11.76	1
Sb01g001430.1	Sb01g001430	chromosome_1	1329405	1331260	+	similar to Putative uncharacterized protein	PF00332.13|Glyco_hydro_17(8.4e-84), PF07983.8|X8(2.1e-07)	0	0	1	0	0	1	0	0	1	0.02	0	1	0	0.05	1	0	0	1
Sb01g001440.1	Sb01g001440	chromosome_1	1333771	1337497	+	similar to Putative uncharacterized protein	-	68.43	80.42	1.17269	70.74	71.71	1	62.26	68.43	1	59.62	81.33	1.35813	46.37	76.66	1.63943	67.38	72.13	1
Sb01g001445.1	Sb01g001445	chromosome_1	1340655	1341443	+	similar to Putative uncharacterized protein	-	9.16	11.24	1	10.68	10.66	1	8.43	12.65	1	8.92	10.72	1	9.72	9.81	1	7.57	14.8	1
Sb01g001450.1	Sb01g001450	chromosome_1	1341848	1344048	+	similar to AMP-binding protein, putative, expressed	PF00501.23|AMP-binding(2.9e-16)	14.88	18.23	1	14.82	19.03	1	10.88	18.6	1	13.18	14.73	1	11.84	15.59	1	12.77	21	1
Sb01g001460.1	Sb01g001460	chromosome_1	1350134	1353275	+	Predicted protein	-	0.01	0.2	1	0.08	0.34	1	0.04	0.14	1	0.08	0.43	1	0.05	0.22	1	0.12	0.19	1
Sb01g001470.1	Sb01g001470	chromosome_1	1354612	1356228	+	-	PF02678.11|Pirin(3.4e-35), PF05726.8|Pirin_C(9.8e-34)	10.75	15.82	1.43149	9.04	9.78	1	13.38	15.74	1.16412	13.69	15.97	1.15521	18.3	17.18	1	11.72	18.89	1.56368
Sb01g001470.2	Sb01g001470	chromosome_1	1354612	1356228	+	similar to Pirin, putative, expressed	PF02678.11|Pirin(8.9e-31), PF05726.8|Pirin_C(6.3e-34)	9.21	13.74	1.44368	7.8	8.47	1	11.58	13.78	1.17488	12.13	13.94	1.13785	15.88	14.9	1	10.28	16.44	1.5461
Sb01g001480.1	Sb01g001480	chromosome_1	1356813	1359998	+	similar to Putative ribosomal S1 protein	PF00575.18|S1(1.1e-14)	29.23	20.07	0.69699	45.2	6.76	0.167965	38.82	4.1	0.128076	78.63	10.8	0.148185	100.22	8.53	0.0941514	38.38	14.15	0.384713
Sb01g001490.1	Sb01g001490	chromosome_1	1361692	1362609	+	weakly similar to Putative uncharacterized protein	-	1.05	0.55	1	0.62	0.14	1	0.95	0.36	1	1.07	0.26	1	1.11	0.28	1	0.76	0.26	1
Sb01g001500.1	Sb01g001500	chromosome_1	1365384	1378197	+	similar to Elongation factor G, mitochondrial precursor	PF00009.22|GTP_EFTU(1.4e-58), PF03144.20|GTP_EFTU_D2(6.4e-15), PF03764.13|EFG_IV(1.6e-36), PF00679.19|EFG_C(1.5e-23)	19.9	33.82	1.66603	23.51	20.73	0.886577	18.99	26.47	1.37419	15.64	31.69	1.96454	11.51	24.39	2.02958	22.04	25.3	1.14149
Sb01g001520.1	Sb01g001520	chromosome_1	1380082	1388807	+	similar to ARTEMIS protein, chloroplast, putative, expressed	PF02096.15|60KD_IMP(5.3e-46)	10.8	55.55	4.79237	16.28	77.08	4.51852	8.24	54.7	6.02814	13.36	69.83	4.93245	12.37	75.66	5.73373	10.19	60.48	5.49419
Sb01g001530.1	Sb01g001530	chromosome_1	1389200	1389562	-	weakly similar to Expressed protein	-	0	0	1	0.07	0	1	0	0	1	0	0	1	0	0	1	0	0	1
Sb01g001540.1	Sb01g001540	chromosome_1	1392180	1395199	+	similar to Putative uncharacterized protein	PF00657.17|Lipase_GDSL(3.2e-18)	0.07	0.09	1	0.05	0	1	0.06	0	1	0.05	0.04	1	0.07	0.02	1	0.13	0	1
Sb01g001550.1	Sb01g001550	chromosome_1	1395611	1398506	-	similar to Protein phosphatase 2A regulatory subunit B\'	PF01603.15|B56(1e-180)	10.43	15.53	1.44619	14.87	20.33	1.34405	10.38	17.62	1.6362	15.06	17.27	1	15.45	18.71	1	11.31	18.82	1.61007
Sb01g001560.1	Sb01g001560	chromosome_1	1411308	1414886	+	similar to Glycohydrolase family protein, expressed	PF05028.9|PARG_cat(7.5e-131)	10.45	15.62	1.45153	9.54	13.04	1	8.88	15.79	1.69939	7.5	15.49	1.94	7.34	15.26	1.94964	9.46	13.46	1.38241
Sb01g001565.1	Sb01g001565	chromosome_1	1415502	1416243	-	similar to Putative uncharacterized protein	-	0.09	0	1	0	0	1	0	0	1	0.12	0	1	0	0	1	0.09	0	1
Sb01g001570.1	Sb01g001570	chromosome_1	1417195	1419407	-	similar to Putative uncharacterized protein	PF13041.1|PPR_2(8.2e-08), PF13041.1|PPR_2(1.1e-12), PF13041.1|PPR_2(2.1e-10), PF13041.1|PPR_2(7.1e-09)	5.86	1.06	0.300292	6.6	0.19	0.156579	7.19	0.75	0.213675	6.77	0.59	0.204633	7.47	0.4	0.165289	7.52	1.12	0.248826
Sb01g001580.1	Sb01g001580	chromosome_1	1419886	1426529	+	similar to Nuf2 family protein, expressed	-	10.89	3.51	0.37931	12.16	3.2	0.319149	13.19	3.85	0.34179	14.92	3.71	0.295854	13.52	3.03	0.277548	13.71	6.15	0.486064
Sb01g001585.1	Sb01g001585	chromosome_1	1428110	1430729	-	similar to Putative uncharacterized protein	PF13041.1|PPR_2(2.3e-10), PF13041.1|PPR_2(6.2e-09)	0.01	0.02	1	0	0	1	0	0	1	0	0	1	0	0	1	0	0	1
Sb01g001590.1	Sb01g001590	chromosome_1	1431272	1435540	+	similar to Nuf2 family protein, expressed	PF03800.9|Nuf2(6.6e-23)	8.1	3.49	0.493407	7.37	3.08	0.487455	9.85	5.14	0.565899	9.06	4.15	0.511928	8.26	3.59	0.49568	9.74	4.36	0.499069
Sb01g001600.1	Sb01g001600	chromosome_1	1436370	1439032	+	similar to Putative uncharacterized protein	PF00237.14|Ribosomal_L22(1.1e-34)	51.74	98.62	1.88889	39.58	44.47	1	44.01	57.21	1.29327	32.7	77.79	2.33798	28.78	67.45	2.29852	61.54	56.33	1
Sb01g001610.1	Sb01g001610	chromosome_1	1440789	1443137	+	similar to Putative uncharacterized protein	PF00237.14|Ribosomal_L22(1.1e-34)	32.06	62.06	1.90744	24.98	33.22	1	28.49	41.3	1.43438	23.39	54.19	2.26281	21.37	39.59	1.81448	47.14	42.32	1
Sb01g001615.1	Sb01g001615	chromosome_1	1445646	1448310	-	similar to Putative far-red impaired response protein	PF03101.10|FAR1(9.6e-16), PF10551.4|MULE(1.4e-21)	8.5	9.68	1	12.36	14.15	1	7.97	13.56	1.62319	8.44	12.33	1	7.45	14.12	1.78935	9.07	12.74	1.36445
Sb01g001620.1	Sb01g001620	chromosome_1	1449269	1456672	-	similar to Probable ion channel DMI1-like, chloroplast precursor	PF06241.7|DUF1012(2.3e-15)	15.35	23.86	1.52049	18.7	25.19	1.32944	14.41	21.93	1.48799	14.13	24.8	1.70522	11.17	28.3	2.40756	14.9	22.18	1.45786
Sb01g001630.1	Sb01g001630	chromosome_1	1459295	1459909	+	similar to Os05g0119600 protein	PF09724.4|DUF2036(3.1e-36)	0	0.08	1	0	0.08	1	0	0.16	1	0.07	0.12	1	0.05	0.06	1	0	0.09	1
Sb01g001640.1	Sb01g001640	chromosome_1	1475109	1480625	+	similar to RNA-binding protein Luc7-like 2, putative, expressed	PF03194.10|LUC7(1.2e-47), PF03194.10|LUC7(2.6e-43)	53.89	59.24	1	55.23	41.96	0.764005	52.01	49	1	42.98	52.14	1.20828	34.27	52.46	1.51574	55.03	49.07	1
Sb01g001640.2	Sb01g001640	chromosome_1	1475109	1480625	+	-	PF03194.10|LUC7(1.7e-48), PF03194.10|LUC7(2.2e-43)	51.77	57.23	1	53.19	40.89	0.773021	50.22	47.16	1	41.6	50.49	1.20869	33.42	50.58	1.49855	53.27	47.33	1
Sb01g001640.3	Sb01g001640	chromosome_1	1475109	1479213	+	-	PF03194.10|LUC7(8e-48), PF03194.10|LUC7(3.9e-40)	48.81	51.96	1	48.98	33.52	0.690676	46.25	43.36	1	37.77	46.42	1.22311	30.69	44.22	1.42695	49.14	42.35	1
Sb01g001650.1	Sb01g001650	chromosome_1	1480756	1482162	-	similar to Putative plastid ribosomal protein S6	PF01250.12|Ribosomal_S6(6e-21)	22.73	29.32	1.27771	16.08	8.58	0.56089	16.42	6.16	0.411022	9.24	7.58	1	15.87	5.47	0.383521	11.82	13.84	1
Sb01g001660.1	Sb01g001660	chromosome_1	1484757	1487567	+	-	PF03168.8|LEA_2(5.1e-16), PF03168.8|LEA_2(4.6e-15)	32.52	18.34	0.576969	7.1	30.43	3.88025	16.36	21.45	1.2932	21.09	24.49	1	28.19	21.88	0.78383	14.38	30.47	2.04616
Sb01g001660.2	Sb01g001660	chromosome_1	1484862	1487567	+	similar to Salt tolerance protein	PF03168.8|LEA_2(5.1e-16), PF03168.8|LEA_2(4.6e-15)	32.45	18.05	0.569507	6.89	30	3.92902	16.17	20.7	1.26383	21	24.13	1	28.1	21.41	0.770103	14.18	29.6	2.01581
Sb01g001660.3	Sb01g001660	chromosome_1	1484862	1487567	+	-	PF03168.8|LEA_2(5.1e-16), PF03168.8|LEA_2(4.6e-15)	29.56	16.21	0.563154	6.02	26.76	3.95442	14.74	18.62	1.24651	18.42	21.49	1	24.8	19.03	0.776357	12.37	26.83	2.08153
Sb01g001670.1	Sb01g001670	chromosome_1	1488230	1493550	+	similar to Translocation protein-related-like	PF03839.11|Sec62(7.3e-16)	30.8	42.41	1.36509	32.95	37.57	1	27.77	46.12	1.63782	23.97	40.62	1.6668	23.13	39.84	1.6925	32	45.67	1.41424
Sb01g001680.1	Sb01g001680	chromosome_1	1494602	1498213	-	similar to Expressed protein	PF05991.6|NYN_YacP(3.4e-44)	19.58	15.82	1	13.7	6.69	0.523129	20.33	6.39	0.34646	21.49	10.72	0.52112	22.11	11.68	0.54868	19.03	10.79	0.588617
Sb01g001690.1	Sb01g001690	chromosome_1	1501173	1501956	+	similar to Ras-related protein Rab11C	PF00071.17|Ras(8.5e-57)	4.01	6.28	1	4.1	12.48	2.64314	3.36	12.8	3.16514	3.58	15.06	3.50655	2.69	15.54	4.48238	3.28	12.16	3.07477
Sb01g001700.1	Sb01g001700	chromosome_1	1502825	1504511	+	similar to Putative uncharacterized protein	PF00106.20|adh_short(2.5e-24)	0	0	1	0	0.03	1	0	0.03	1	0	0.02	1	0	0.02	1	0	0.04	1
Sb01g001710.1	Sb01g001710	chromosome_1	1505437	1510678	-	similar to ProFAR isomerase associated, putative	PF04266.9|ASCH(4.6e-08)	7.88	11.26	1.38063	5.68	8.4	1	6.37	19.22	2.74355	3.25	14.08	3.54824	2.18	12.85	4.35535	6.53	10.71	1.55511
Sb01g001710.2	Sb01g001710	chromosome_1	1506591	1510678	-	-	PF04266.9|ASCH(2.5e-08)	6.85	10.14	1.41911	5.67	8.14	1	5.84	17.16	2.65497	3.09	12.53	3.30807	1.98	11.45	4.17785	6.17	9.9	1.52022
Sb01g001710.3	Sb01g001710	chromosome_1	1506741	1510678	-	-	PF04266.9|ASCH(2.5e-08)	6.72	9.58	1.37047	5.74	8.27	1	6.1	17	2.53521	3.16	12.92	3.34615	2.21	11.59	3.92212	6	10.49	1.64143
Sb01g001710.4	Sb01g001710	chromosome_1	1506608	1510678	-	-	PF04266.9|ASCH(2.5e-08)	7	10.64	1.455	5.99	8.53	1	6.03	17.46	2.62589	3.14	12.85	3.34541	1.93	12.04	4.45051	6.55	10.64	1.54172
Sb01g001710.5	Sb01g001710	chromosome_1	1507025	1510678	-	-	PF04266.9|ASCH(2.3e-08)	6.21	9.42	1.44521	5.75	7.32	1	6.13	17.05	2.53156	3.13	12.38	3.23971	2.29	11.48	3.79331	5.6	10.05	1.67424
Sb01g001720.1	Sb01g001720	chromosome_1	1511125	1519059	+	similar to Diphthamide biosynthesis protein 2	PF01866.12|Diphthamide_syn(3.3e-23), PF01866.12|Diphthamide_syn(2.2e-34)	11.2	20.5	1.7623	10.84	13.93	1	9.15	14.26	1.50345	5.77	18.39	2.86411	5.02	16.78	2.95349	10.73	14.63	1.33248
Sb01g001730.1	Sb01g001730	chromosome_1	1521488	1522530	-	similar to Putative uncharacterized protein	-	1.45	3.45	1.81633	2.39	1.39	1	2.37	2.94	1	1.26	3.15	1	1.23	2.85	1	2.28	2.3	1
Sb01g001740.1	Sb01g001740	chromosome_1	1523174	1525386	-	similar to Os10g0360900 protein	-	17.77	27.24	1.50453	14.56	15.21	1	15.39	19.12	1	13.86	24	1.68237	11.51	22.19	1.85372	18.25	17.84	1
Sb01g001750.1	Sb01g001750	chromosome_1	1526850	1531809	+	similar to FAD dependent oxidoreductase family protein, expressed	PF13450.1|NAD_binding_8(1e-16)	10.74	4.68	0.483816	45.16	1.7	0.0584922	18.21	0.7	0.0884956	72.51	2.19	0.0433955	91.38	2.17	0.0343148	19.43	2.52	0.172296
Sb01g001760.1	Sb01g001760	chromosome_1	1533346	1539424	+	similar to Putative salt-inducible protein kinase	PF00069.20|Pkinase(1.5e-62)	11.03	19.5	1.70407	6.13	9.34	1.45021	10.46	19.7	1.80628	6.91	18.72	2.49305	4.88	15.81	2.85884	11.75	16.6	1.38039
Sb01g001770.1	Sb01g001770	chromosome_1	1539915	1542434	+	similar to Prohibitin	PF01145.20|Band_7(2.7e-26)	5.82	18.42	2.84751	18.89	16.19	0.864253	4.8	17.77	3.23621	4.98	18.84	3.31773	5.72	17.88	2.80952	7.18	17.17	2.22127
Sb01g001780.1	Sb01g001780	chromosome_1	1546049	1547635	+	similar to Cytochrome P450 71E1	PF00067.17|p450(1.4e-85)	0	0	1	0	0	1	0	0	1	0	0.02	1	0	0	1	0	0	1
Sb01g001790.1	Sb01g001790	chromosome_1	1549069	1550199	+	Predicted protein	-	0	0	1	0	0	1	0	0	1	0	0	1	0	0.03	1	0	0	1
Sb01g001800.1	Sb01g001800	chromosome_1	1554078	1554740	+	weakly similar to Putative uncharacterized protein	PF13962.1|PGG(2.7e-21)	0	0	1	0	0.06	1	0	0	1	0.05	0	1	0.04	0	1	0.12	0	1
Sb01g001810.1	Sb01g001810	chromosome_1	1560620	1564110	-	similar to Putative uncharacterized protein OSJNBa0075M12.11	PF04418.7|DUF543(1.9e-28)	19.06	38.83	1.98554	15.3	43.69	2.74172	15.56	22.95	1.44626	16.61	41.03	2.38671	17.02	38.03	2.16593	18.77	30	1.56803
Sb01g001820.1	Sb01g001820	chromosome_1	1566669	1568213	-	similar to Cytochrome P450 71E1	PF00067.17|p450(1.5e-86)	0	0	1	0	0	1	0	0	1	0	0	1	0.02	0	1	0	0	1
Sb01g001830.1	Sb01g001830	chromosome_1	1570285	1571547	-	Predicted protein	-	0	0	1	0	0	1	0	0	1	0	0	1	0	0	1	0	0	1
Sb01g001840.1	Sb01g001840	chromosome_1	1574594	1576310	+	similar to 60S ribosomal protein L144	PF00935.14|Ribosomal_L44(1.6e-34)	109.42	186.17	1.69507	90.43	99.71	1	93.57	101.26	1	78.24	157.96	2.00606	64.16	128.4	1.98588	129.02	120.01	1
Sb01g001850.1	Sb01g001850	chromosome_1	1579645	1582123	+	similar to 40S ribosomal protein S4	PF08071.7|RS4NT(1.5e-19), PF01479.20|S4(6.2e-07), PF00900.15|Ribosomal_S4e(5.3e-32), PF00467.24|KOW(5.1e-07)	180.48	294.6	1.62883	126.35	165.96	1	153.29	180.09	1.1737	109.32	261.67	2.38098	96.5	222.35	2.29077	223.6	188.89	1
Sb01g001860.1	Sb01g001860	chromosome_1	1592079	1592678	+	Predicted protein	-	0	0.21	1	0	0	1	0	0.14	1	0	0.05	1	0	0.1	1	0	0	1
Sb01g001870.1	Sb01g001870	chromosome_1	1595165	1598817	+	similar to Os04g0278000 protein	-	0.91	1.71	1	1.28	1.04	1	1.06	1.58	1	0.62	1.31	1	0.95	1.66	1	0.97	0.82	1
Sb01g001880.1	Sb01g001880	chromosome_1	1599001	1601381	-	similar to Putative uncharacterized protein	PF07676.7|PD40(2.6e-08)	45.13	14.62	0.338608	74.23	7.33	0.110727	47.96	54.86	1	36.91	16.89	0.471907	45.86	11.86	0.274434	42.57	19.84	0.478311
Sb01g001890.1	Sb01g001890	chromosome_1	1618364	1623273	+	similar to Putative uncharacterized protein OSJNBa0075M12.3	PF00069.20|Pkinase(3.9e-40)	5.16	7.05	1.30682	5.41	7.05	1	5.68	5.86	1	7.7	5.07	0.697701	9.53	6.24	0.687559	4.86	5.37	1
Sb01g001893.1	Sb01g001893	chromosome_1	1624492	1624785	-	weakly similar to Putative uncharacterized protein	-	0	0	1	0	0	1	0	0.14	1	0	0	1	0.09	0.2	1	0	0.16	1
Sb01g001900.1	Sb01g001900	chromosome_1	1647335	1650494	-	similar to Putative uncharacterized protein	PF01554.13|MatE(1e-29), PF01554.13|MatE(1.5e-34)	2.32	0.55	0.466867	2.64	0.08	0.296703	3.63	0.66	0.358531	1.37	0.32	0.556962	1.96	0.22	0.412162	3.7	0.12	0.238298
Sb01g001905.1	Sb01g001905	chromosome_1	1652610	1657771	+	similar to Os03g0839100 protein	PF01494.14|FAD_binding_3(5.1e-10), PF01494.14|FAD_binding_3(9.3e-12)	10.45	13.75	1	14.61	14.52	1	10.23	10.8	1	13.82	12.88	1	15.18	12.71	0.847342	10.51	9.9	1
Sb01g001910.1	Sb01g001910	chromosome_1	1658234	1664332	+	Predicted protein	-	1.01	1.49	1	1.37	1.44	1	1.09	1.17	1	0.64	1.06	1	0.96	1.26	1	0.88	1.13	1
Sb01g001920.1	Sb01g001920	chromosome_1	1664872	1667590	+	similar to Putative uncharacterized protein OSJNBa0042I09.10	PF06803.7|DUF1232(6.9e-10)	16.31	18.3	1	15.38	17.9	1	11.58	21.32	1.77424	14.47	19.1	1	14.15	17.49	1	12.73	17.5	1.34741
Sb01g001930.1	Sb01g001930	chromosome_1	1669079	1678310	-	similar to Cleavage and polyadenylation specificity factor subunit 2	PF10996.3|Beta-Casp(4.1e-24), PF13299.1|CPSF100_C(1.5e-21)	22.15	24.41	1	16.91	15.3	0.910106	20.97	18.3	1	16.18	20.05	1	13.55	17.57	1.27629	25.6	18.52	0.733835
Sb01g001940.1	Sb01g001940	chromosome_1	1679237	1680577	+	similar to Putative uncharacterized protein OSJNBa0042I09.11	-	36.11	20.97	0.592024	30.17	13.56	0.467116	37.55	12.86	0.359533	47.57	16.72	0.364834	56.57	18.85	0.344798	40.55	20.13	0.508544
Sb01g001950.1	Sb01g001950	chromosome_1	1681383	1682184	-	similar to Putative uncharacterized protein	-	0	0.26	1	0.03	0.05	1	0	0.1	1	0	0.08	1	0.03	0.07	1	0	0.48	1
Sb01g001960.1	Sb01g001960	chromosome_1	1688491	1689043	-	similar to Putative uncharacterized protein	PF05922.11|Inhibitor_I9(3.2e-10)	0	0	1	0.07	0	1	0	0	1	0.1	0	1	0	0	1	0	0	1
Sb01g001970.1	Sb01g001970	chromosome_1	1689233	1693195	-	similar to Putative uncharacterized protein	PF00909.16|Ammonium_transp(9.1e-82)	0.23	1.6	2.11382	7.7	3.63	0.532184	0.27	2.82	3.00787	2.04	2.58	1	4.05	3.68	1	0.46	1.44	1.67123
Sb01g001980.1	Sb01g001980	chromosome_1	1708946	1712333	+	similar to Putative uncharacterized protein	PF01453.19|B_lectin(1.4e-19), PF00954.15|S_locus_glycop(3.4e-07), PF00069.20|Pkinase(2.1e-47)	6.45	8.99	1.34094	7.55	7.52	1	7.17	9.44	1.27785	5.17	8.98	1.6175	6.05	8.16	1	6.75	6.02	1
Sb01g001990.1	Sb01g001990	chromosome_1	1713076	1717885	-	similar to Streptomyces cyclase/dehydrase family protein, expressed	PF03364.15|Polyketide_cyc(2.7e-23), PF03364.15|Polyketide_cyc(4.4e-20)	37.51	41.23	1	71.9	16.69	0.242661	43.24	7.11	0.183318	92.53	22.02	0.246124	94.05	23.7	0.259863	27.11	19.08	0.714337
Sb01g002000.1	Sb01g002000	chromosome_1	1724510	1727040	+	similar to Myosin-like protein	-	0.23	1.12	1	0.58	0.62	1	0.35	0.12	1	1.73	0.54	1	1.65	0.6	1	0.24	0.57	1
Sb01g002010.1	Sb01g002010	chromosome_1	1727815	1728579	-	weakly similar to Putative uncharacterized protein	PF00226.26|DnaJ(7e-09)	0	0	1	0	0.05	1	0	0	1	0	0.04	1	0	0	1	0	0	1
Sb01g002020.1	Sb01g002020	chromosome_1	1735828	1743988	-	similar to Putative nicotinate phosphoribosyltransferase	PF04095.11|NAPRTase(1e-11), PF04095.11|NAPRTase(4.9e-26)	14.45	30.19	2.01877	27.83	26.7	1	14.18	22.21	1.52899	42.2	28.26	0.677315	47.72	28.55	0.606527	13.74	23.41	1.65604
Sb01g002040.1	Sb01g002040	chromosome_1	1752114	1756675	-	similar to Elongation factor 2	PF00009.22|GTP_EFTU(1.3e-59), PF03144.20|GTP_EFTU_D2(8.6e-14), PF03764.13|EFG_IV(3.3e-37), PF00679.19|EFG_C(2e-20)	165.41	305.62	1.84256	150.56	170.05	1.1286	161.61	152.71	0.945268	131.58	290.69	2.20011	132.74	230.07	1.72776	216.35	204.57	0.945802
Sb01g002040.2	Sb01g002040	chromosome_1	1752114	1756675	-	-	PF00009.22|GTP_EFTU(1.3e-59), PF03144.20|GTP_EFTU_D2(8.6e-14), PF03764.13|EFG_IV(3.3e-37), PF00679.19|EFG_C(2e-20)	165.47	305.88	1.84346	150.71	170.11	1.12788	161.77	153.01	0.946182	131.76	290.92	2.19886	132.87	230.23	1.72727	216.68	204.58	0.944414
Sb01g002050.1	Sb01g002050	chromosome_1	1764441	1770436	-	similar to Cellulose synthase-7	PF03552.9|Cellulose_synt(0)	11.37	30.25	2.52627	9.49	25.65	2.54051	11.04	23.02	1.99502	13.1	27.56	2.02553	12.13	21.36	1.70297	10.95	33.43	2.88117
Sb01g002060.1	Sb01g002060	chromosome_1	1775727	1779775	-	weakly similar to Putative uncharacterized protein	PF00931.17|NB-ARC(5.2e-62)	0.72	1.3	1	5.53	1.21	0.338438	1.03	6.99	3.93596	1.56	2.74	1	1.11	1.72	1	1.16	2.34	1.5463
Sb01g002070.1	Sb01g002070	chromosome_1	1782923	1787187	+	weakly similar to Putative uncharacterized protein	PF06058.8|DCP1(5.7e-39)	4.92	6.3	1	11.28	3.55	0.370521	6.43	6.02	1	5.58	5.35	1	5.89	4.3	1	7.49	4.07	0.597173
Sb01g002080.1	Sb01g002080	chromosome_1	1787330	1790722	-	similar to Putative IAA amidohydrolase	PF01546.23|Peptidase_M20(1.1e-28), PF07687.9|M20_dimer(3.4e-14)	0.05	0.05	1	0.14	0.03	1	0.05	0.03	1	0.06	0.07	1	0.05	0.03	1	0.11	0.06	1
Sb01g002090.1	Sb01g002090	chromosome_1	1793789	1796863	-	similar to Putative IAA amidohydrolase	PF01546.23|Peptidase_M20(7e-29), PF07687.9|M20_dimer(1.3e-14)	0.54	0.29	1	0.04	0.06	1	0.32	0.23	1	0.05	0.27	1	0.2	0.34	1	0.28	0.17	1
Sb01g002100.1	Sb01g002100	chromosome_1	1797151	1799864	+	similar to Expressed protein	-	7.85	7.53	1	7.58	7.39	1	6.75	9.84	1.39871	5	8.45	1.575	4.38	8.65	1.79368	6.73	7.55	1
Sb01g002110.1	Sb01g002110	chromosome_1	1800521	1800904	-	similar to Putative uncharacterized protein	-	0	0.11	1	0	0	1	0	0	1	0	0.08	1	0	0.08	1	0	0	1
Sb01g002120.1	Sb01g002120	chromosome_1	1802717	1804453	-	similar to Putative uncharacterized protein	PF09809.4|MRP-L27(2.4e-18)	2.59	7.57	2.38719	4.17	6.6	1	3.46	5.79	1	3.25	9.11	1	2.6	7.24	1	5.03	8.51	1
Sb01g002130.1	Sb01g002130	chromosome_1	1806789	1807754	-	similar to Putative uncharacterized protein	PF03168.8|LEA_2(5e-08)	2.27	1.64	1	2.06	1.12	1	1.42	2.12	1	2.15	2.2	1	1.77	1.31	1	1.05	1.24	1
Sb01g002140.1	Sb01g002140	chromosome_1	1808763	1817527	-	similar to Putative lysyl-tRNA synthetase	PF01336.20|tRNA_anti(5.5e-17), PF00152.15|tRNA-synt_2(1.9e-85)	28.06	34.36	1.21679	37.24	17.05	0.472019	29.39	25.83	1	19.66	24.75	1	16.97	23.07	1.33945	33.33	24.46	1
Sb01g002150.1	Sb01g002150	chromosome_1	1817828	1820079	+	similar to Putative uncharacterized protein	PF00076.17|RRM_1(2.3e-23), PF00098.18|zf-CCHC(2e-08)	72.01	92.7	1.28339	158.72	74.94	0.475457	76.4	117.97	1.53708	69.25	120.47	1.72911	65.35	99.8	1.51922	77.47	62.08	1
Sb01g002150.2	Sb01g002150	chromosome_1	1817828	1820111	+	-	PF00076.17|RRM_1(2.3e-23), PF00098.18|zf-CCHC(2e-08)	64.51	90.26	1.39307	148.52	75.27	0.510099	70.65	111.7	1.57292	65.76	115.62	1.74685	61.18	98.17	1.59489	70.94	61.89	1
Sb01g002160.1	Sb01g002160	chromosome_1	1821501	1823464	-	similar to Putative uncharacterized protein	PF00067.17|p450(4.8e-76)	0	0	1	0	0.15	1	0.02	0.03	1	0.12	0.08	1	0.06	0.14	1	0.06	0.23	1
Sb01g002170.1	Sb01g002170	chromosome_1	1829471	1833048	+	similar to Actin-11	PF00022.14|Actin(5.2e-161)	54.35	87.46	1.59819	46.11	101.11	2.16748	45.67	61.6	1.34133	46.36	101.13	2.15646	39.74	100.23	2.48478	49.63	80.78	1.61525
Sb01g002180.1	Sb01g002180	chromosome_1	1834104	1836795	-	similar to Ferredoxin-3, chloroplast precursor	PF00111.22|Fer2(4.3e-21)	232.55	324.59	1.39409	147.79	447.03	3.01116	246.82	418.41	1.6924	201.33	515.69	2.5537	194.95	440.79	2.25461	307.19	474.01	1.54129
Sb01g002190.1	Sb01g002190	chromosome_1	1838530	1844713	-	similar to Kelch motif family protein, expressed	PF13418.1|Kelch_4(1.3e-09), PF13415.1|Kelch_3(1.6e-09), PF13415.1|Kelch_3(9.5e-09)	15.17	15.71	1	13.69	13.98	1	13.32	19.32	1.41899	12.75	14.79	1.14836	9.16	14.28	1.50394	13.23	14.58	1
Sb01g002190.2	Sb01g002190	chromosome_1	1838311	1844701	-	-	PF13418.1|Kelch_4(1.3e-09), PF13415.1|Kelch_3(1.6e-09), PF13415.1|Kelch_3(9.5e-09)	15.3	15.91	1	13.66	13.81	1	13.81	19.93	1.41323	12.91	15.48	1.18476	9.09	14.63	1.54906	13.42	15.32	1
Sb01g002190.3	Sb01g002190	chromosome_1	1840459	1844701	-	-	PF13418.1|Kelch_4(8.1e-10), PF13415.1|Kelch_3(9.8e-10), PF13415.1|Kelch_3(5.8e-09), PF13415.1|Kelch_3(8.4e-07)	11.59	11.2	1	10.77	10.4	1	10.2	13.62	1	9.75	11.24	1	7.35	10.42	1	10.6	10.38	1
Sb01g002200.1	Sb01g002200	chromosome_1	1845098	1850967	+	similar to Acyl-CoA binding family protein, putative, expressed	PF00887.14|ACBP(6.7e-17), PF07646.10|Kelch_2(1.8e-08), PF13418.1|Kelch_4(6e-10), PF13415.1|Kelch_3(1.8e-09)	33.16	45.71	1.36739	23.72	51.98	2.1432	26.93	39.95	1.46617	27.38	46.38	1.66949	19.83	44.67	2.19251	26.2	47.27	1.77463
Sb01g002210.1	Sb01g002210	chromosome_1	1851978	1854959	-	similar to Putative uncharacterized protein	PF01012.16|ETF(4.3e-37), PF00766.14|ETF_alpha(2e-38)	2.71	21.3	6.01078	9.64	60.44	5.77444	1.69	82.35	30.9851	6.49	50.51	6.87717	3.67	46.17	10.1006	2.21	49.95	15.8723
Sb01g002210.2	Sb01g002210	chromosome_1	1851978	1855046	-	-	PF01012.16|ETF(1.7e-37)	2.39	19.32	5.9941	8.73	53.55	5.60637	1.55	71.52	28.4392	5.92	46.47	6.85983	3.18	41.93	10.2703	2.11	44.28	14.5595
Sb01g002220.1	Sb01g002220	chromosome_1	1860123	1860658	+	similar to Expressed protein	-	9.32	50.68	5.00775	35.95	123.87	3.37943	8.1	85.85	9.54396	21.1	101.47	4.63665	13.37	107.35	7.54001	10.24	48.92	4.44128
Sb01g002230.1	Sb01g002230	chromosome_1	1861768	1866624	-	similar to Os03g0835100 protein	PF04548.11|AIG1(3.2e-21), PF11886.3|DUF3406(1.6e-118)	2.14	3.85	1.54459	2.99	3.18	1	1.82	4.88	2.08511	1.55	3.47	1.75294	1.46	3.15	1.68699	1.85	4.28	1.85263
Sb01g002240.1	Sb01g002240	chromosome_1	1868708	1872432	-	similar to Putative uncharacterized protein	PF14383.1|VARLMGL(1e-12), PF14309.1|DUF4378(4.8e-23)	0.1	0.16	1	0.06	0.44	1.35849	0.04	0.37	1.31731	0.12	0.31	1	0.14	0.21	1	0.11	0.15	1
Sb01g002250.1	Sb01g002250	chromosome_1	1878740	1881411	-	similar to Os06g0620600 protein	PF03878.10|YIF1(7.1e-78)	0.23	0.59	1	0.68	0.73	1	0.67	0.77	1	0.41	0.89	1	0.11	0.57	1	0.99	0.89	1
Sb01g002260.1	Sb01g002260	chromosome_1	1882523	1887117	-	similar to Expressed protein	PF05623.7|DUF789(3.4e-43), PF12023.3|DUF3511(4.9e-22)	3.12	4.33	1	2.82	4.44	1	2.97	3.54	1	2.78	3.48	1	2.01	4.07	1.68439	3.02	3.87	1
Sb01g002270.1	Sb01g002270	chromosome_1	1893474	1894559	-	similar to Putative uncharacterized protein	PF00320.22|GATA(2e-15)	18.32	41.29	2.18892	13.54	14.08	1	16.34	24.2	1.45329	7.1	29.31	3.74198	6.86	28.86	3.79898	19.27	14.54	1
Sb01g002280.1	Sb01g002280	chromosome_1	1897252	1903135	+	similar to Putative uncharacterized protein OSJNBb0027B08.11	-	13.11	37.74	2.74557	25.87	17.11	0.673986	11.32	18.8	1.60714	8.5	31.41	3.41158	6.67	24.79	3.36245	17.28	19.58	1.12582
Sb01g002290.1	Sb01g002290	chromosome_1	1905810	1907621	-	weakly similar to DnaJ-like protein	PF00226.26|DnaJ(1.1e-08)	0.06	0.05	1	0.03	0	1	0.04	0	1	0.04	0	1	0	0.04	1	0.07	0.12	1
Sb01g002300.1	Sb01g002300	chromosome_1	1913767	1918879	+	similar to Lipase family protein, expressed	PF01764.20|Lipase_3(1.9e-16)	6.96	6.05	1	7.82	5.44	0.730159	5.91	8.37	1.35601	5.9	6.87	1	4.18	5.99	1	4.32	7.11	1.52444
Sb01g002310.1	Sb01g002310	chromosome_1	1920066	1921943	+	Predicted protein	-	0	0	1	0.01	0	1	0	0	1	0	0	1	0	0	1	0	0	1
Sb01g002320.1	Sb01g002320	chromosome_1	1923192	1923755	+	weakly similar to Putative uncharacterized protein	PF04043.10|PMEI(9.3e-25)	0	0	1	0	0	1	0	0	1	0	0	1	0	0	1	0	0	1
Sb01g002330.1	Sb01g002330	chromosome_1	1928990	1929577	+	similar to Putative uncharacterized protein	PF04043.10|PMEI(1.1e-15)	1.25	0.28	1	0.7	0	1	0.89	0.07	1	1.1	0.52	1	0.31	0.34	1	1.37	0.65	1
Sb01g002340.1	Sb01g002340	chromosome_1	1932483	1933562	+	similar to Putative uncharacterized protein	PF04749.12|PLAC8(1.9e-31)	130.14	101.38	0.780692	141.87	29.82	0.215721	102.03	34.15	0.341163	125.19	70.85	0.56938	72.32	42.28	0.590289	105.57	14.93	0.149479
Sb01g002350.1	Sb01g002350	chromosome_1	1937186	1938020	+	similar to Putative uncharacterized protein	PF04749.12|PLAC8(2.4e-34)	0.47	1.28	1	0.18	2.66	3.10169	0.2	1.57	2.14167	0.05	0.97	1.87619	0.07	1.16	1	0.15	1.73	2.37391
Sb01g002360.1	Sb01g002360	chromosome_1	1940535	1941159	+	similar to Putative uncharacterized protein	PF04749.12|PLAC8(1.6e-33)	0	0.08	1	0	0	1	0.06	0	1	0	0	1	0	0.06	1	0	0	1
Sb01g002370.1	Sb01g002370	chromosome_1	1943471	1944008	+	similar to Putative uncharacterized protein	PF04749.12|PLAC8(2e-33)	0	0	1	0	0	1	0	0	1	0	0	1	0	0	1	0	0	1
Sb01g002380.1	Sb01g002380	chromosome_1	1945542	1946264	+	similar to Expressed protein	-	0	0	1	0	0	1	0	0	1	0	0	1	0	0	1	0	0	1
Sb01g002400.1	Sb01g002400	chromosome_1	1960232	1965330	+	similar to Putative hydrolase	PF12697.2|Abhydrolase_6(2.3e-40)	0.28	4.61	4.38281	0.2	9.8	9	0.15	6.46	6.48696	0	3.98	4.98	0	5.87	6.87	0.04	5.69	6.43269
Sb01g002400.2	Sb01g002400	chromosome_1	1961892	1965330	+	-	PF12697.2|Abhydrolase_6(7.1e-19)	0.2	3.78	3.98333	0.16	9.48	9.03448	0.09	5.23	5.7156	0	3.38	4.38	0	5.39	6.39	0.02	5.58	6.45098
Sb01g002410.1	Sb01g002410	chromosome_1	1965862	1968700	+	similar to Putative hydrolase	PF12697.2|Abhydrolase_6(1e-38)	5.06	8.37	1	7.67	19.08	2.31603	5.64	25.92	4.05422	4.03	13.99	2.98012	2.8	13.68	3.86316	4.27	19.69	3.926
Sb01g002420.1	Sb01g002420	chromosome_1	1975985	1978374	-	similar to Putative isomerase	PF01557.13|FAA_hydrolase(6.3e-54)	76.66	46.57	0.612542	66.3	32.86	0.50312	71.55	33.75	0.47898	59.35	34.67	0.591052	60.46	32.13	0.53905	72.94	42.23	0.584663
Sb01g002430.1	Sb01g002430	chromosome_1	1980476	1984054	-	similar to Putative calreticulin	PF00262.13|Calreticulin(1.5e-117)	30.51	13.7	0.466519	14.35	7.71	0.567427	29.67	12.31	0.433975	11.64	10.85	1	13.18	9.08	0.71086	36.09	16.81	0.480183
Sb01g002430.2	Sb01g002430	chromosome_1	1980471	1984054	-	-	PF00262.13|Calreticulin(1.5e-117)	29.61	13.57	0.475988	14.04	7.68	0.577128	28.68	12.32	0.448787	11.08	10.56	1	12.89	8.92	0.714183	35.37	16.48	0.480616
Sb01g002430.3	Sb01g002430	chromosome_1	1980470	1984054	-	-	PF00262.13|Calreticulin(1.1e-117)	27.21	12.53	0.479617	12.93	7.02	0.575736	26.34	11.3	0.44989	10.48	9.53	1	12.01	8.01	0.692544	32.63	14.98	0.475171
Sb01g002440.1	Sb01g002440	chromosome_1	1985573	1989049	-	similar to Putative uncharacterized protein OSJNBa0078D06.29	-	40.8	60.22	1.46459	37.05	46.29	1	32.94	36.23	1	25.78	52.6	2.00149	24.9	45.65	1.80116	41.67	45.64	1
Sb01g002450.1	Sb01g002450	chromosome_1	1991811	1994857	+	similar to Putative uncharacterized protein	PF00481.16|PP2C(1.8e-41)	9.62	9.78	1	7.45	5.13	0.725444	7.77	4.27	0.600912	6.42	6.47	1	7.56	7.13	1	9.02	4.7	0.568862
Sb01g002460.1	Sb01g002460	chromosome_1	1998022	2001114	+	similar to Pentatricopeptide (PPR) repeat-containing protein-like	PF01535.15|PPR(5.4e-09), PF13041.1|PPR_2(1.8e-08), PF13041.1|PPR_2(5.3e-11)	3.54	2.87	1	4.5	1.86	0.52	3.26	2.44	1	2.8	2.73	1	3.65	2.33	1	5.05	2.32	0.54876
Sb01g002470.1	Sb01g002470	chromosome_1	2002979	2008996	+	similar to Putative uncharacterized protein OSJNBa0078D06.31	-	0.19	0.38	1	0.22	0.4	1	0.17	0.26	1	0.18	0.37	1	0.17	0.31	1	0.22	0.42	1
Sb01g002480.1	Sb01g002480	chromosome_1	2011643	2016961	+	similar to Putative uncharacterized protein	PF10509.4|GalKase_gal_bdg(4.7e-22), PF00288.21|GHMP_kinases_N(2.9e-12), PF08544.8|GHMP_kinases_C(1.2e-13)	17.06	27.35	1.56977	8.89	66.89	6.86451	12.19	62.13	4.7862	6.43	42.47	5.85061	5.51	48.15	7.54992	10.86	66.9	5.72513
Sb01g002490.1	Sb01g002490	chromosome_1	2023953	2027194	+	similar to Os01g0329000 protein	PF01553.16|Acyltransferase(6.5e-07)	0	0.02	1	0	0	1	0	0.02	1	0	0	1	0	0.02	1	0	0	1
Sb01g002500.1	Sb01g002500	chromosome_1	2029104	2031412	-	similar to Os03g0832900 protein	PF00226.26|DnaJ(3.2e-10)	20.45	24.06	1	15.76	24.11	1.49821	21.97	23.68	1	15.96	25.66	1.57193	14.16	23.79	1.63522	20.73	26.52	1
Sb01g002510.1	Sb01g002510	chromosome_1	2041180	2042267	+	similar to Os03g0833100 protein	PF00106.20|adh_short(5e-30)	0.05	0.13	1	0	0	1	0.12	0	1	0.07	0	1	0.03	0.06	1	0.03	0.05	1
Sb01g002520.1	Sb01g002520	chromosome_1	2043093	2045974	+	similar to Chromosome chr7 scaffold_42, whole genome shotgun sequence	PF11722.3|zf-TRM13_CCCH(6.6e-12), PF05253.7|zf-U11-48K(1e-08), PF05206.9|TRM13(1.2e-81)	1.28	4.54	2.42982	1.97	2	1	1.54	3.44	1.74803	1.55	4.52	2.16471	1.11	3.52	2.14218	1.83	3.59	1.62191
Sb01g002530.1	Sb01g002530	chromosome_1	2045981	2052205	-	similar to Squamosa promoter-binding-like protein 6	PF03110.9|SBP(9.2e-39)	44.05	47.42	1	41.16	48.1	1.16461	41.99	45.92	1	45.24	44.72	1	41.68	47.23	1.13004	39.69	46.22	1.16048
Sb01g002540.1	Sb01g002540	chromosome_1	2076018	2078262	+	similar to Expressed protein	PF07983.8|X8(3.2e-17)	0.16	0.47	1	0.45	0.16	1	0.33	0.81	1	0.75	0.79	1	0.54	0.53	1	0.36	0.54	1
Sb01g002550.1	Sb01g002550	chromosome_1	2088915	2091624	+	similar to Glycoside hydrolase family 28 protein, putative, expressed	PF00295.12|Glyco_hydro_28(1.5e-40)	2.02	4.79	1.91722	2.48	3.92	1	2.03	3.62	1	1.86	4.17	1.80769	1.83	4.33	1.88339	1.7	2.91	1
Sb01g002560.1	Sb01g002560	chromosome_1	2093561	2093891	-	Predicted protein	-	11.79	39.15	3.13917	10.35	120.59	10.7128	11.33	46.91	3.88564	39.84	58.98	1	29.97	64.66	2.12012	9.42	74.01	7.19866
Sb01g002580.1	Sb01g002580	chromosome_1	2110079	2117299	+	similar to Flap endonuclease 1b	PF00752.12|XPG_N(8.6e-09), PF00752.12|XPG_N(2.2e-12), PF00867.13|XPG_I(2.1e-31)	3.89	5.21	1	3.15	3.14	1	3.23	3.55	1	1.49	3.05	1	0.99	2.92	1.96985	3.55	3.76	1
Sb01g002590.1	Sb01g002590	chromosome_1	2119766	2121194	+	similar to Expressed protein	PF13419.1|HAD_2(2.4e-12), PF13419.1|HAD_2(4.1e-07)	0.5	2.55	1	6.28	3.1	0.563187	0.94	0.75	1	10.59	2.69	0.318378	12.77	4.05	0.366739	0.67	1.37	1
Sb01g002595.1	Sb01g002595	chromosome_1	2122614	2125714	+	similar to 50S ribosomal protein L18, chloroplast precursor	PF00861.17|Ribosomal_L18p(1.7e-10)	0.32	1.01	1	0.55	0.38	1	0.44	0.38	1	0	0.37	1	0.08	0.35	1	0.89	0.29	1
Sb01g002600.1	Sb01g002600	chromosome_1	2126253	2127893	+	similar to Expressed protein	-	0.83	2.92	2.14208	0.59	0.85	1	0.85	0.96	1	0.65	1.04	1	0.3	0.73	1	1.26	1.09	1
Sb01g002610.1	Sb01g002610	chromosome_1	2128415	2130430	+	similar to 50S ribosomal protein L18, chloroplast precursor	PF00861.17|Ribosomal_L18p(3.5e-38)	55.85	48.05	1	62.99	17.46	0.288483	45.27	17.13	0.391831	17.24	15.32	1	16.57	13.12	1	40.01	23.1	0.587662
Sb01g002620.1	Sb01g002620	chromosome_1	2132399	2132743	+	similar to Putative uncharacterized protein	-	0.15	0.24	1	0	0.97	1	0.25	0.61	1	0.3	0.79	1	0.08	0.59	1	0.16	0.42	1
Sb01g002630.1	Sb01g002630	chromosome_1	2136555	2139282	+	similar to Mannan endo-1,4-beta-mannosidase 3 precursor	PF00150.13|Cellulase(6.2e-15)	0.09	0.32	1	0.36	14.39	11.3162	0.08	1.22	2.05556	0.28	2.69	2.88281	0.4	2.74	2.67143	0.04	4.97	5.74038
Sb01g002640.1	Sb01g002640	chromosome_1	2144315	2149695	+	similar to Cation/hydrogen exchanger, putative	PF00999.16|Na_H_Exchanger(3.2e-67)	0.13	0.22	1	0.09	0.17	1	0.08	0.08	1	0.08	0.05	1	0.23	0.08	1	0.04	0.02	1
Sb01g002650.1	Sb01g002650	chromosome_1	2160516	2161536	-	similar to Os03g0827900 protein	-	1.79	10.71	4.19713	0.61	18.24	11.9503	1.94	16.77	6.04422	0.93	14.77	8.17098	0.57	16.59	11.2038	1.47	10.67	4.7247
Sb01g002660.1	Sb01g002660	chromosome_1	2169962	2176738	-	-	PF00270.24|DEAD(7.4e-47), PF00271.26|Helicase_C(2.3e-25), PF08152.7|GUCT(1.8e-21), PF00098.18|zf-CCHC(6.5e-07)	124.2	167.67	1.3472	268.68	39.83	0.151402	142.88	54.27	0.38414	164.9	69.1	0.422544	219.46	62.77	0.289259	173.96	78.72	0.455647
Sb01g002660.2	Sb01g002660	chromosome_1	2169962	2176738	-	similar to DEAD-box ATP-dependent RNA helicase 3	PF00270.24|DEAD(7.4e-47), PF00271.26|Helicase_C(2.3e-25), PF08152.7|GUCT(1.8e-21), PF00098.18|zf-CCHC(6.4e-07)	121.07	163.3	1.34595	263.21	39.05	0.151584	139.18	52.83	0.384006	161.89	67.37	0.419731	214.77	61.43	0.289336	170.02	77.37	0.45825
Sb01g002670.1	Sb01g002670	chromosome_1	2191210	2194365	-	similar to Putative uncharacterized protein	PF00270.24|DEAD(1.7e-31), PF00271.26|Helicase_C(7.3e-08)	0.25	0.01	1	3.52	0.04	0.230088	0.28	0.52	1	0.48	0.01	0.682432	0.44	0.02	0.708333	0.28	0.03	1
Sb01g002680.1	Sb01g002680	chromosome_1	2230321	2234081	+	similar to MAP kinase-activating protein C22orf5, putative, expressed	PF03619.11|Solute_trans_a(5.6e-86)	23.22	33.15	1.40999	27.29	37.17	1.34924	22.1	36.82	1.63723	25.14	34.56	1.36037	19.84	33.49	1.65499	20.07	32.58	1.59374
Sb01g002690.1	Sb01g002690	chromosome_1	2235112	2237901	-	similar to BLYIDS4G, putative, expressed	PF03105.14|SPX(6.4e-17), PF03105.14|SPX(5.6e-12)	36.21	22.87	0.641494	76.05	27.93	0.37547	40.49	28.71	0.716076	52.65	29.26	0.564026	60.15	31.07	0.524448	40.83	22.79	0.568731
Sb01g002700.1	Sb01g002700	chromosome_1	2239091	2240110	+	Predicted protein	-	0.05	0	1	0	0	1	0	0	1	0	0	1	0	0	1	0	0	1
Sb01g002710.1	Sb01g002710	chromosome_1	2240980	2243493	-	similar to Expressed protein	PF10294.4|Methyltransf_16(1.6e-12)	7.3	22.52	2.83373	9.69	12.89	1	7.05	38.72	4.93416	4.72	26.04	4.72727	4.1	25.42	5.18039	7.22	26.6	3.35766
Sb01g002720.1	Sb01g002720	chromosome_1	2244253	2245387	-	similar to Expressed protein	-	5.5	21.69	3.49077	0.57	39.41	25.7389	1.76	347.89	126.409	0.45	105.03	73.1241	0.06	65.5	62.7358	0.62	192.43	119.401
Sb01g002723.1	Sb01g002723	chromosome_1	2249041	2250853	+	similar to Ulp1 protease family, C-terminal catalytic domain containing protein	PF02902.14|Peptidase_C48(7e-20)	2.99	4.85	1.46617	5.01	6.66	1.27454	2.38	14.83	4.68343	1.88	8.04	3.13889	2.57	7.13	2.27731	2.87	10.54	2.98191
Sb01g002730.1	Sb01g002730	chromosome_1	2253438	2254634	+	weakly similar to MTERF, putative	PF02536.9|mTERF(2.8e-23)	1.99	3.38	1.46488	2.93	2.16	1	2.09	2.44	1	1.93	3.22	1	2.19	2.68	1	2.55	2.31	1
Sb01g002740.1	Sb01g002740	chromosome_1	2259441	2260082	-	similar to Expressed protein	-	24	12.81	0.5524	16.59	4.67	0.322342	30.9	10.99	0.375862	17.25	16.87	1	21.62	10.92	0.526967	35.39	22.92	0.657323
Sb01g002750.1	Sb01g002750	chromosome_1	2262707	2265582	-	similar to Phosphoesterase family protein, putative, expressed	PF04185.9|Phosphoesterase(1.1e-101)	267.94	225.95	0.843869	667.28	343.6	0.515652	300.45	538.46	1.78955	444.23	364.37	0.820632	520.23	375.96	0.723212	300.12	345.13	1
Sb01g002760.1	Sb01g002760	chromosome_1	2272023	2277198	+	similar to Anthranilate synthase alpha 1 subunit	PF04715.8|Anth_synt_I_N(1.1e-31), PF00425.13|Chorismate_bind(1.6e-82)	0.02	0	1	0.01	0	1	0	0	1	0	0	1	0.05	0	1	0	0	1
Sb01g002770.1	Sb01g002770	chromosome_1	2280279	2282517	-	similar to RNA recognition motif family protein, expressed	PF00076.17|RRM_1(1.2e-20)	9.97	14.65	1	12.68	12.12	1	10.65	16.8	1.5279	9.77	15.28	1.51161	8.19	14.48	1.68444	10.86	15.18	1.36425
Sb01g002775.1	Sb01g002775	chromosome_1	2286254	2289248	+	similar to GONST2 Golgi Nucleotide sugar transporter, putative	-	0	0.04	1	0	0.04	1	0	0	1	0	0	1	0.02	0.03	1	0	0.04	1
Sb01g002780.1	Sb01g002780	chromosome_1	2290085	2290462	-	weakly similar to Expressed protein	PF11493.3|TSP9(9.6e-23)	120.35	7.51	0.0701277	124.26	1.1	0.0167651	215.21	4.2	0.0240507	335.02	5.94	0.0206535	449.58	5.11	0.0135603	199.82	10.11	0.0553232
Sb01g002790.1	Sb01g002790	chromosome_1	2301057	2304032	-	Predicted protein	-	0.04	0.09	1	0.13	0.07	1	0.06	0	1	0.09	0	1	0.07	0.05	1	0.07	0.05	1
Sb01g002800.1	Sb01g002800	chromosome_1	2305712	2308143	+	similar to Protein kinase domain containing protein, expressed	PF07714.12|Pkinase_Tyr(4.7e-39)	1.17	1.92	1	1.06	0.68	1	0.96	2.72	1	0.45	1.59	1.78621	0.48	1.79	1.88514	0.66	1.15	1
Sb01g002810.1	Sb01g002810	chromosome_1	2308209	2315871	-	similar to Defective in exine formation protein, putative, expressed	-	35.05	48.42	1.37087	31.7	38.25	1.20031	31.19	37.22	1.18733	24.55	42.43	1.6998	21.4	38.99	1.78527	34.78	40.57	1.16182
Sb01g002820.1	Sb01g002820	chromosome_1	2319774	2321281	+	similar to Expressed protein	PF04859.7|DUF641(8.3e-38)	0.33	0.3	1	0.34	0.03	1	0.29	0.19	1	0.25	0.08	1	0.21	0.19	1	0.18	0.13	1
Sb01g002830.1	Sb01g002830	chromosome_1	2323078	2325424	-	similar to KOW motif family protein, expressed	PF02357.14|NusG(5.8e-08)	2.99	2.62	1	8.75	0.37	0.140513	3.62	0.33	0.287879	1.39	0.45	1	1.28	0.43	1	4.53	0.71	0.309222
Sb01g002840.1	Sb01g002840	chromosome_1	2325741	2327731	+	similar to Os03g0825400 protein	PF02953.10|zf-Tim10_DDP(7.7e-25)	23.16	51	2.15232	18.72	32.55	1.70132	22.38	25.05	1	20.38	42.75	2.0463	16.28	37.14	2.20718	29.29	35.74	1.21294
Sb01g002850.1	Sb01g002850	chromosome_1	2333625	2338249	-	similar to TPR-containing protein kinase, putative, expressed	PF07714.12|Pkinase_Tyr(3.8e-25)	0.25	0.28	1	1.47	0.65	1	0.24	1.08	1	0.25	0.64	1	0.37	0.57	1	0.2	0.55	1
Sb01g002860.1	Sb01g002860	chromosome_1	2352378	2353909	+	similar to Os03g0824600 protein	PF00201.13|UDPGT(1.2e-30)	7.05	3.55	0.565217	9.78	1.04	0.189239	8.29	8.12	1	3.57	3.15	1	4.05	1.67	0.528713	6.39	3.21	0.569689
Sb01g002870.1	Sb01g002870	chromosome_1	2357872	2359400	-	similar to Os03g0824600 protein	PF00201.13|UDPGT(1.5e-30)	0.07	0	1	2.08	0.12	0.363636	0.08	0.03	1	0.1	0.04	1	0.21	0	1	0.08	0.17	1
Sb01g002880.1	Sb01g002880	chromosome_1	2360852	2362686	+	similar to Putative uncharacterized protein	-	33.17	69.01	2.04887	31.86	49.55	1	32.74	58.13	1.75252	17.98	64.04	3.42677	16.81	56.58	3.23302	30.26	56.2	1.82981
Sb01g002890.1	Sb01g002890	chromosome_1	2371345	2372839	+	similar to Os03g0824600 protein	PF00201.13|UDPGT(3e-30)	0.15	0.06	1	0.3	0	1	0.25	0.12	1	0.07	0.07	1	0.04	0.04	1	0.19	0	1
Sb01g002900.1	Sb01g002900	chromosome_1	2374388	2375692	-	Predicted protein	-	0	0.03	1	0	0.03	1	0	0	1	0	0	1	0	0	1	0	0.04	1
Sb01g002910.1	Sb01g002910	chromosome_1	2376848	2379525	-	similar to Dolichol-phosphate mannosyltransferase, putative, expressed	PF00535.21|Glycos_transf_2(1.8e-36)	49.47	49.89	1	42.17	38.72	1	44.53	31.48	0.713376	43.07	48.87	1	36.26	47.21	1.29388	49.15	42.36	1
Sb01g002920.1	Sb01g002920	chromosome_1	2381230	2383287	-	similar to Putative uncharacterized protein	PF13659.1|Methyltransf_26(3.5e-12)	26.64	29.63	1	31.64	30.32	1	23.18	50.54	2.13151	13.93	34.05	2.34762	10.02	32.21	3.01361	23.19	31.38	1.33857
Sb01g002930.1	Sb01g002930	chromosome_1	2384190	2388209	+	similar to Os03g0824100 protein	PF13041.1|PPR_2(3.7e-09), PF13041.1|PPR_2(1.7e-07)	49.5	50.95	1	90.98	21.22	0.241574	38.73	76.15	1.94186	10.38	36.7	3.31283	10.61	34.47	3.05512	41.99	33.78	1
Sb01g002940.1	Sb01g002940	chromosome_1	2388497	2389294	+	similar to Expressed protein	PF12554.3|MOZART1(1.3e-21)	3.08	4.24	1	3.26	4.12	1	3.1	4.5	1	1.75	5.82	2.48	3.06	4.27	1	3.62	3.47	1
Sb01g002950.1	Sb01g002950	chromosome_1	2392714	2396476	+	similar to Putative uncharacterized protein OSJNBb0013C14.20	PF07887.6|Calmodulin_bind(1.3e-124)	17.33	17.62	1	15.78	19.56	1	16.5	21.29	1	20.38	18.39	1	21.9	19.41	1	15.09	19.26	1.25917
Sb01g002960.1	Sb01g002960	chromosome_1	2400526	2403746	+	similar to Putative uncharacterized protein	PF00860.15|Xan_ur_permease(9.2e-64)	0	0.37	1	0	0.66	1.66	0.06	0.13	1	0.04	1.64	2.53846	0.03	1.15	2.08738	0.02	0.03	1
Sb01g002970.1	Sb01g002970	chromosome_1	2408275	2408643	+	similar to Ribosomal protein L30p family-like	PF00327.15|Ribosomal_L30(4.2e-14)	5.6	8.93	1	5.52	4.06	1	7.02	6.56	1	3.59	8.63	2.09804	4.12	5.63	1	6.02	4.79	1
Sb01g002980.1	Sb01g002980	chromosome_1	2414137	2416789	+	-	PF00071.17|Ras(4.7e-62)	25.27	28.42	1	14.57	40.21	2.64676	23.05	31.96	1.37048	15.08	35.02	2.24005	13.79	33.69	2.3455	22.88	31.46	1.3593
Sb01g002980.2	Sb01g002980	chromosome_1	2414021	2416789	+	similar to Ras-related GTP-binding protein	PF00071.17|Ras(4.7e-62)	20.25	22.69	1	11.62	32.63	2.66482	18.31	25.81	1.3884	12.37	28.14	2.17951	11.13	27.14	2.31987	18.23	25.35	1.37025
Sb01g002990.1	Sb01g002990	chromosome_1	2426553	2429064	+	similar to Putative uncharacterized protein	PF00854.16|PTR2(2.9e-66)	22.97	1.64	0.110138	5.7	0.25	0.186567	18.48	0.66	0.0852156	9.03	0.61	0.160518	9.04	0.24	0.123506	21.86	0	0.0437445
Sb01g003000.1	Sb01g003000	chromosome_1	2433810	2436043	+	similar to Putative uncharacterized protein	-	11.78	7.99	1	1.37	5.76	2.85232	12.81	34.5	2.5706	2.29	8.61	2.92097	4.75	7.37	1	7.4	16.77	1
Sb01g003005.1	Sb01g003005	chromosome_1	2439604	2440694	+	similar to Chromosome chr6 scaffold_3, whole genome shotgun sequence	-	8.89	7.56	1	7.43	3.77	1	6.88	8.11	1	4.29	4.91	1	5.6	3.46	1	6.15	5.57	1
Sb01g003010.1	Sb01g003010	chromosome_1	2441937	2444540	+	similar to Os03g0823100 protein	PF00083.19|Sugar_tr(1.6e-47)	21.79	26.89	1	15.34	10.55	0.706854	14.78	22.8	1.50824	14.19	11.12	1	14.57	10.65	0.748234	15.22	16.43	1
Sb01g003020.1	Sb01g003020	chromosome_1	2449772	2451851	+	similar to Putative uncharacterized protein	PF00139.14|Lectin_legB(8.6e-71), PF00069.20|Pkinase(1.6e-45)	0.09	0.2	1	0.3	0.3	1	0.1	0.08	1	0.07	0.13	1	0.08	0.17	1	0.12	0.14	1
Sb01g003030.1	Sb01g003030	chromosome_1	2458096	2460192	+	similar to Putative uncharacterized protein	PF00139.14|Lectin_legB(1.1e-73), PF00069.20|Pkinase(7.6e-48)	1.12	1.55	1	2.09	0.5	0.485437	0.85	0.38	1	0.52	0.88	1	0.54	0.76	1	0.47	0.25	1
Sb01g003040.1	Sb01g003040	chromosome_1	2460822	2463740	-	similar to HAT family dimerisation domain containing protein, expressed	PF02892.10|zf-BED(8.4e-11), PF04937.10|DUF659(7.5e-53)	8.04	10.1	1.22788	9.85	10.6	1	5.88	7.57	1.24564	8.9	9.57	1	9.18	9.53	1	7.1	7.49	1
Sb01g003050.1	Sb01g003050	chromosome_1	2466904	2468916	+	weakly similar to MTERF, putative	PF02536.9|mTERF(4.9e-25)	0.42	1.66	1.87324	1	0.91	1	0.78	1.14	1	0.73	1.43	1	0.66	1.08	1	0.69	1.09	1
Sb01g003060.1	Sb01g003060	chromosome_1	2469731	2472656	-	similar to Putative uncharacterized protein	PF00226.26|DnaJ(8.9e-23)	9.54	8.83	1	13.71	10.09	0.753909	10.79	16.46	1.48092	9.94	11.56	1	9.13	11.48	1	12.43	11.57	1
Sb01g003070.1	Sb01g003070	chromosome_1	2473672	2476504	-	similar to Putative uncharacterized protein	-	29.95	35.26	1	25.43	36.98	1.437	27.52	26.73	1	33.48	34.01	1	38.55	35.74	1	35.25	36.28	1
Sb01g003080.1	Sb01g003080	chromosome_1	2478358	2478639	-	similar to Expressed protein	-	0	0	1	0	0.15	1	0	0	1	0.12	0	1	0	0.1	1	0	0.34	1
Sb01g003090.1	Sb01g003090	chromosome_1	2481196	2488825	-	similar to FtsJ-like methyltransferase family protein, putative, expressed	PF01728.14|FtsJ(1e-47)	1.83	5.59	2.32862	2.65	2.31	1	1.95	3.87	1	0.97	4.71	2.89848	1.16	4.73	2.65278	2.78	3.27	1
Sb01g003100.1	Sb01g003100	chromosome_1	2489119	2491362	+	-	PF13460.1|NAD_binding_10(2e-34)	58.67	56.7	1	67.35	57.11	0.850183	64.57	42.75	0.667226	85.09	56.96	0.673249	108.52	58.61	0.544284	65.6	67.69	1
Sb01g003100.2	Sb01g003100	chromosome_1	2489345	2491362	+	similar to Putative uncharacterized protein OSJNBb0081B07.22	PF13460.1|NAD_binding_10(1.7e-29)	49.5	47.45	1	57.51	48.48	0.845667	53.48	35.74	0.674376	73.21	47.96	0.659749	92.81	49.44	0.537683	55.18	57.83	1
Sb01g003110.1	Sb01g003110	chromosome_1	2491822	2493818	-	similar to OSJNBa0086O06.18 protein	PF03514.9|GRAS(3.5e-108)	5.97	9.59	1.51937	7.62	9.12	1	5.03	11.44	2.06302	6.29	10.25	1.54321	5.52	9.8	1.65644	5.87	9.71	1.55895
Sb01g003120.1	Sb01g003120	chromosome_1	2515095	2519371	+	similar to Expansin-A7 precursor	PF03330.13|DPBB_1(9.7e-25), PF01357.16|Pollen_allerg_1(6.4e-25)	0.11	0.12	1	0.02	0.23	1	0.02	0.09	1	0	0.23	1	0.02	0	1	0.04	0.1	1
Sb01g003130.1	Sb01g003130	chromosome_1	2520631	2524618	-	similar to Protein kinase APK1B, chloroplast, putative, expressed	PF00069.20|Pkinase(2.9e-47)	7.35	10.06	1	11.82	13.09	1	8.85	11.86	1	12.35	11.78	1	12	12.01	1	7.98	10.03	1
Sb01g003140.1	Sb01g003140	chromosome_1	2528507	2533806	+	similar to Glycosyl transferase, group 2 family protein, expressed	PF00535.21|Glycos_transf_2(1.3e-23)	12.4	21.14	1.65224	14.89	22.96	1.50787	10.4	23.86	2.1807	10.17	21.01	1.97046	8.18	20.24	2.31373	12.8	21.16	1.6058
Sb01g003150.1	Sb01g003150	chromosome_1	2534073	2535896	+	similar to Putative uncharacterized protein	PF13041.1|PPR_2(8.4e-10), PF13041.1|PPR_2(4e-08), PF14432.1|DYW_deaminase(7.8e-17)	0.14	0.5	1	0.13	0.37	1	0.11	0.43	1	0.06	0.37	1	0.1	0.3	1	0.1	0.29	1
Sb01g003160.1	Sb01g003160	chromosome_1	2539160	2540212	-	Predicted protein	-	0	0	1	0	0	1	0.03	0	1	0	0	1	0	0	1	0	0	1
Sb01g003165.1	Sb01g003165	chromosome_1	2542059	2542457	-	Predicted protein	-	0	0	1	0	0	1	0	0	1	0	0	1	0	0	1	0	0	1
Sb01g003170.1	Sb01g003170	chromosome_1	2548707	2549900	-	weakly similar to MTERF, putative	PF02536.9|mTERF(1.1e-24)	0.79	2.34	1.86592	1.36	0.66	1	1.12	1.26	1	0.83	1.65	1	0.48	1.64	1	1.08	1.32	1
Sb01g003180.1	Sb01g003180	chromosome_1	2553549	2555065	-	weakly similar to MTERF, putative	PF02536.9|mTERF(3.1e-29)	0.98	2.56	1.79798	1.05	1.13	1	1.09	0.8	1	1.05	1.56	1	0.76	1.33	1	1.15	1.51	1
Sb01g003190.1	Sb01g003190	chromosome_1	2581548	2584791	+	similar to Probable protein phosphatase 2C POLTERGEIST-LIKE 4	PF00481.16|PP2C(8.4e-29)	12.61	25.8	1.96914	5.14	22.28	3.79153	11.95	8.71	1	12.81	12.61	1	13.96	16.41	1	9.45	20.24	2.03254
Sb01g003200.1	Sb01g003200	chromosome_1	2586589	2588075	+	similar to 60S ribosomal protein L36	PF01158.13|Ribosomal_L36e(2.9e-31)	0	0	1	0	0	1	0	0	1	0	0	1	0	0	1	0	0	1
Sb01g003210.1	Sb01g003210	chromosome_1	2605733	2607377	-	similar to Os03g0821200 protein	PF02701.10|zf-Dof(3.5e-36)	2.52	1.24	1	2.78	4.65	1.49471	4.59	4.53	1	1.95	3.9	1	2.69	4.19	1	2.89	5.08	1.56298
Sb01g003220.1	Sb01g003220	chromosome_1	2612658	2613943	-	similar to Putative uncharacterized protein	-	0	0.1	1	0	0.1	1	0	0	1	0	0	1	0.07	0	1	0	0	1
Sb01g003230.1	Sb01g003230	chromosome_1	2614920	2621046	+	similar to Putative uncharacterized protein OJ1754_E06.24	PF00650.15|CRAL_TRIO(5.4e-25)	13.65	19.55	1.40273	15.42	31.59	1.98477	12.7	30.48	2.29781	14.07	27.7	1.90445	11.2	26.05	2.21721	11.77	27.95	2.26703
Sb01g003250.1	Sb01g003250	chromosome_1	2626620	2628778	-	-	PF00241.15|Cofilin_ADF(4e-40)	335.14	331.6	1	404.19	553.66	1.36889	313.67	482.19	1.53555	406.55	447.54	1.10058	389.62	447.5	1.14817	331.37	439.6	1.32563
Sb01g003250.2	Sb01g003250	chromosome_1	2626620	2628778	-	similar to Actin-depolymerizing factor 3	PF00241.15|Cofilin_ADF(1.9e-18)	274.18	270.29	1	330.17	454.86	1.37651	258.38	393.88	1.5224	332.05	367.24	1.10566	318.39	366.61	1.15098	271.21	359.35	1.32379
Sb01g003260.1	Sb01g003260	chromosome_1	2629618	2630509	-	similar to Actin-depolymerizing factor 3	PF00241.15|Cofilin_ADF(1.4e-35)	2.04	1.52	1	0.03	2.67	3.56311	0	3.36	4.36	0.6	1.87	1.79375	1.05	2.86	1	0.03	1.62	2.54369
Sb01g003270.1	Sb01g003270	chromosome_1	2632850	2633678	-	similar to Putative uncharacterized protein	PF13912.1|zf-C2H2_6(5.7e-08), PF13912.1|zf-C2H2_6(1.3e-07)	0.41	2.87	2.74468	0	0.7	1.7	0	3.22	4.22	0.08	0.15	1	0.06	0.35	1	0.03	2.48	3.37864
Sb01g003280.1	Sb01g003280	chromosome_1	2636905	2637456	-	similar to Putative uncharacterized protein	PF13912.1|zf-C2H2_6(9.9e-08)	0.09	1.06	1	0	0.23	1	0.05	0.76	1.67619	0.06	0.33	1	0.05	0.26	1	0	0.61	1
Sb01g003290.1	Sb01g003290	chromosome_1	2643399	2652117	-	similar to ThiF family protein, expressed	PF00899.16|ThiF(4.3e-13)	19.84	25.65	1.27879	17.93	19.97	1	17.31	19.58	1	14.13	23.99	1.65169	11.98	22.1	1.77966	21.54	20.93	1
Sb01g003290.2	Sb01g003290	chromosome_1	2643399	2652013	-	-	PF00899.16|ThiF(4.1e-13)	20.54	26.8	1.29062	18.45	20.42	1	17.65	20.34	1	14.53	24.95	1.67096	12.21	22.68	1.79258	21.92	21.85	1
Sb01g003300.1	Sb01g003300	chromosome_1	2653583	2654023	+	similar to Putative uncharacterized protein	PF13912.1|zf-C2H2_6(2.6e-10)	0	0	1	0.12	0	1	0	0	1	0	0	1	0	0	1	0	0	1
Sb01g003310.1	Sb01g003310	chromosome_1	2654973	2658361	-	similar to Ras-related protein ARA-3	PF00071.17|Ras(1.7e-66)	34.82	53.53	1.52233	25.46	54.82	2.1096	32.76	55.84	1.68365	26.31	58.42	2.17576	17.73	55.5	3.01655	33.64	58.67	1.72258
Sb01g003320.1	Sb01g003320	chromosome_1	2663722	2667043	+	weakly similar to Os03g0819700 protein	PF14309.1|DUF4378(6.2e-29)	20.78	35.28	1.66575	19.59	52.13	2.58038	14.7	30.15	1.98408	14.8	30.7	2.00633	13.33	34.87	2.50314	13.8	38.82	2.69054
Sb01g003330.1	Sb01g003330	chromosome_1	2669008	2670703	+	similar to Chalcone--flavonone isomerase	PF02431.10|Chalcone(6.5e-53)	10.11	48.64	4.46805	45.83	71.61	1.5505	11.88	43.89	3.48525	53.53	33.21	0.627361	68.98	37.51	0.5503	7.85	20.42	2.42034
Sb01g003340.1	Sb01g003340	chromosome_1	2679611	2681513	+	similar to Putative uncharacterized protein	PF00403.21|HMA(6.4e-14)	70.58	46.82	0.668064	63.81	11.32	0.190094	70.01	17.83	0.265174	73.16	31.42	0.437163	84.84	34.12	0.409133	75.85	20.4	0.278465
Sb01g003350.1	Sb01g003350	chromosome_1	2685440	2689204	-	similar to Os04g0349300 protein	-	17.7	12.7	0.73262	25.57	9.38	0.390666	19.4	19.37	1	17.66	16.15	1	20.71	14.43	0.710732	20.82	13.25	0.653071
Sb01g003360.1	Sb01g003360	chromosome_1	2690803	2692372	+	similar to Putative uncharacterized protein	PF12657.2|TFIIIC_delta(3.8e-08)	1.47	2.01	1	1.97	1.67	1	2.92	1.34	1	1.5	2.44	1	1.58	2.2	1	1.72	1.73	1
Sb01g003370.1	Sb01g003370	chromosome_1	2699853	2701360	-	similar to Expressed protein	-	0.06	0.09	1	0.11	0.04	1	0.03	0.04	1	0.04	0	1	0.03	0.09	1	0.09	0	1
Sb01g003380.1	Sb01g003380	chromosome_1	2702042	2709923	-	similar to Putative uncharacterized protein	PF01433.15|Peptidase_M1(2.6e-48), PF09127.6|Leuk-A4-hydro_C(1.9e-39)	14.44	19.28	1.31347	16.07	8.15	0.536028	15.28	14.86	1	8.58	13.87	1.55219	8.22	11.55	1.36117	16.5	8.08	0.518857
Sb01g003390.1	Sb01g003390	chromosome_1	2715520	2718039	-	Predicted protein	-	6.11	7.41	1	5.96	8.69	1.39224	4.88	7.65	1.47109	4.55	8.36	1.68649	4.34	9.29	1.92697	6.26	6.87	1
Sb01g003400.1	Sb01g003400	chromosome_1	2731122	2735193	-	similar to Indeterminate spikelet 1	PF00847.15|AP2(2.4e-14), PF00847.15|AP2(6.8e-11)	3.98	6.02	1.40964	3.15	5.14	1.47952	4.46	5.22	1	3.31	4.46	1	3.8	3.97	1	3.5	4.85	1
Sb01g003410.1	Sb01g003410	chromosome_1	2737940	2739951	+	similar to 40S ribosomal protein S23-1	PF00164.20|Ribosomal_S12(8.8e-41)	60.41	144.88	2.37551	44.33	63.71	1	54.32	112.2	2.04628	32.35	124.52	3.76372	26.11	101.23	3.77093	71.69	80.65	1.12326
Sb01g003420.1	Sb01g003420	chromosome_1	2741618	2745295	+	similar to Putative PHD-finger domain containing protein	PF12165.3|DUF3594(1.1e-66), PF00628.24|PHD(4.3e-10)	10.85	19.21	1.70549	14.35	25.24	1.70945	10.46	29.1	2.62653	9.28	28.25	2.84533	6.06	26.94	3.95751	11.39	28.19	2.35593
Sb01g003430.1	Sb01g003430	chromosome_1	2763031	2773768	+	similar to Putative uncharacterized protein	-	17.23	33.99	1.91936	34.72	47.88	1.36842	17.72	43	2.35043	27.81	39.66	1.41132	25.96	38.07	1.44918	17.77	37.16	2.03303
Sb01g003440.1	Sb01g003440	chromosome_1	2782693	2787044	+	similar to Os12g0235700 protein	PF08263.7|LRRNT_2(8.1e-14), PF13855.1|LRR_8(1.9e-07), PF00069.20|Pkinase(1.4e-31)	0.02	0.15	1	0	0.03	1	0	0	1	0.36	0.01	1	0.14	0.01	1	0	0	1
Sb01g003450.1	Sb01g003450	chromosome_1	2789158	2796180	+	similar to Expressed protein	-	35.21	12.17	0.363712	27.88	3.59	0.158934	34.33	10.47	0.324653	15.61	6.52	0.452739	13.65	5	0.409556	36.78	9.09	0.267073
Sb01g003460.1	Sb01g003460	chromosome_1	2808966	2810618	+	weakly similar to OSJNBa0009P12.16 protein	-	0	0	1	0	0	1	0	0	1	0	0	1	0	0.02	1	0	0	1
Sb01g003470.1	Sb01g003470	chromosome_1	2810843	2813315	-	similar to Putative uncharacterized protein	PF01370.16|Epimerase(1.5e-29)	1.42	1.71	1	1.21	0.63	1	1.17	5.58	3.03226	0.65	1.75	1	0.53	1.23	1	1.01	1.67	1
Sb01g003480.1	Sb01g003480	chromosome_1	2813705	2815878	-	similar to Putative uncharacterized protein	PF01370.16|Epimerase(5.5e-27)	31.72	18.78	0.604523	65.75	11.09	0.181124	33.16	22.54	0.68911	47.32	20.58	0.446606	45.7	17.25	0.390792	33.57	15	0.462829
Sb01g003490.1	Sb01g003490	chromosome_1	2816500	2821730	-	similar to Putative uncharacterized protein	PF00328.17|His_Phos_2(2.3e-41)	20.24	35.88	1.73635	12.64	42.17	3.16496	15.27	15.69	1	14.16	30.47	2.07586	13.97	32.03	2.20641	16.5	26.43	1.56743
Sb01g003500.1	Sb01g003500	chromosome_1	2824545	2828938	-	similar to Putative uncharacterized protein OSJNBa0094J08.8	-	7.83	8.94	1	9.06	8.13	1	8.92	10.42	1	7.55	9.04	1	7.77	10.12	1.26796	8.09	9.29	1
Sb01g003510.1	Sb01g003510	chromosome_1	2833876	2837854	+	similar to Putative uncharacterized protein	PF14416.1|PMR5N(3.9e-21), PF13839.1|PC-Esterase(4.4e-77)	3.61	11.19	2.64425	1.53	24.76	10.1818	2.67	8.29	2.53134	5.18	15.03	2.59385	6.47	14.75	2.10843	2.04	16.61	5.79276
Sb01g003520.1	Sb01g003520	chromosome_1	2845404	2848873	+	similar to Expressed protein	PF14416.1|PMR5N(1.8e-21), PF13839.1|PC-Esterase(1.4e-70)	0.15	0.19	1	0.64	0.28	1	0.36	1.32	1.70588	0.87	0.66	1	0.98	1.12	1	0.31	0.53	1
Sb01g003530.1	Sb01g003530	chromosome_1	2852990	2854694	+	similar to Putative uncharacterized protein	PF14416.1|PMR5N(1.2e-20), PF13839.1|PC-Esterase(8.4e-67)	0	0	1	0	0	1	0	0	1	0	0	1	0	0	1	0	0	1
Sb01g003540.1	Sb01g003540	chromosome_1	2876969	2878880	-	similar to Putative uncharacterized protein	PF01490.13|Aa_trans(7.5e-83)	7.91	12.88	1.5578	4.11	12.9	2.72016	3.95	44.22	9.13535	0.1	16.88	16.2545	0.2	13.88	12.4	4.43	21.08	4.0663
Sb01g003560.1	Sb01g003560	chromosome_1	2893109	2894418	+	similar to Os03g0817100 protein	PF04535.7|DUF588(5.1e-26)	8.95	5.06	0.609045	6.9	1.64	0.334177	9.33	4.18	0.501452	2.55	3.38	1	2.57	3.86	1	8.93	2.48	0.350453
Sb01g003570.1	Sb01g003570	chromosome_1	2894446	2904075	-	weakly similar to SCAR-like protein 1	-	9.67	6.91	0.741331	20.07	5.8	0.322734	10.77	10.84	1	13.26	7.91	0.624825	15.08	7.03	0.499378	10.42	8.47	0.829247
Sb01g003580.1	Sb01g003580	chromosome_1	2908164	2909008	+	similar to Expressed protein	PF04525.7|Tub_2(7.1e-41)	1.25	2.66	1	0.41	1.93	1	0.33	4.13	3.85714	0.22	3.24	3.47541	0.21	2.67	3.03306	0.68	2.36	1
Sb01g003590.1	Sb01g003590	chromosome_1	2910716	2911477	+	similar to Os03g0816700 protein	PF04525.7|Tub_2(2e-34)	0	0	1	0	0	1	0	0	1	0	0	1	0	0	1	0	0.08	1
Sb01g003600.1	Sb01g003600	chromosome_1	2912049	2914460	-	similar to Oxidoreductase, 2OG-Fe oxygenase family protein, putative, expressed	PF13532.1|2OG-FeII_Oxy_2(9.5e-46)	0	0	1	0.02	0.04	1	0	0.04	1	0	0.11	1	0	0.08	1	0	0.04	1
Sb01g003610.1	Sb01g003610	chromosome_1	2917737	2918162	-	similar to Putative uncharacterized protein	-	0	0	1	0	0	1	0	0	1	0	0.07	1	0	0	1	0	0	1
Sb01g003620.1	Sb01g003620	chromosome_1	2926989	2931489	+	similar to Putative uncharacterized protein	PF01926.18|MMR_HSR1(2.4e-14)	2.37	7.93	2.64985	5.11	5.73	1	2.73	5.31	1.69169	3.12	7.9	2.16019	2.7	6.87	2.12703	3.07	4.93	1.457
Sb01g003630.1	Sb01g003630	chromosome_1	2932526	2935029	-	similar to 40S ribosomal protein S26	PF01283.14|Ribosomal_S26e(1.5e-50)	79.19	136.37	1.71306	50.16	64.93	1	74.77	73.85	1	46.2	123.84	2.64492	45.98	102.97	2.21307	108.94	84.61	1
Sb01g003640.1	Sb01g003640	chromosome_1	2941405	2945685	+	similar to Protein kinase domain containing protein, expressed	PF07714.12|Pkinase_Tyr(1.3e-62)	23.41	29.19	1	34.78	33.73	1	23.74	33.39	1.39006	43.99	27.85	0.641254	54.73	31.02	0.574556	20.45	26.93	1
Sb01g003640.2	Sb01g003640	chromosome_1	2941399	2945519	+	-	PF07714.12|Pkinase_Tyr(1.3e-62)	24.1	29.54	1	36.07	33.74	0.937146	24.36	34.48	1.39905	44.25	28.5	0.651934	56.52	31.39	0.563108	20.77	28.16	1
Sb01g003640.3	Sb01g003640	chromosome_1	2941405	2945519	+	-	PF07714.12|Pkinase_Tyr(1.3e-62)	23.72	29.36	1	35.92	34.06	0.949621	23.99	34.27	1.41136	44.35	28.33	0.646748	56.03	31.25	0.565492	20.42	27.94	1
Sb01g003650.1	Sb01g003650	chromosome_1	2946427	2949876	+	similar to Putative uncharacterized protein OSJNBa0094J08.30	-	12.12	17.61	1.41845	13.88	13.05	1	11.41	17.47	1.48832	12.65	16.16	1	9.45	15.74	1.60191	13.43	14.26	1
Sb01g003660.1	Sb01g003660	chromosome_1	2950449	2953477	+	similar to Putative uncharacterized protein	PF08711.6|Med26(1.4e-09), PF07500.9|TFIIS_M(3.3e-29), PF01096.13|TFIIS_C(1e-19)	58.64	89.31	1.51425	81.39	87.32	1	56.57	124.48	2.17961	59.56	90.69	1.51404	51.53	93.05	1.79041	56.68	91.18	1.59813
Sb01g003670.1	Sb01g003670	chromosome_1	2957590	2958737	+	weakly similar to Putative uncharacterized protein	PF00847.15|AP2(2.7e-16)	30.1	30.86	1	59.72	18.4	0.319499	25.09	28.81	1	24.44	26.85	1	30.42	24.73	0.818905	26.6	17.43	0.667754
Sb01g003680.1	Sb01g003680	chromosome_1	2960855	2964672	-	similar to Expressed protein	-	50.55	55.09	1	14.98	41.12	2.63579	39.74	21	0.54001	25.52	43.83	1.69042	22.12	45.73	2.02119	35.23	40.54	1
Sb01g003690.1	Sb01g003690	chromosome_1	2971880	2974178	-	similar to Ribosomal protein L17-like protein	PF01196.14|Ribosomal_L17(2.7e-37)	96.29	95.56	0.992497	69.59	33.45	0.488029	80.13	27.88	0.355972	45.81	33.19	0.730399	43.08	28.11	0.66039	92.34	46.42	0.508035
Sb01g003700.1	Sb01g003700	chromosome_1	2975795	2981369	+	similar to Methylenetetrahydrofolate reductase 1	PF02219.12|MTHFR(2.7e-123)	18.7	68.7	3.53807	29.98	58.79	1.92995	16.37	36.95	2.1848	27.22	60.62	2.18356	24.27	47.52	1.92006	18.42	46.08	2.4243
Sb01g003710.1	Sb01g003710	chromosome_1	2981848	2983430	-	similar to Stress-induced transcription factor NAC1	PF02365.10|NAM(3.8e-50)	31.85	62.51	1.93333	16.09	26.85	1.62961	22.44	38.24	1.67406	44.54	25.08	0.572683	63.45	29.62	0.475097	41.77	37.06	1
Sb01g003720.1	Sb01g003720	chromosome_1	2999576	3002470	-	similar to OSJNBa0035I04.2 protein	PF14360.1|PAP2_C(7.9e-18)	9.13	17.02	1.77887	15.95	12.75	0.811209	8.94	27.73	2.89034	5.9	17.6	2.69565	5.13	16.68	2.88418	7.99	10.71	1.30256
Sb01g003730.1	Sb01g003730	chromosome_1	3006742	3007425	-	weakly similar to Putative uncharacterized protein	PF13499.1|EF_hand_5(4.7e-10)	0.54	0	1	0.04	0.12	1	0.04	0	1	0	0.09	1	0	0	1	0	0.07	1
Sb01g003740.1	Sb01g003740	chromosome_1	3010861	3013787	-	similar to Putative uncharacterized protein	PF14369.1|zf-RING_3(2.8e-10), PF13639.1|zf-RING_2(1.8e-13)	81.12	131.4	1.61227	104.27	159.28	1.52256	74.21	129.29	1.73235	104.56	134.09	1.27975	107.56	144.29	1.33834	72.48	122.55	1.68141
Sb01g003740.2	Sb01g003740	chromosome_1	3011872	3013787	-	-	PF14369.1|zf-RING_3(2.8e-10), PF13639.1|zf-RING_2(1.8e-13)	101.9	160.95	1.57386	132.23	195.42	1.47429	94.42	159.16	1.67847	133.41	165.34	1.23756	135.98	178.11	1.30756	92.5	151.45	1.63048
Sb01g003750.1	Sb01g003750	chromosome_1	3019470	3031368	+	similar to Probable DNA gyrase subunit A, chloroplast/mitochondrial precursor	PF00521.15|DNA_topoisoIV(4e-152), PF03989.8|DNA_gyraseA_C(4.2e-09)	2.19	3.5	1	6.78	2.02	0.388175	2.09	4.67	1.83495	1.33	3.23	1.81545	1.22	2.49	1	3.22	1.99	1
Sb01g003760.1	Sb01g003760	chromosome_1	3031498	3033577	+	similar to Probable DNA gyrase subunit A, chloroplast/mitochondrial precursor	PF03989.8|DNA_gyraseA_C(7e-08)	1.06	2.5	1	4.78	0.96	0.3391	0.82	2.06	1	1.62	2.14	1	1.53	2.09	1	6.56	1.85	0.376984
Sb01g003770.1	Sb01g003770	chromosome_1	3034453	3037078	-	similar to Putative uncharacterized protein	PF00025.16|Arf(4.3e-80)	240.88	245.07	1	192.19	243.76	1.26694	224.25	181.35	0.809545	263.65	242.07	1	250.04	228.88	1	221.77	250.14	1.12735
Sb01g003775.1	Sb01g003775	chromosome_1	3044173	3046112	+	Predicted protein	PF02365.10|NAM(1.1e-25)	0	0	1	0	0	1	0	0	1	0	0	1	0	0	1	0	0	1
Sb01g003780.1	Sb01g003780	chromosome_1	3048038	3049672	+	similar to Ribosomal protein l36 containing protein	PF00444.13|Ribosomal_L36(2.9e-18)	18.11	28.89	1.5641	16.99	17.58	1	20.62	22.73	1	13.87	24.23	1.6967	15.06	22.03	1.434	24.92	18.65	1
Sb01g003790.1	Sb01g003790	chromosome_1	3050119	3051515	-	similar to Putative uncharacterized protein	PF00076.17|RRM_1(2.8e-16)	31.35	46.85	1.47913	30.46	46.6	1.51303	27.98	37.32	1.32229	19.33	45.67	2.29562	17.98	49.79	2.67597	30.66	43.96	1.42009
Sb01g003800.1	Sb01g003800	chromosome_1	3051791	3055291	+	similar to Peptidyl-prolyl cis-trans isomerase	PF00160.16|Pro_isomerase(1.3e-45)	15.37	22	1.40501	18.77	20.13	1	14.03	20.29	1.4165	8.36	23.19	2.5844	6.78	23.2	3.11054	14.93	18.28	1
Sb01g003810.1	Sb01g003810	chromosome_1	3055623	3056567	+	similar to Putative uncharacterized protein	PF04759.8|DUF617(7.2e-67)	0	0.04	1	0	0	1	0	0.09	1	0	0	1	0	0	1	0	0	1
Sb01g003820.1	Sb01g003820	chromosome_1	3071094	3074942	+	similar to Putative uncharacterized protein	PF04795.7|PAPA-1(2e-20), PF04438.11|zf-HIT(2.1e-07)	12.37	11.5	1	13.44	12.61	1	11.93	13.02	1	12.96	11.89	1	13.97	11.34	0.824315	13.72	11.9	1
Sb01g003830.1	Sb01g003830	chromosome_1	3095263	3096583	-	similar to Putative DNA binding protein	PF00010.21|HLH(5.6e-09)	1.53	0.42	1	1.19	0.62	1	2.35	0.88	1	1.35	0.68	1	2.19	0.61	1	1.4	0.42	1
Sb01g003840.1	Sb01g003840	chromosome_1	3097876	3100100	-	similar to Putative clathrin assembly protein	PF01217.15|Clat_adaptor_s(3.6e-57)	0	0	1	0	0	1	0	0	1	0	0	1	0	0	1	0	0	1
Sb01g003850.1	Sb01g003850	chromosome_1	3109637	3113506	-	similar to Expressed protein	-	1.57	1.6	1	1.75	2.54	1.28727	1.42	2.06	1	0.77	1.41	1	0.73	1.75	1	1.69	3.17	1.55019
Sb01g003860.1	Sb01g003860	chromosome_1	3114774	3124068	-	similar to Chloroplast Mg-chelatase subunit XANTHA-G precursor	PF13519.1|VWA_2(3.3e-17)	84.35	72.46	1	38.9	18.88	0.498246	58.96	20.25	0.354403	27.68	26.35	0.953626	21.31	24.33	1.13537	55.77	29.91	0.544478
Sb01g003870.1	Sb01g003870	chromosome_1	3127652	3131443	+	similar to Putative uncharacterized protein	PF11815.3|DUF3336(1.3e-26), PF01734.17|Patatin(1.5e-17)	6.07	4.46	0.772277	11.17	13.65	1.20378	6.74	10.05	1.42765	7.93	6.97	1	9.72	8.28	0.865672	8.14	8.38	1
Sb01g003880.1	Sb01g003880	chromosome_1	3131484	3133196	-	similar to Putative short chain alcohol dehydrogenase	PF00106.20|adh_short(2.3e-31)	22.2	27.58	1	14.86	23.48	1.54351	21.28	30.84	1.42908	15.86	43.03	2.61151	11.33	45.48	3.76967	17.66	39.46	2.16827
Sb01g003890.1	Sb01g003890	chromosome_1	3137613	3138320	-	weakly similar to Putative uncharacterized protein	PF07893.8|DUF1668(1.4e-53)	0	0	1	0	0	1	0	0	1	0	0	1	0	0	1	0	0	1
Sb01g003900.1	Sb01g003900	chromosome_1	3143996	3151010	+	similar to Expressed protein	PF08477.8|Miro(3.1e-23), PF08356.7|EF_assoc_2(1.1e-31), PF08355.7|EF_assoc_1(1.4e-20), PF08477.8|Miro(7e-12)	56.05	80.62	1.43067	58.81	62.45	1	51.94	62.68	1.20287	41.16	75.89	1.82377	35.86	71.37	1.96337	60.78	63.42	1.04273
Sb01g003900.2	Sb01g003900	chromosome_1	3143996	3151010	+	-	PF08477.8|Miro(3e-23), PF08356.7|EF_assoc_2(1.1e-31), PF08355.7|EF_assoc_1(1.4e-20), PF08477.8|Miro(6.9e-12)	54.15	78.09	1.43409	56.84	60.55	1	50.31	60.49	1.1984	39.94	73.3	1.81485	34.83	69	1.95367	58.49	61.27	1.04673
Sb01g003910.1	Sb01g003910	chromosome_1	3162015	3163110	+	similar to Expressed protein	-	0.07	0.11	1	0.07	0.23	1	0.19	0.42	1	0.06	0.5	1.41509	0.1	0.24	1	0.1	0.09	1
Sb01g003920.1	Sb01g003920	chromosome_1	3170934	3172010	-	Predicted protein	-	0.02	0	1	0.02	0	1	0	0	1	0	0	1	0	0	1	0.02	0.09	1
Sb01g003940.1	Sb01g003940	chromosome_1	3186555	3190220	+	similar to Putative NUDIX hydrolase	PF00293.23|NUDIX(1.3e-13)	16.73	29.19	1.70276	17.1	53.64	3.01878	13.32	18.94	1.39246	12.87	40.06	2.96035	7.98	49.93	5.67149	11.41	78.57	6.41176
Sb01g003950.1	Sb01g003950	chromosome_1	3220062	3221072	-	similar to Putative uncharacterized protein	PF01715.12|IPPT(5.8e-15), PF01715.12|IPPT(4.4e-10)	2.54	0.62	0.457627	0.05	1.28	2.17143	4.03	1.28	0.45328	0.1	1.41	2.19091	0.23	1.34	1.90244	2.78	2.08	1
Sb01g003960.1	Sb01g003960	chromosome_1	3225965	3227616	-	similar to OSJNBa0081C01.23 protein	PF00106.20|adh_short(3.1e-19)	17.03	4.62	0.311703	4.15	0.98	0.384466	23.37	0.43	0.0586787	16.76	1.66	0.149775	23.36	3.6	0.188834	14.96	1.16	0.135338
Sb01g003970.1	Sb01g003970	chromosome_1	3230100	3238092	+	similar to Os02g0596100 protein	PF07817.8|GLE1(7.8e-69)	14.37	18.42	1.2635	16.91	24.42	1.41932	13.78	15.83	1	16.54	21.17	1.26397	16.28	21.21	1.2853	13.67	20.74	1.48194
Sb01g003980.1	Sb01g003980	chromosome_1	3241903	3244113	+	similar to Expressed protein	-	1.93	3.8	1	2.61	2.58	1	1.92	3.78	1	1.32	3.68	2.01724	1.11	3.16	1	1.97	3.46	1.50168
Sb01g003990.1	Sb01g003990	chromosome_1	3247007	3249705	+	similar to Protein kinase AFC1, putative, expressed	PF00069.20|Pkinase(1.1e-37)	0.03	0.08	1	0.05	0.08	1	0	0.21	1	0.03	0.03	1	0.03	0.09	1	0	0.05	1
Sb01g004000.1	Sb01g004000	chromosome_1	3250916	3258357	-	similar to Expressed protein	PF04842.7|DUF639(1.1e-240)	18.31	17.05	1	40.06	27.19	0.686556	13.39	44.65	3.17234	11.78	23.88	1.94679	8.98	20.57	2.16132	17.25	26.28	1.49479
Sb01g004010.1	Sb01g004010	chromosome_1	3261602	3265980	-	similar to Putative uncharacterized protein	PF00076.17|RRM_1(9.7e-16)	3.78	8.6	2.00837	6.25	3.27	0.588966	5.13	5.91	1	1.92	4.2	1	2.39	5.04	1	5.22	4.06	1
Sb01g004016.1	Sb01g004016	chromosome_1	3270567	3272988	+	similar to RING zinc finger protein, putative, expressed	-	13.25	21.89	1.60632	10.63	11.48	1	10.77	19.09	1.70688	6.5	18.64	2.61867	5.94	19.89	3.01009	12.61	14.11	1
Sb01g004020.1	Sb01g004020	chromosome_1	3276511	3281093	+	similar to Os03g0809400 protein	-	0.25	0.67	1	0.09	0.44	1.3211	0.21	0.74	1.43802	0.14	0.75	1.53509	0.12	0.5	1.33929	0.24	0.22	1
Sb01g004030.1	Sb01g004030	chromosome_1	3281959	3287477	+	similar to Expressed protein	PF07228.7|SpoIIE(4.6e-10)	50.56	44.25	0.877618	46.44	34.3	0.744098	56	42.22	0.758246	39.64	43.6	1	39.43	40.43	1	62.71	43.8	0.703186
Sb01g004040.1	Sb01g004040	chromosome_1	3288502	3290646	-	similar to Origin recognition complex subunit 2	PF04084.9|ORC2(1.6e-93)	8.65	11.15	1.25907	6.28	10.84	1.62637	8.27	11.6	1	5.15	12.87	2.25528	4.21	11.02	2.3071	9.84	8.51	1
Sb01g004060.1	Sb01g004060	chromosome_1	3299028	3301616	+	similar to Putative uncharacterized protein	PF00067.17|p450(1.5e-102)	0	0.08	1	0	0.03	1	0	0	1	0	0.08	1	0	0.04	1	0	0.06	1
Sb01g004070.1	Sb01g004070	chromosome_1	3302963	3304103	+	Predicted protein	PF00161.14|RIP(2.5e-38)	0.66	0.8	1	0.52	0.47	1	0.66	1.9	1	0.6	0.8	1	0.3	0.63	1	0.4	0.5	1
Sb01g004080.1	Sb01g004080	chromosome_1	3304490	3307002	-	similar to ABRE-binding factor Embp-2	PF00170.16|bZIP_1(7.3e-22)	0.07	0.31	1	0.02	0.55	1.51961	0.03	0	1	0.03	0.09	1	0.05	0.05	1	0	0.09	1
Sb01g004090.1	Sb01g004090	chromosome_1	3310786	3312790	+	similar to UDP-glucoronosyl and UDP-glucosyl transferase family protein, expressed	PF00201.13|UDPGT(1.4e-26)	0	0.29	1.29	0.13	0.56	1	0.02	0.79	1.7549	0	0.34	1	0.02	0.47	1	0	0.3	1
Sb01g004100.1	Sb01g004100	chromosome_1	3316366	3318406	+	similar to Expressed protein	PF07690.11|MFS_1(1.1e-31)	2.79	3.75	1	5.37	14.66	2.4584	1.92	14.32	5.24658	2.52	7.33	2.36648	1.66	9.29	3.86842	2.37	7.46	2.51039
Sb01g004110.1	Sb01g004110	chromosome_1	3319006	3320520	+	similar to OSIGBa0139J17.2 protein	PF11955.3|PORR(3.7e-91)	4.73	3.64	1	7.92	1.76	0.309417	6.19	4.27	1	2.33	2.78	1	4.49	2.38	1	5.16	2.81	0.618506
Sb01g004120.1	Sb01g004120	chromosome_1	3326638	3327186	+	similar to Putative uncharacterized protein	PF03018.9|Dirigent(6.8e-41)	0	0.15	1	0	0.15	1	0.05	0.3	1	0	0.06	1	0	0.26	1	0	0.26	1
Sb01g004130.1	Sb01g004130	chromosome_1	3327321	3332332	-	similar to Putative raffinose synthase or seed imbibition protein	PF05691.7|Raffinose_syn(0)	5.05	6.89	1.30413	5.89	3.72	0.685051	3.97	4.84	1	3.07	3.91	1	4.54	3.3	1	3.23	2.5	1
Sb01g004140.1	Sb01g004140	chromosome_1	3336716	3341456	-	similar to Putative uncharacterized protein	PF02005.11|TRM(2.8e-75)	3.28	3.27	1	3.14	2.18	1	1.99	3.6	1	1.97	3.21	1.41751	1.69	3.34	1.61338	2.06	3.27	1
Sb01g004150.1	Sb01g004150	chromosome_1	3344432	3348438	-	similar to Putative uncharacterized protein	PF00069.20|Pkinase(1.9e-69), PF13499.1|EF_hand_5(1.9e-11), PF13499.1|EF_hand_5(3.1e-14)	15.89	32.28	1.9704	30.84	39.49	1.27167	12.84	65.86	4.83092	19.55	38.52	1.92311	15.6	45.35	2.79217	12.78	29.68	2.22642
Sb01g004160.1	Sb01g004160	chromosome_1	3356299	3357587	+	similar to Putative uncharacterized protein	PF00141.18|peroxidase(1.6e-64)	0	0.03	1	0	0	1	0	0	1	0	0	1	0	0	1	0	0	1
Sb01g004170.1	Sb01g004170	chromosome_1	3358165	3360106	-	similar to Expressed protein	-	24.07	26.07	1	26.21	21.12	0.812936	27.67	29	1	21.49	27.67	1	23.78	24.82	1	33.39	28.51	1
Sb01g004180.1	Sb01g004180	chromosome_1	3360775	3362611	+	similar to Putative uncharacterized protein	PF00240.18|ubiquitin(1.7e-12), PF12776.2|Myb_DNA-bind_3(3.8e-13)	0.02	0.08	1	0	0.08	1	0	0.15	1	0	0.27	1.27	0	0.16	1	0	0.2	1
Sb01g004190.1	Sb01g004190	chromosome_1	3363318	3364904	-	similar to Putative uncharacterized protein	PF00295.12|Glyco_hydro_28(1.4e-113)	0	0	1	0	0.03	1	0	0.12	1	0	0.11	1	0	0.02	1	0.02	0	1
Sb01g004200.1	Sb01g004200	chromosome_1	3379367	3381567	+	similar to Remorin-like protein	PF03763.8|Remorin_C(2.1e-32)	120.31	203.84	1.68857	39.01	94.03	2.37516	124.67	53.41	0.432959	52.62	127.48	2.39612	57.51	147.47	2.53751	93.99	110.25	1.17118
Sb01g004210.1	Sb01g004210	chromosome_1	3385947	3391819	+	similar to Cellulose synthase-9	PF03552.9|Cellulose_synt(0)	20.48	27.3	1.3175	10.35	13.45	1.27313	13.64	20.67	1.48019	10.64	17.43	1.58333	10.98	17.35	1.53172	12.75	16.81	1.29527
Sb01g004220.1	Sb01g004220	chromosome_1	3393808	3395771	-	similar to Putative uncharacterized protein	PF00295.12|Glyco_hydro_28(1.2e-112)	0	0	1	0	0.05	1	0	0	1	0	0	1	0	0	1	0	0	1
Sb01g004230.1	Sb01g004230	chromosome_1	3401564	3403064	+	similar to Putative uncharacterized protein	PF00295.12|Glyco_hydro_28(1.2e-114)	0	0	1	0	0	1	0	0	1	0	0	1	0	0	1	0	0	1
Sb01g004240.1	Sb01g004240	chromosome_1	3403669	3404860	-	similar to Putative uncharacterized protein	PF02341.10|RcbX(2.7e-16)	220.97	136.74	0.620534	234.54	83.88	0.360363	216.84	13.49	0.0665167	537.96	89.96	0.168769	609.1	104.07	0.172218	216.42	112.36	0.521387
Sb01g004250.1	Sb01g004250	chromosome_1	3405904	3407725	-	similar to Chromosome chr8 scaffold_34, whole genome shotgun sequence	PF00333.15|Ribosomal_S5(1.3e-28), PF03719.10|Ribosomal_S5_C(1.7e-23)	27.67	75.62	2.67248	19.48	33.63	1.69092	20.28	31.46	1.52538	17.27	56.32	3.13738	18.2	46.95	2.4974	32.66	42.19	1.28313
Sb01g004260.1	Sb01g004260	chromosome_1	3416190	3418384	-	similar to Chromosome chr8 scaffold_34, whole genome shotgun sequence	PF00333.15|Ribosomal_S5(1.3e-28), PF03719.10|Ribosomal_S5_C(1.7e-23)	31.94	65.65	2.02338	23.25	29.77	1	26.35	32.18	1	18.56	54.6	2.84254	18.25	42.14	2.24104	40.11	41.53	1.03454
Sb01g004270.1	Sb01g004270	chromosome_1	3419689	3422032	-	similar to Expressed protein	PF04862.7|DUF642(3.6e-145)	0	0	1	0	0.08	1	0	0	1	0.02	0.06	1	0.03	0	1	0	0.09	1
Sb01g004280.1	Sb01g004280	chromosome_1	3431853	3434732	+	similar to (S)-adenosyl-L-methionine:delta 24-sterol methyltransferase	PF02353.15|CMAS(2.9e-07)	0.09	0.55	1	0.09	0.14	1	0.1	1.1	1	0.34	0.5	1	0.09	0.67	1	0.35	0.16	1
Sb01g004290.1	Sb01g004290	chromosome_1	3434835	3436775	+	similar to Putative endosperm C-24 sterol methyltransferase	PF08498.5|Sterol_MT_C(5.2e-20)	0.82	4.77	3.17033	0.48	0.92	1	0.41	1.27	1	0.4	1.42	1	0.55	1.45	1	1.31	0.89	1
Sb01g004295.1	Sb01g004295	chromosome_1	3443251	3443956	+	similar to Cyclopropane-fatty-acyl-phospholipid synthase family protein, expressed	-	2.59	19.36	5.67131	1.51	0.75	1	1.97	1.5	1	0.61	5.19	3.84472	1.65	4.68	1	6.27	2.37	1
Sb01g004300.1	Sb01g004300	chromosome_1	3444059	3445441	+	similar to Putative endosperm C-24 sterol methyltransferase	PF08241.7|Methyltransf_11(1.9e-10), PF08498.5|Sterol_MT_C(1.5e-16)	3.81	29.17	6.27235	1.09	1.35	1	1.77	2.78	1	0.82	5.82	3.74725	2.17	5.13	1.93375	7.08	1.93	1
Sb01g004310.1	Sb01g004310	chromosome_1	3459397	3460374	+	similar to Putative endosperm C-24 sterol methyltransferase	PF08498.5|Sterol_MT_C(8.5e-13)	0.72	0.23	1	4.77	0.08	0.187175	0.11	0.08	1	0.75	0	1	9.52	1.32	0.220532	17.4	0.09	0.0592391
Sb01g004320.1	Sb01g004320	chromosome_1	3460823	3463382	-	similar to Putative phytocyanin	PF02298.12|Cu_bind_like(1.3e-27)	0.05	0.04	1	0	0.04	1	0	0.12	1	0	0.17	1	0	0	1	0.05	0	1
Sb01g004330.1	Sb01g004330	chromosome_1	3467032	3467994	-	-	PF02531.11|PsaD(4e-73)	1108.99	204.36	0.185011	1161.28	192.53	0.166509	1040.31	332.75	0.32051	796.6	253.37	0.318919	766.07	219.79	0.287836	994.41	371.52	0.374238
Sb01g004330.2	Sb01g004330	chromosome_1	3467032	3467994	-	similar to Chloroplast photosystem I reaction center subunit II-like protein	PF02531.11|PsaD(7.6e-62)	1108.72	205.5	0.186083	1153.08	200.38	0.174494	1001.08	328.76	0.329076	799.99	253.48	0.317707	753.38	221.59	0.295063	973.39	377.8	0.388756
Sb01g004340.1	Sb01g004340	chromosome_1	3470769	3473239	+	similar to Putative uncharacterized protein	PF07797.9|DUF1639(4.6e-23)	10.05	16.11	1.54842	12.5	24.37	1.87926	9.73	18.02	1.7726	8.85	18.48	1.97766	7.3	22.95	2.88554	11.5	19.15	1.612
Sb01g004350.1	Sb01g004350	chromosome_1	3473783	3478436	+	similar to L1332.6 protein	PF02338.14|OTU(9.7e-28)	12.58	25.15	1.92563	10.45	15.99	1.48384	12.61	16.63	1	9.34	26.4	2.6499	8.34	23.61	2.6349	13.97	17.69	1.2485
Sb01g004360.1	Sb01g004360	chromosome_1	3481234	3485337	-	similar to Putative uncharacterized protein OSJNBa0059E14.15	PF14365.1|DUF4409(1.2e-49), PF03080.10|DUF239(1.2e-94)	6.87	4.06	1	5.52	1.02	0.309816	7	4.01	0.62625	6.29	3.45	0.610425	6.32	2.5	0.478142	7.19	1.17	0.264957
Sb01g004370.1	Sb01g004370	chromosome_1	3492979	3496209	-	similar to Os09g0267600 protein	PF03357.16|Snf7(3.7e-42)	31.21	44.61	1.41602	35.08	54.05	1.52578	31.89	50.21	1.55701	39.71	50.98	1.27684	29.06	53.43	1.81071	38	51.86	1.35538
Sb01g004375.1	Sb01g004375	chromosome_1	3498363	3507111	-	-	PF00364.17|Biotin_lipoyl(6e-21), PF02817.12|E3_binding(3.4e-09), PF00198.18|2-oxoacid_dh(6.5e-75)	17.68	29.65	1.64079	16.2	41.34	2.46163	15.87	26.65	1.639	15.22	33.17	2.10666	11.67	31.46	2.56196	16.25	29.18	1.74957
Sb01g004375.2	Sb01g004375	chromosome_1	3498363	3507111	-	similar to Putative uncharacterized protein	PF00364.17|Biotin_lipoyl(6e-21), PF02817.12|E3_binding(3.4e-09), PF00198.18|2-oxoacid_dh(6.5e-75)	16.31	27.44	1.64298	14.75	38.09	2.4819	14.62	24.53	1.63444	14	30.52	2.10133	10.7	29.02	2.56581	14.81	26.77	1.75648
Sb01g004380.1	Sb01g004380	chromosome_1	3514952	3515302	-	similar to Putative uncharacterized protein OSJNBa0059E14.16	-	1.94	4.16	1	1.54	7	3.14961	2.49	7.61	2.46705	0.29	6.74	6	0.52	6.82	5.14474	0.76	6.26	4.125
Sb01g004390.1	Sb01g004390	chromosome_1	3515894	3518747	-	similar to Os07g0205000 protein	PF02271.11|UCR_14kD(1.2e-29)	37.79	61.09	1.60067	37.51	80.31	2.1114	37.64	76.46	2.00466	38.34	75.37	1.94128	38.24	73.06	1.88736	42.74	79.85	1.84842
Sb01g004390.2	Sb01g004390	chromosome_1	3518028	3518747	-	-	PF02271.11|UCR_14kD(2e-22)	17.83	23.32	1	17.05	28.9	1.65651	19.05	32.36	1.66384	14.63	34.69	2.28343	17.16	29.35	1.67126	20.65	30.91	1.4739
Sb01g004400.1	Sb01g004400	chromosome_1	3521842	3522898	-	similar to Putative uncharacterized protein OSJNBa0059E14.19	PF05910.7|DUF868(1.4e-104)	5.42	1.46	0.383178	3.66	0.43	0.306867	5.07	1.66	0.438221	4.6	0.57	0.280357	3.95	0.16	0.234343	9.14	0.32	0.130178
Sb01g004410.1	Sb01g004410	chromosome_1	3535462	3536504	-	weakly similar to Expressed protein	-	16.45	22.92	1	64.64	4.16	0.0786106	14.5	26.37	1.76581	29.2	21.94	1	11.79	12.54	1	21.89	29.97	1.35299
Sb01g004420.1	Sb01g004420	chromosome_1	3538469	3541785	-	similar to Adenosine 5\'-phosphosulfate reductase 8	PF00085.15|Thioredoxin(7e-10)	64.55	50.31	0.782761	70.32	35.9	0.517386	58.8	38.53	0.661037	59.57	45.75	0.771834	52.25	46.99	1	61.3	49.28	1
Sb01g004430.1	Sb01g004430	chromosome_1	3542571	3550435	+	similar to Elongation factor P family protein, expressed	PF08207.7|EFP_N(1.1e-15), PF01132.15|EFP(6.4e-18), PF09285.6|Elong-fact-P_C(9.7e-19)	22.76	26.37	1	25.5	34.19	1.32792	20.19	27.81	1.3596	26.86	34.68	1	20.11	35.96	1.75083	22.95	32.91	1.41587
Sb01g004440.1	Sb01g004440	chromosome_1	3550546	3553033	-	similar to Putative iron-sulfur cluster-binding protein	PF00355.21|Rieske(3.9e-17), PF08417.7|PaO(1.2e-27)	58.17	17.38	0.31063	71.46	6.89	0.108888	77.75	3.01	0.0509206	63.81	11.83	0.197963	76.51	12.56	0.174945	72.76	22.82	0.322939
Sb01g004450.1	Sb01g004450	chromosome_1	3557127	3559349	-	similar to Putative iron-sulfur cluster-binding protein	PF00355.21|Rieske(9.4e-17), PF08417.7|PaO(3.6e-20)	1.45	0.03	0.420408	0.07	0.03	1	0.28	0.09	1	0.12	0.04	1	0.05	0.08	1	0.11	0.13	1
Sb01g004460.1	Sb01g004460	chromosome_1	3563544	3570151	+	similar to Putative uncharacterized protein	PF00566.13|RabGAP-TBC(7e-56)	12.21	14.05	1	10.82	25.71	2.25973	11	23.63	2.0525	11.57	21.77	1.81146	9.17	23.06	2.36578	9.33	24.17	2.43659
Sb01g004470.1	Sb01g004470	chromosome_1	3571423	3574160	+	similar to Brain protein 44-like	PF03650.8|UPF0041(7.5e-36)	49.39	76.72	1.54237	53.61	89.11	1.65006	48	116.05	2.38878	32.34	88.91	2.69676	32.92	94.65	2.81987	44.62	91.86	2.03551
Sb01g004480.1	Sb01g004480	chromosome_1	3574873	3577250	+	similar to Brain protein 44-like	PF03650.8|UPF0041(2.5e-38)	44.39	58.7	1.31527	39.08	67.42	1.70709	38.89	47.34	1.21183	36.67	60.39	1.62968	38.42	61.57	1.58727	39.53	54.32	1.36491
Sb01g004490.1	Sb01g004490	chromosome_1	3581215	3583344	+	similar to 39 kDa EF-Hand containing protein, putative, expressed	-	6.25	9.33	1	9.79	11.72	1.17887	6.08	7.94	1.26271	7.79	6.64	1	10.42	8.1	0.796848	7	13.01	1.75125
Sb01g004500.1	Sb01g004500	chromosome_1	3589472	3591257	-	weakly similar to Os04g0208500 protein	-	0.05	0.09	1	0.05	0	1	0	0	1	0.02	0.02	1	0	0.02	1	0	0.03	1
Sb01g004505.1	Sb01g004505	chromosome_1	3603357	3604099	-	weakly similar to OSJNBa0035O13.10 protein	PF00646.28|F-box(4e-07)	0	0	1	0	0	1	0	0	1	0	0	1	0	0	1	0	0	1
Sb01g004510.1	Sb01g004510	chromosome_1	3607475	3612579	+	similar to Acyl-activating enzyme 18, putative, expressed	PF00501.23|AMP-binding(1.1e-39)	10.09	28.19	2.6321	11.36	34.68	2.88673	8.94	40.24	4.14889	14.27	30.95	2.09234	13.54	27.55	1.96355	9.27	30.16	3.03408
Sb01g004520.1	Sb01g004520	chromosome_1	3614819	3617682	+	similar to Putative phosphatase	PF01569.16|PAP2(8.4e-19)	21.06	42.1	1.95376	8.16	27.33	3.09279	18.44	19.97	1.0787	11.38	23.47	1.97658	9.7	28.49	2.75607	12.29	31.79	2.46727
Sb01g004520.2	Sb01g004520	chromosome_1	3615507	3618019	+	-	PF01569.16|PAP2(7.8e-19)	23.42	48.24	2.01638	9.1	32.41	3.30792	19.83	22.03	1.10562	12.95	26.72	1.9871	10.29	33.15	3.0248	13.04	37.97	2.77564
Sb01g004530.1	Sb01g004530	chromosome_1	3618896	3623287	-	similar to Serine/threonine-protein phosphatase PP2A-3 catalytic subunit	PF00149.23|Metallophos(1.1e-41)	35.3	46.79	1.31653	26.52	46.21	1.71548	33.89	32.8	1	34.99	43.03	1.2234	26.7	46.36	1.70975	35.02	41.57	1
Sb01g004530.2	Sb01g004530	chromosome_1	3618894	3623287	-	-	PF00149.23|Metallophos(1.1e-41)	35.2	47.03	1.3268	26.42	46.37	1.72757	33.77	32.92	1	34.79	43.13	1.23303	26.68	46.28	1.70809	34.86	41.73	1
Sb01g004530.3	Sb01g004530	chromosome_1	3618896	3623287	-	-	PF00149.23|Metallophos(1.1e-41)	36.35	49.07	1.34056	27.79	48.27	1.71136	35.16	34.54	1	35.74	45.27	1.25939	28.19	48.84	1.70743	35.59	44.03	1
Sb01g004540.1	Sb01g004540	chromosome_1	3625876	3630837	+	similar to DEAD-box ATP-dependent RNA helicase 37	PF00270.24|DEAD(5.7e-47), PF00271.26|Helicase_C(1.6e-27)	43.76	39.38	0.902145	55.62	40.91	0.740198	48.21	34.94	0.730339	44.42	40.15	1	45.93	39.1	0.854464	43.5	34.84	0.805393
Sb01g004540.2	Sb01g004540	chromosome_1	3625876	3630837	+	-	PF00270.24|DEAD(5.7e-47), PF00271.26|Helicase_C(1.6e-27)	45.52	40.83	0.899183	58.02	42.44	0.736022	50.18	36.55	0.733685	46.13	41.77	1	47.96	40.72	0.852124	45.34	36.17	0.802115
Sb01g004550.1	Sb01g004550	chromosome_1	3631242	3637745	-	similar to Squalene synthase	PF00494.14|SQS_PSY(2.4e-44)	28.12	21.1	0.758929	5.65	19.33	3.05714	19.22	22.43	1.15875	13.79	18.92	1	11.65	16.11	1.35257	21.6	24.97	1.14912
Sb01g004560.1	Sb01g004560	chromosome_1	3639903	3641479	+	similar to Os03g0804900 protein	PF00201.13|UDPGT(1.4e-22)	0	0	1	0.02	0	1	0	0	1	0	0	1	0	0	1	0.02	0	1
Sb01g004563.1	Sb01g004563	chromosome_1	3652963	3657415	+	weakly similar to Chromosome undetermined scaffold_80, whole genome shotgun sequence	-	0.43	4.94	4.15385	7.11	2.75	0.462392	0.32	4.72	4.33333	0.37	3.84	3.53285	0.65	3.1	1	0.59	1.58	1
Sb01g004566.1	Sb01g004566	chromosome_1	3657540	3661229	+	similar to Homeobox transcription factor Hox7-like protein	-	1.18	8.32	4.27523	10.54	4.35	0.463605	0.79	9.06	5.62011	1.58	6.99	3.0969	1.58	4.91	2.2907	1.4	2.9	1.625
Sb01g004570.1	Sb01g004570	chromosome_1	3665361	3666836	+	similar to Os03g0804900 protein	PF00201.13|UDPGT(1.5e-23)	0	0	1	0	0	1	0	0	1	0	0	1	0	0	1	0	0	1
Sb01g004580.1	Sb01g004580	chromosome_1	3675732	3676214	+	similar to Os03g0804900 protein	PF00201.13|UDPGT(2.4e-19)	0	0	1	0	0	1	0	0	1	0	0	1	0	0	1	0	0	1
Sb01g004590.1	Sb01g004590	chromosome_1	3678380	3679397	-	similar to Germin-like protein 7	PF00190.17|Cupin_1(7e-23)	0.08	2.5	3.24074	0.18	2.58	3.0339	0.06	1.39	2.25472	0.7	3.19	2.46471	1.47	4.62	2.2753	0.18	1.22	1
Sb01g004600.1	Sb01g004600	chromosome_1	3680068	3685443	-	similar to Putative uncharacterized protein P0519E02.19	PF08700.6|Vps51(6.2e-18)	15.1	23.35	1.51242	15.94	30.59	1.86482	14.12	22.74	1.57011	17.04	29.54	1.6929	16.19	32.54	1.95113	14.66	28.56	1.88761
Sb01g004610.1	Sb01g004610	chromosome_1	3687366	3689943	-	similar to Non-specific lipid-transfer protein	PF14368.1|LTP_2(2.6e-16)	1.45	36.91	15.4735	1.28	5.09	2.67105	0.79	1.93	1.63687	1.29	12.88	6.06114	1.55	21.51	8.82745	1.29	15.53	7.21834
Sb01g004620.1	Sb01g004620	chromosome_1	3695384	3697749	-	similar to Putative uncharacterized protein	-	3.62	7.26	1.78788	2.81	3.39	1	3.13	4.62	1	2.26	6.07	2.16871	2.01	6.29	2.42193	3.44	3.81	1
Sb01g004630.1	Sb01g004630	chromosome_1	3702739	3707122	+	similar to Galactosyltransferase family protein, putative, expressed	PF00337.17|Gal-bind_lectin(1e-47), PF01762.16|Galactosyl_T(3.8e-32)	3.28	7.95	2.09112	3.11	12.72	3.3382	3.37	5.74	1.54233	3.07	9.53	2.58722	3.1	8.73	2.37317	3.03	7.92	2.2134
Sb01g004640.1	Sb01g004640	chromosome_1	3709298	3722300	+	similar to Putative uncharacterized protein	PF13020.1|DUF3883(4.7e-19)	8.36	17.08	1.93162	16.47	20.91	1.25415	9.05	20.63	2.15224	10.2	20.53	1.92232	10.61	20.18	1.82429	8.78	19.04	2.04908
Sb01g004650.1	Sb01g004650	chromosome_1	3725881	3729438	+	similar to Ribosomal protein L4/L1 family protein, expressed	PF00573.17|Ribosomal_L4(6.2e-67)	12.52	20.17	1.56583	9.17	13.94	1.46903	11.29	12.12	1	11.16	18.44	1.59868	10.33	16.37	1.5331	13.02	14.31	1
Sb01g004660.1	Sb01g004660	chromosome_1	3731273	3735132	+	similar to Galactosyltransferase family protein, putative, expressed	PF00337.17|Gal-bind_lectin(3e-48), PF01762.16|Galactosyl_T(4.4e-32)	0.16	0.11	1	0.03	0.51	1.46602	0	0.29	1.29	0.01	0.36	1	0	0.51	1.51	0	0.27	1
Sb01g004670.1	Sb01g004670	chromosome_1	3738111	3740162	+	similar to Putative oxidoreductase	PF03171.15|2OG-FeII_Oxy(3.8e-13)	0.59	0.14	1	0.32	0.37	1	0.16	0.09	1	0.11	0.14	1	0.18	0.1	1	0.12	0	1
Sb01g004680.1	Sb01g004680	chromosome_1	3751705	3752922	+	similar to Os03g0803200 protein	-	0.09	0.14	1	0	0.43	1	0	0	1	0	0	1	0	0	1	0	0	1
Sb01g004690.1	Sb01g004690	chromosome_1	3758347	3758928	+	similar to Unknow protein	-	0	0	1	0	0	1	0	0	1	0	0	1	0	0	1	0	0	1
Sb01g004700.1	Sb01g004700	chromosome_1	3775931	3778748	-	similar to Chromosome undetermined scaffold_168, whole genome shotgun sequence	PF13774.1|Longin(1.3e-21), PF00957.16|Synaptobrevin(2.2e-34)	91.45	109.21	1.1921	78.78	131.02	1.6548	85.93	123	1.42644	80.95	126.51	1.55595	59.57	132.83	2.20951	94.34	120.66	1.27606
Sb01g004710.1	Sb01g004710	chromosome_1	3783408	3786904	+	similar to Putative uncharacterized protein OSJNBa0087C10.10	PF00010.21|HLH(4.7e-09)	0.13	0.44	1	0.5	0.17	1	0.19	0.98	1	0.22	0.52	1	0.4	0.23	1	0.13	0.43	1
Sb01g004720.1	Sb01g004720	chromosome_1	3787168	3794007	+	similar to Unknow protein	-	4.53	5.52	1	7.3	3.5	0.542169	4.33	7.64	1.62101	3.77	5.04	1.26625	4.15	4.68	1	4.1	5.08	1
Sb01g004730.1	Sb01g004730	chromosome_1	3795389	3800240	+	similar to DEAD-box ATP-dependent RNA helicase 27	PF00270.24|DEAD(7.3e-49), PF00271.26|Helicase_C(9.7e-22), PF13959.1|DUF4217(1.1e-21)	12.16	24.53	1.93997	13.41	9.32	0.716169	11.72	8.32	0.732704	8.33	19.36	2.18221	7.19	14.88	1.93895	15.27	10.15	1
Sb01g004740.1	Sb01g004740	chromosome_1	3801783	3803681	-	similar to Putative AAA-type ATPase	PF14363.1|AAA_assoc(1.2e-28), PF00004.24|AAA(6.9e-17)	10.21	5.67	0.595004	1.94	3.2	1	1.92	0.99	0.681507	6.83	2.41	0.435504	8.86	1.88	0.292089	1.71	2.49	1
Sb01g004750.1	Sb01g004750	chromosome_1	3807846	3815279	+	similar to Unknow protein	-	11.99	14.09	1	15.33	19.42	1.25046	10.52	18.35	1.67969	14.81	17.46	1	13.05	15.5	1	10.95	16.66	1.47782
Sb01g004760.1	Sb01g004760	chromosome_1	3817776	3818712	-	similar to F-box domain containing protein, expressed	PF12734.2|CYSTM(4.6e-12)	0.43	9.07	7.04196	1.39	26.54	11.523	0.74	14.84	9.10345	4.94	44.16	7.60269	10.86	27.34	2.38954	1.36	33.37	14.5636
Sb01g004766.1	Sb01g004766	chromosome_1	3833916	3835710	+	Predicted protein	-	10.41	14.02	1	4.17	9.59	2.04836	3.68	12.87	2.96368	17.61	58.98	3.223	21.28	60.73	2.77065	13.53	12.01	0.895389
Sb01g004766.2	Sb01g004766	chromosome_1	3833910	3835710	+	-	-	11.25	15.35	1	4.59	10.39	2.03757	4.09	13.95	2.93713	19.87	65.14	3.16914	23.45	66.77	2.77178	15.03	13.69	0.916407
Sb01g004766.3	Sb01g004766	chromosome_1	3833932	3835710	+	-	-	10.67	14.9	1	4.09	9.83	2.1277	4.05	13.57	2.88515	18.58	62.4	3.238	22.32	64.2	2.79588	14.29	13.26	0.932636
Sb01g004766.4	Sb01g004766	chromosome_1	3833915	3835710	+	-	-	10.38	14.02	1	4.21	9.6	2.03455	3.7	12.96	2.97021	17.62	59.47	3.24758	21.46	61.04	2.76224	13.62	12.14	0.898769
Sb01g004770.1	Sb01g004770	chromosome_1	3846987	3848600	-	similar to H0201G08.10 protein	PF12854.2|PPR_1(2.1e-10), PF13041.1|PPR_2(3.8e-08)	0.21	0.26	1	0.4	0.39	1	0.2	0.52	1	0.17	0.36	1	0.26	0.36	1	0.28	0.36	1
Sb01g004780.1	Sb01g004780	chromosome_1	3850186	3852366	-	similar to Putative uncharacterized protein OSJNBa0087C10.18	PF00069.20|Pkinase(4.5e-37)	0.55	1.32	1.49677	2.06	2.06	1	0.71	1.78	1	1.12	1.72	1	0.94	1.75	1	0.45	1.14	1
Sb01g004790.1	Sb01g004790	chromosome_1	3859609	3862726	-	similar to Expressed protein	PF04601.8|DUF569(5e-62)	2.87	3.51	1	1.08	8.46	4.54808	1.7	8.87	3.65556	0.73	5.6	3.81503	1.21	6.27	3.28959	1.1	6.91	3.76667
Sb01g004800.1	Sb01g004800	chromosome_1	3865964	3873753	-	similar to RNA recognition motif family protein, expressed	PF00076.17|RRM_1(3.8e-19), PF00076.17|RRM_1(3.6e-16), PF00076.17|RRM_1(5.1e-12)	11.36	22.68	1.91586	15.05	11.68	0.790031	11.09	11.86	1	10.17	19.21	1.80931	8.83	16.86	1.81689	14	13.56	1
Sb01g004810.1	Sb01g004810	chromosome_1	3875443	3877393	+	similar to Putative uncharacterized protein	PF00365.15|PFK(3.7e-36)	0.02	0	1	0	0	1	0	0	1	0	0.02	1	0	0	1	0	0.03	1
Sb01g004820.1	Sb01g004820	chromosome_1	3878664	3878956	+	Predicted protein	-	0.8	1.71	1	1.32	1.28	1	1.09	0.71	1	1.28	2.38	1	1.97	1.48	1	1.19	1.14	1
Sb01g004830.1	Sb01g004830	chromosome_1	3882129	3882368	+	similar to Riboflavin biosynthesis protein, putative, expressed	-	7.96	17.39	2.05246	12.36	15.27	1	8.01	12.18	1	18.68	18.96	1	32.15	17.67	0.563198	10.15	16.92	1
Sb01g004840.1	Sb01g004840	chromosome_1	3883377	3892825	-	similar to Chromosome chr18 scaffold_1, whole genome shotgun sequence	PF03635.12|Vps35(0)	38.1	44.67	1.16803	35.25	45.98	1.296	33.1	46.25	1.38563	29.41	48.66	1.63302	24.06	45.04	1.83719	33.64	48.12	1.41801
Sb01g004850.1	Sb01g004850	chromosome_1	3896402	3897917	+	similar to Putative uncharacterized protein OSJNBa0052F07.7	PF13325.1|MCRS_N(1.7e-14)	0.87	0.77	1	1.62	0.62	1	1.73	0.62	1	1.26	0.45	1	2.62	0.85	1	1.29	1.24	1
Sb01g004855.1	Sb01g004855	chromosome_1	3897947	3902470	+	similar to Putative uncharacterized protein OSJNBa0052F07.7	-	1.28	1.76	1	2.78	0.58	0.417989	1.86	1.97	1	2.87	1.35	1	3.49	1.23	0.496659	1.74	1.24	1
Sb01g004860.1	Sb01g004860	chromosome_1	3906604	3909142	+	similar to Putative thioredoxin	PF00085.15|Thioredoxin(8.9e-29)	31.19	62.05	1.95868	30.43	70.11	2.26249	31.67	78.16	2.42302	36.05	69.04	1.89042	38.35	70.39	1.81423	31.84	61.41	1.90043
Sb01g004870.1	Sb01g004870	chromosome_1	3909925	3912258	+	similar to Putative uncharacterized protein OSJNBa0052F07.9	PF06695.6|Sm_multidrug_ex(1.4e-38)	14.65	16.88	1	12.93	11.53	1	14.83	17.32	1	10.32	14.84	1.39929	11.09	12.88	1	13.94	15.23	1
Sb01g004875.1	Sb01g004875	chromosome_1	3916246	3916857	-	Predicted protein	PF07762.9|DUF1618(5.8e-22)	0	0	1	0	0	1	0	0	1	0	0	1	0	0	1	0	0	1
Sb01g004880.1	Sb01g004880	chromosome_1	3929349	3936009	-	Predicted protein	PF07762.9|DUF1618(4.2e-21)	64.55	68.72	1	70.22	58.6	0.836844	67.43	76.68	1	60.6	75.7	1.24513	72.62	76.7	1	81.08	67.09	0.829557
Sb01g004880.2	Sb01g004880	chromosome_1	3933690	3936009	-	-	PF07762.9|DUF1618(4.2e-21)	78.02	86.32	1	84.17	78.67	0.935423	81.22	95.41	1.17259	74.39	94.3	1.26409	85.82	97.67	1.13649	97.62	88.09	1
Sb01g004880.3	Sb01g004880	chromosome_1	3929349	3936009	-	-	PF07762.9|DUF1618(4.2e-21)	69.55	76.46	1	75.14	67.96	0.9057	71.95	84.44	1.17121	65.62	82.92	1.25968	77.26	85.95	1.11104	86.15	76.85	1
Sb01g004880.4	Sb01g004880	chromosome_1	3933823	3936009	-	-	PF07762.9|DUF1618(2.1e-17)	94.56	105.08	1.11009	102.31	96.04	0.939309	99.58	117.05	1.17369	90.66	115.62	1.27231	104.03	119.04	1.14291	119.82	108.12	1
Sb01g004895.1	Sb01g004895	chromosome_1	3950252	3950380	-	similar to Os03g0800200 protein	-	0	0	1	0	0	1	0	0	1	0	0	1	0	0	1	0	0.37	1
Sb01g004900.1	Sb01g004900	chromosome_1	3957917	3958552	-	weakly similar to Os03g0800200 protein	-	0	0	1	0	0	1	0.05	0.07	1	0	0.05	1	0	0	1	0	0	1
Sb01g004910.1	Sb01g004910	chromosome_1	3975405	3976583	+	Predicted protein	PF07762.9|DUF1618(4e-14)	0	0	1	0	0	1	0	0	1	0	0	1	0	0	1	0	0	1
Sb01g004920.1	Sb01g004920	chromosome_1	4014713	4023793	+	similar to Os03g0800200 protein	PF08699.5|DUF1785(2.7e-22), PF02170.17|PAZ(9.1e-31), PF02171.12|Piwi(1.4e-102)	0.01	0.03	1	0.02	0.03	1	0.03	0.01	1	0.03	0.04	1	0.02	0.05	1	0.01	0.06	1
Sb01g004930.1	Sb01g004930	chromosome_1	4025132	4030964	-	similar to F21M11.16 protein	PF10312.4|Cactin_mid(1.3e-65), PF09732.4|CactinC_cactus(5.2e-60)	21.5	25.59	1.18178	19.13	18.53	1	18.13	17.1	1	15.11	22.32	1.44755	17.11	19.34	1	18.71	19.36	1
Sb01g004940.1	Sb01g004940	chromosome_1	4032781	4035206	-	similar to Putative nodule-specific protein	PF06813.8|Nodulin-like(2e-93)	30.33	22	0.734121	21.56	11.25	0.542996	26.32	23.01	1	11.36	20.89	1.77104	14.57	20.85	1.40334	34.7	11.14	0.340056
Sb01g004950.1	Sb01g004950	chromosome_1	4045407	4048980	-	similar to Transducin / WD-40 repeat protein-like	-	14.52	7.09	0.521263	9.89	2.01	0.2764	10.78	2.61	0.306452	13.45	3.9	0.3391	19.32	4.77	0.283957	12.34	2.82	0.286357
Sb01g004960.1	Sb01g004960	chromosome_1	4050457	4054657	-	similar to Putative uncharacterized protein	PF01018.17|GTP1_OBG(1.6e-16), PF01926.18|MMR_HSR1(6.2e-22)	16.69	10.59	0.655172	29.24	3.24	0.140212	20.77	8.94	0.456592	18.89	5.25	0.314228	20.93	4.6	0.255358	26.9	10.01	0.394624
Sb01g004970.1	Sb01g004970	chromosome_1	4055998	4057549	-	similar to Putative uncharacterized protein	PF05608.7|DUF778(1.5e-39)	12.69	14.83	1	10.42	13.7	1	10.65	15.98	1.45751	11.17	14.5	1.27362	8.95	14.97	1.60503	12.64	15.57	1
Sb01g004980.1	Sb01g004980	chromosome_1	4061511	4061840	+	weakly similar to Putative uncharacterized protein	-	0	0.25	1	0	0	1	0	0	1	0	0	1	0	0.09	1	0	0.14	1
Sb01g004985.1	Sb01g004985	chromosome_1	4067460	4067777	-	similar to Putative uncharacterized protein	-	0	0.13	1	0	2.36	3.36	0	0.26	1	0	0.95	1	0	1.18	1	0	0.75	1
Sb01g004990.1	Sb01g004990	chromosome_1	4071790	4074084	-	similar to Expressed protein	PF04576.10|Zein-binding(1e-31)	4.78	3.58	1	2.46	0.46	0.421965	3.29	1.37	0.552448	3.59	1.79	1	4.01	2.02	1	2.32	0.8	0.542169
Sb01g005000.1	Sb01g005000	chromosome_1	4075933	4080668	-	similar to Targeting protein for Xklp2 containing protein, expressed	PF06886.6|TPX2(1.4e-21)	0.04	0.47	1	0.12	0.44	1	0.04	0.31	1	0.1	0.48	1	0.06	0.48	1	0.1	0.43	1
Sb01g005010.1	Sb01g005010	chromosome_1	4084027	4085414	-	similar to Histone H1	PF00538.14|Linker_histone(1.2e-23)	19.21	9.61	0.524988	17.7	26.89	1	33.02	51.93	1.55585	10.98	13.97	1	33.59	15.95	0.490026	30.62	17.31	0.579064
Sb01g005020.1	Sb01g005020	chromosome_1	4115477	4118155	+	similar to 40S ribosomal protein S15	PF00203.16|Ribosomal_S19(4.3e-35)	56.25	100.07	1.76541	46.58	60.76	1	51.83	72.18	1.3852	38.6	104.7	2.66919	43.63	81.72	1.85346	80.74	81.52	1.00954
Sb01g005050.1	Sb01g005050	chromosome_1	4135363	4136676	-	weakly similar to Putative uncharacterized protein	-	0	0	1	0	0	1	0	0	1	0	0	1	0	0	1	0	0	1
Sb01g005070.1	Sb01g005070	chromosome_1	4145185	4147259	-	similar to WRKY transcription factor 6	PF10533.4|Plant_zn_clust(1.8e-14), PF03106.10|WRKY(9.9e-28)	0.08	0	1	0	0.03	1	0	0.06	1	0	0.02	1	0	0.02	1	0	0	1
Sb01g005080.1	Sb01g005080	chromosome_1	4153849	4154523	+	similar to Putative prenylated Rab receptor	PF03208.14|PRA1(8.2e-41)	1.59	2.16	1	1.68	0.99	1	1.51	2.91	1	1.46	1.93	1	1.24	1.33	1	2.02	1.42	1
Sb01g005082.1	Sb01g005082	chromosome_1	4155422	4156469	-	similar to Cytosine-specific methyltransferase	PF00145.12|DNA_methylase(4.1e-16)	0	0	1	0.09	0	1	0	0	1	0.06	0.05	1	0.04	0	1	0.05	0	1
Sb01g005084.1	Sb01g005084	chromosome_1	4157584	4163283	-	similar to Cytosine-specific methyltransferase	PF12047.3|DNMT1-RFD(2.1e-39), PF12047.3|DNMT1-RFD(7.6e-41), PF01426.13|BAH(5.4e-17), PF01426.13|BAH(4.5e-16)	0	0	1	0	0	1	0	0	1	0	0	1	0	0	1	0	0	1
Sb01g005090.1	Sb01g005090	chromosome_1	4188503	4193502	-	similar to Zinc finger, C3HC4 type family protein, expressed	-	2.55	3.17	1	1.83	3.17	1	2.38	3.41	1	2.62	3.58	1	2.63	3.48	1	2.03	3.6	1.51815
Sb01g005100.1	Sb01g005100	chromosome_1	4195661	4197391	+	similar to MYB transcription factor-like	PF13921.1|Myb_DNA-bind_6(1.3e-17)	0	0	1	0	0	1	0	0	1	0	0.03	1	0	0	1	0	0	1
Sb01g005110.1	Sb01g005110	chromosome_1	4202487	4203807	+	similar to Auxin-responsive protein IAA14	PF02309.11|AUX_IAA(8.6e-54)	3.63	6.93	1	1.73	56.36	21.011	3.89	37.28	7.82822	4.9	35.07	6.11356	2.48	42.45	12.4856	3.89	28.61	6.05521
Sb01g005120.1	Sb01g005120	chromosome_1	4205368	4210264	-	similar to Putative uncharacterized protein OSJNBa0094F01.10	PF10153.4|DUF2361(8.8e-30)	25.72	35.49	1.36564	24.84	29.39	1.17608	24.16	33.09	1.35493	24.46	34.21	1.38295	20.37	34.61	1.66635	26.76	31.36	1.16571
Sb01g005130.1	Sb01g005130	chromosome_1	4224222	4228455	-	similar to Putative uncharacterized protein OSJNBa0094F01.11	-	3.05	4.68	1.40247	5.2	2.36	0.541935	3.87	4.13	1	3.36	3.2	1	3.35	3.23	1	3.12	1.99	1
Sb01g005140.1	Sb01g005140	chromosome_1	4235602	4237257	+	similar to Indole-3-glycerol phosphate lyase	PF00290.15|Trp_syntA(8.9e-94)	0	0	1	0.03	0.04	1	0	0.04	1	0.53	0.03	1	0.9	0.03	0.542105	0	0	1
Sb01g005150.1	Sb01g005150	chromosome_1	4246939	4248701	+	similar to Indole-3-glycerol phosphate lyase	PF00290.15|Trp_syntA(2.3e-97)	0.16	0.22	1	0.02	0	1	0	0.09	1	0.28	0.05	1	3.99	0	0.200401	0.08	0.29	1
Sb01g005160.1	Sb01g005160	chromosome_1	4271171	4272800	+	similar to Putative tryptophan synthase alpha	PF00290.15|Trp_syntA(1.3e-32)	41.69	72.93	1.73179	45.11	61.96	1.36543	41.16	62.66	1.50996	41.47	59.56	1.42595	31.83	68.57	2.1191	42.37	75.74	1.76943
Sb01g005170.1	Sb01g005170	chromosome_1	4275514	4279485	+	similar to Opaque2 heterodimerizing protein 2	PF00170.16|bZIP_1(6.2e-11), PF12498.3|bZIP_C(2e-38)	6.96	10.43	1	5.74	29.49	4.52374	4.56	26.21	4.89388	5.72	15.33	2.43006	4.99	17.56	3.0985	4.79	25.77	4.62349
Sb01g005180.1	Sb01g005180	chromosome_1	4279791	4286634	-	similar to Guanylate-binding family protein, putative, expressed	PF02263.14|GBP(3.4e-40), PF02841.9|GBP_C(4.4e-12)	12.71	17.6	1.35667	11.04	31.08	2.66445	10.47	22.51	2.04969	12.57	20.32	1.57111	9.71	22.27	2.17274	9.64	23.57	2.30921
Sb01g005190.1	Sb01g005190	chromosome_1	4299735	4302038	-	similar to Uncharacterized plant-specific domain TIGR01615 family protein, expressed	PF04720.7|DUF506(3.5e-62)	11.8	23	1.875	35.88	17.16	0.492408	10.05	10.6	1	45.56	11.3	0.264175	56.2	14.06	0.263287	8.41	6.64	1
Sb01g005200.1	Sb01g005200	chromosome_1	4319632	4325298	-	similar to Pyruvate kinase	PF00224.16|PK(4.5e-94), PF02887.11|PK_C(3.9e-24)	7.37	10.55	1.37993	8.8	9.01	1	7.67	15.33	1.88351	6.22	11.7	1.759	5.71	10.77	1.7541	6.89	10.01	1.39544
Sb01g005210.1	Sb01g005210	chromosome_1	4327800	4330263	+	similar to Putative uncharacterized protein	PF00573.17|Ribosomal_L4(1.7e-43), PF14374.1|Ribos_L4_asso_C(1.2e-27)	44.32	90.68	2.02295	42.31	46.38	1.09397	37.53	57.15	1.50921	31.48	84.12	2.62069	36.95	62.64	1.67694	59.71	64.48	1.07857
Sb01g005220.1	Sb01g005220	chromosome_1	4332558	4337037	+	similar to Expressed protein	PF03735.9|ENT(8.6e-15)	1.73	2.48	1	2.25	4.32	1.63692	1.37	4.41	2.2827	1.62	3.49	1	1.47	3.58	1.85425	1.18	2.84	1
Sb01g005230.1	Sb01g005230	chromosome_1	4342412	4342921	+	similar to Putative hydroxyproline-rich glycoprotein	-	0.1	0.33	1	0.15	0.33	1	0	0.25	1	0.2	0.12	1	0	0.17	1	0.1	0.19	1
Sb01g005240.1	Sb01g005240	chromosome_1	4363299	4365934	-	similar to Expressed protein	PF12481.3|DUF3700(2.2e-97)	3.74	3.85	1	1.21	8.69	4.38462	2.04	13.97	4.92434	0.39	4.33	3.83453	0.28	5.48	5.0625	2.85	7.8	2.28571
Sb01g005250.1	Sb01g005250	chromosome_1	4367108	4370666	-	similar to Heat shock factor RHSF5	PF00447.12|HSF_DNA-bind(1.4e-32)	42.35	42.4	1	38.35	20.67	0.550699	43.01	15.61	0.377414	48.7	26.93	0.561972	51.07	27.46	0.546572	41.92	22.12	0.538677
Sb01g005260.1	Sb01g005260	chromosome_1	4370981	4373360	+	similar to Expressed protein	PF01027.15|Bax1-I(1.5e-45)	40.32	57.32	1.41142	44.95	116.47	2.55647	39.55	83.67	2.08804	40.17	79.55	1.95652	37.22	101.18	2.67347	41.07	87.66	2.10744
Sb01g005270.1	Sb01g005270	chromosome_1	4380255	4381138	+	similar to Expressed protein	PF01027.15|Bax1-I(2.1e-41)	0.11	0	1	0.1	0	1	0.12	0	1	0.09	0.04	1	0.07	0.31	1	0.14	0.06	1
Sb01g005280.1	Sb01g005280	chromosome_1	4381355	4385055	-	similar to Expressed protein	PF06201.8|PITH(2.6e-46)	30.22	43.89	1.43786	30.79	74.69	2.38094	28.51	50.35	1.74009	32.97	59.84	1.79099	28.18	60.64	2.11241	34.12	61.23	1.77192
Sb01g005290.1	Sb01g005290	chromosome_1	4391928	4394027	-	similar to Expressed protein	PF13041.1|PPR_2(2.9e-12), PF13041.1|PPR_2(1.4e-08), PF13041.1|PPR_2(3.3e-07)	5.48	7.79	1.35648	6.82	6.15	1	5.44	7.93	1	4.82	7.08	1.38832	4.24	6.87	1.50191	6.1	6.87	1
Sb01g005300.1	Sb01g005300	chromosome_1	4401463	4403034	+	similar to Putative uncharacterized protein	PF12799.2|LRR_4(3.6e-08)	0.05	0.2	1	0.11	0.4	1	0.06	0.81	1.70755	0.05	0.63	1.55238	0.02	0.66	1.62745	0.06	0.4	1
Sb01g005310.1	Sb01g005310	chromosome_1	4405219	4407039	-	similar to Putative uncharacterized protein	PF13041.1|PPR_2(1.5e-09), PF13041.1|PPR_2(9.5e-11), PF13041.1|PPR_2(8e-10), PF14432.1|DYW_deaminase(1.8e-14)	0.56	0.6	1	2.21	0.39	0.433022	0.99	1.33	1	0.76	0.65	1	1.04	0.41	1	1	0.73	1
Sb01g005320.1	Sb01g005320	chromosome_1	4413666	4415764	+	similar to Expressed protein	-	7.42	9.67	1	6.34	8.47	1	8.95	14.02	1	3.69	12.84	2.95096	4.4	9.28	1.9037	7.97	11.97	1
Sb01g005330.1	Sb01g005330	chromosome_1	4416363	4421033	+	similar to Os03g0795000 protein	PF03092.11|BT1(2.3e-130)	7.83	12.26	1.5017	16.03	9.44	0.613036	8.48	6.63	0.804852	12.13	8.03	0.687738	11.46	6.97	0.639647	10.17	9.74	1
Sb01g005340.1	Sb01g005340	chromosome_1	4422592	4432368	-	similar to 5\'-3\' exoribonuclease, putative, expressed	PF03159.13|XRN_N(2.6e-105)	30.07	40.62	1.33956	38.58	52.37	1.34841	30.2	51.65	1.6875	28.12	49.27	1.7263	23.6	49.04	2.03415	28.13	45.5	1.59629
Sb01g005350.1	Sb01g005350	chromosome_1	4436948	4438482	+	similar to Cysteine endopeptidase	PF08246.7|Inhibitor_I29(1.9e-12), PF00112.18|Peptidase_C1(4.4e-80)	0	0	1	0	0	1	0	0	1	0	0	1	0	0	1	0	0	1
Sb01g005360.1	Sb01g005360	chromosome_1	4440378	4442183	+	similar to Os07g0173500 protein	PF00416.17|Ribosomal_S13(1.6e-41)	101.27	171.19	1.68368	83.11	83.31	1.00238	97.87	121.55	1.23951	62.25	155.74	2.4781	68.67	119.45	1.72886	152.51	112.17	0.737216
Sb01g005370.1	Sb01g005370	chromosome_1	4444286	4450647	+	similar to Glutamate dehydrogenase	PF02812.13|ELFV_dehydrog_N(1.7e-44), PF00208.16|ELFV_dehydrog(2.4e-73)	21.79	21.41	1	36.77	65.14	1.75113	23.22	68.27	2.86003	31.51	41.25	1.2996	29.8	43.9	1.45779	25.45	55.78	2.14669
Sb01g005370.2	Sb01g005370	chromosome_1	4446481	4450647	+	-	PF02812.13|ELFV_dehydrog_N(1.7e-44), PF00208.16|ELFV_dehydrog(2.4e-73)	20.84	20.57	1	35.37	63.03	1.76052	22.27	65.29	2.84873	30.5	39.62	1.28952	28.64	42.09	1.45378	24.21	53.67	2.16858
Sb01g005375.1	Sb01g005375	chromosome_1	4450818	4451357	-	Predicted protein	-	0.27	0.17	1	0.63	0.25	1	0.41	0.17	1	0.9	0.37	1	0.53	0.18	1	0.16	0	1
Sb01g005380.1	Sb01g005380	chromosome_1	4451553	4453966	+	similar to Plant disease resistance polyprotein-like	-	2.21	2.44	1	4.76	1.62	0.454861	2.72	2.35	1	3.76	2.6	1	3.95	3.24	1	2.81	1.49	1
Sb01g005380.2	Sb01g005380	chromosome_1	4451553	4453974	+	-	-	2.17	2.44	1	4.68	1.51	0.441901	2.6	2.29	1	3.64	2.49	1	3.92	3.09	1	2.64	1.47	1
Sb01g005385.1	Sb01g005385	chromosome_1	4454695	4454823	-	similar to Putative uncharacterized protein	-	0	0	1	0	0	1	0.23	0	1	0	0	1	0	0.22	1	0	0	1
Sb01g005390.1	Sb01g005390	chromosome_1	4454856	4455449	-	similar to Putative uncharacterized protein	PF13302.1|Acetyltransf_3(1.6e-24)	0.04	0.21	1	0.26	0.07	1	0.1	0.14	1	0.11	0.1	1	0	0.15	1	0.05	0	1
Sb01g005400.1	Sb01g005400	chromosome_1	4455816	4456438	-	similar to Os03g0794300 protein	PF13302.1|Acetyltransf_3(3.9e-21)	1.97	3.28	1	2.15	2.41	1	0.33	2.08	2.31579	0.55	1.51	1	0.51	1.16	1	0.43	2.3	2.30769
Sb01g005410.1	Sb01g005410	chromosome_1	4457113	4457857	-	similar to Non-specific lipid-transfer protein	PF14368.1|LTP_2(6.8e-15)	0	0.07	1	0	0	1	0	0	1	0	0	1	0	0	1	0	0	1
Sb01g005420.1	Sb01g005420	chromosome_1	4460355	4461248	+	similar to Expressed protein	PF14368.1|LTP_2(3.2e-19)	0.08	0	1	0	0.72	1.72	0	0.06	1	0.1	0.17	1	0	0.12	1	0	0.27	1
Sb01g005430.1	Sb01g005430	chromosome_1	4463665	4464105	+	similar to Putative uncharacterized protein	PF14368.1|LTP_2(1.1e-18)	0	0.09	1	0.06	0.94	1	0	0	1	0	0.21	1	0.06	0.33	1	0	0.32	1
Sb01g005440.1	Sb01g005440	chromosome_1	4466054	4468148	-	similar to Globulin-2 precursor	PF00190.17|Cupin_1(1.9e-15), PF00190.17|Cupin_1(4.7e-22)	0	0	1	0	0	1	0	0.02	1	0	0	1	0	0	1	0	0	1
Sb01g005450.1	Sb01g005450	chromosome_1	4486805	4490212	-	similar to Putative inositol polyphosphate 5-phosphatase	PF03372.18|Exo_endo_phos(3.3e-29)	0	0	1	0.02	0	1	0	0	1	0	0	1	0	0	1	0	0	1
Sb01g005460.1	Sb01g005460	chromosome_1	4503175	4511350	-	similar to Putative uncharacterized protein	PF00069.20|Pkinase(4.8e-26)	10.2	2.97	0.354464	17	0.52	0.0844444	10.96	0.68	0.140468	12.71	0.67	0.121809	17.16	1.44	0.134361	8.82	0.33	0.135438
Sb01g005470.1	Sb01g005470	chromosome_1	4513544	4516563	-	similar to Hydroxyproline-rich glycoprotein-like	-	7.92	13.6	1.63677	8.47	8.29	1	8.01	11.4	1.37625	5.09	14.54	2.55172	4.9	10.91	2.01864	10.15	10.72	1
Sb01g005500.1	Sb01g005500	chromosome_1	4523610	4528153	+	similar to High-glucose-regulated protein 8-like	PF04146.10|YTH(2.8e-47)	17.25	12.76	0.753973	37.7	4.41	0.139793	19.3	9.68	0.526108	25.63	9.93	0.410439	26.22	8.65	0.354519	22.75	7.54	0.359579
Sb01g005510.1	Sb01g005510	chromosome_1	4528662	4529747	-	weakly similar to Cyclin dependent protein kinase	PF00069.20|Pkinase(2.8e-57)	0	0.04	1	0	0	1	0	0	1	0	0	1	0	0	1	0	0.04	1
Sb01g005530.1	Sb01g005530	chromosome_1	4536795	4537371	-	weakly similar to Putative uncharacterized protein	-	0	0	1	0	0	1	0	0	1	0	0	1	0	0	1	0	0	1
Sb01g005540.1	Sb01g005540	chromosome_1	4538876	4539511	-	similar to Putative uncharacterized protein	PF02298.12|Cu_bind_like(6.1e-25)	0	0	1	0	0	1	0	0	1	0	0	1	0.05	0.06	1	0	0	1
Sb01g005550.1	Sb01g005550	chromosome_1	4542395	4545843	-	similar to Putative uncharacterized protein	PF13774.1|Longin(8.8e-28), PF00957.16|Synaptobrevin(6.5e-18)	18.03	29.79	1.61797	14.94	27.22	1.77039	14.53	22.4	1.50676	12.94	28.34	2.10473	11.06	28.24	2.42454	17.16	23.61	1.35518
Sb01g005560.1	Sb01g005560	chromosome_1	4553156	4556472	+	similar to Leucine-rich repeat transmembrane protein kinase, putative, expressed	PF07714.12|Pkinase_Tyr(2.9e-16)	0.16	0.33	1	0.31	0.24	1	0.56	0.1	1	0.57	0.14	1	0.74	0.26	1	0.29	0.07	1
Sb01g005570.1	Sb01g005570	chromosome_1	4556531	4560645	-	-	PF00179.21|UQ_con(8.9e-53)	90.97	105.74	1.1606	71.07	102.4	1.43472	84.81	85.77	1	103.29	109.73	1	107.25	116.72	1.08748	92.32	72.57	0.788363
Sb01g005570.2	Sb01g005570	chromosome_1	4556531	4559290	-	similar to Ubiquitin-conjugating enzyme E2-17 kDa 1	PF00179.21|UQ_con(2.9e-39)	86.29	106.44	1.23084	67.51	108.18	1.59364	76.1	81.89	1	105.61	108.17	1	102.11	116.99	1.14431	84.79	73.92	1
Sb01g005580.1	Sb01g005580	chromosome_1	4562672	4568352	+	similar to Os03g0792400 protein	PF02163.17|Peptidase_M50(1.4e-11)	3.99	9.65	2.13427	5.1	3.14	0.678689	2.03	9.34	3.41254	0.78	2.32	1.86517	0.72	2.01	1.75	3.37	1.69	1
Sb01g005590.1	Sb01g005590	chromosome_1	4568840	4572361	+	similar to BTB/POZ domain containing protein, expressed	PF00917.21|MATH(9e-07), PF00651.26|BTB(2.6e-24)	26.61	23.24	1	24.04	32.03	1.31909	22.62	25.06	1	22.29	26.78	1.19279	23.02	27.35	1.18027	27.04	26.76	1
Sb01g005600.1	Sb01g005600	chromosome_1	4572575	4577038	-	similar to Replication factor C 38 kDa subunit	PF13177.1|DNA_pol3_delta2(2.8e-11), PF08542.6|Rep_fac_C(5.3e-23)	16.8	29.38	1.70674	19.29	15.35	0.805816	15.97	27.72	1.6924	9.46	23.29	2.32218	7.5	21.65	2.66471	17.22	21.52	1.236
Sb01g005600.2	Sb01g005600	chromosome_1	4572575	4577190	-	-	PF08542.6|Rep_fac_C(3.8e-23)	14.11	24.71	1.70152	16.17	13.06	0.81887	13.23	23.29	1.70696	8.04	19.52	2.26991	6.31	18.17	2.62244	14.44	18.34	1.25259
Sb01g005610.1	Sb01g005610	chromosome_1	4581252	4583579	+	similar to Putative uncharacterized protein	PF00332.13|Glyco_hydro_17(3.9e-69), PF07983.8|X8(6.1e-14)	0.3	0.15	1	0.04	0.23	1	0.12	0.19	1	0.11	0.29	1	0.07	0.25	1	0.07	0.2	1
Sb01g005620.1	Sb01g005620	chromosome_1	4589442	4589954	-	similar to Putative uncharacterized protein	PF02298.12|Cu_bind_like(1.1e-15)	0	0	1	0	0	1	0	0	1	0	0	1	0	0	1	0	0	1
Sb01g005630.1	Sb01g005630	chromosome_1	4591077	4591600	-	weakly similar to Putative uncharacterized protein	PF02298.12|Cu_bind_like(6e-19)	0	0	1	0	0	1	0	0	1	0	0	1	0	0	1	0	0	1
Sb01g005640.1	Sb01g005640	chromosome_1	4593603	4594145	-	weakly similar to Zinc finger A20 and AN1 domain-containing stress-associated protein 7	PF01754.11|zf-A20(1.9e-10), PF01428.11|zf-AN1(5.1e-11)	0	0	1	0	0	1	0.05	0	1	0	0	1	0	0	1	0	0	1
Sb01g005650.1	Sb01g005650	chromosome_1	4620645	4627469	+	similar to Aldehyde oxidase-2	PF00111.22|Fer2(8e-08), PF01799.15|Fer2_2(3.1e-22), PF00941.16|FAD_binding_5(1.8e-39), PF03450.12|CO_deh_flav_C(2.6e-19), PF01315.17|Ald_Xan_dh_C(2.1e-33), PF02738.13|Ald_Xan_dh_C2(1.2e-184)	55.3	148.7	2.65897	132.14	236.47	1.78361	59.07	105.93	1.78009	178.46	91.08	0.513095	250.13	144.43	0.579102	74.37	127.23	1.70134
Sb01g005670.1	Sb01g005670	chromosome_1	4661698	4669143	+	similar to Aldehyde oxidase-2	PF01799.15|Fer2_2(2.3e-22), PF00941.16|FAD_binding_5(2.5e-37), PF03450.12|CO_deh_flav_C(1.5e-18), PF01315.17|Ald_Xan_dh_C(1.6e-32), PF02738.13|Ald_Xan_dh_C2(6.6e-181)	0.11	6.57	6.81982	0.05	6.56	7.2	0.07	9.48	9.79439	0.06	5.63	6.25472	0.02	7.45	8.28431	0.22	6.08	5.80328
Sb01g005680.1	Sb01g005680	chromosome_1	4675588	4682084	+	similar to Aldehyde oxidase	PF00111.22|Fer2(1e-06), PF01799.15|Fer2_2(4.4e-22), PF00941.16|FAD_binding_5(1.5e-38), PF03450.12|CO_deh_flav_C(6.1e-21), PF01315.17|Ald_Xan_dh_C(1.1e-32), PF02738.13|Ald_Xan_dh_C2(3.5e-184)	0.75	0.09	0.622857	0	3.33	4.33	0.97	0.38	1	0.04	0.95	1.875	0.02	1.46	2.41176	1.76	1.27	1
Sb01g005690.1	Sb01g005690	chromosome_1	4692744	4694153	+	similar to Putative uncharacterized protein	PF00320.22|GATA(1.5e-15)	0	0	1	0	0	1	0	0	1	0.03	0.02	1	0	0	1	0	0	1
Sb01g005700.1	Sb01g005700	chromosome_1	4698206	4699126	-	similar to Putative uncharacterized protein	PF03195.9|DUF260(4.7e-34)	0	0	1	0	0	1	0	0	1	0	0	1	0	0	1	0	0	1
Sb01g005710.1	Sb01g005710	chromosome_1	4701084	4707057	-	similar to Putative glutamate carboxypeptidase	PF04389.12|Peptidase_M28(1e-21), PF04253.10|TFR_dimer(1.7e-17)	32.42	22.64	0.707361	30.5	9.61	0.336825	29.44	9.75	0.353154	16.19	15.49	1	10.55	14.86	1.37316	25.24	11.79	0.487424
Sb01g005720.1	Sb01g005720	chromosome_1	4711297	4712750	+	similar to PrMC3, putative, expressed	PF07859.8|Abhydrolase_3(9.2e-64)	0.11	1.21	1.99099	0.07	3.67	4.36449	0.04	0.72	1.65385	0.02	1.21	2.16667	0.02	1.65	2.59804	0.22	1.31	1.89344
Sb01g005730.1	Sb01g005730	chromosome_1	4714425	4716994	+	similar to Putative uncharacterized protein OSJNBa0087O09.6	PF04576.10|Zein-binding(5.4e-20)	11.6	7.81	0.699206	7.61	3.18	0.485482	12.33	8.12	0.684171	6.6	7.05	1	6.53	8.36	1.24303	9.36	4.34	0.515444
Sb01g005740.1	Sb01g005740	chromosome_1	4718476	4719380	-	similar to Putative uncharacterized protein	PF05678.9|VQ(3.7e-13)	0.4	4.52	3.94286	0.14	4.65	4.95614	0.26	3.37	3.46825	0.11	3.69	4.22523	0.12	4.46	4.875	0.12	4.91	5.27679
Sb01g005750.1	Sb01g005750	chromosome_1	4722615	4726021	+	similar to Putative uncharacterized protein	PF00069.20|Pkinase(1.2e-70), PF13499.1|EF_hand_5(6.5e-14), PF13499.1|EF_hand_5(7e-14)	0	0	1	0	0.09	1	0	0.05	1	0	0.07	1	0	0.03	1	0	0	1
Sb01g005760.1	Sb01g005760	chromosome_1	4727999	4730994	+	similar to Putative RING zinc finger protein	PF13639.1|zf-RING_2(1e-10)	22.12	14.64	0.676471	11.29	10.57	1	18.93	15.07	0.806322	5.38	13.58	2.28527	4.2	16.3	3.32692	19.2	12.16	0.651485
Sb01g005770.1	Sb01g005770	chromosome_1	4763330	4766955	+	similar to Expressed protein	PF02469.17|Fasciclin(1.1e-22), PF02469.17|Fasciclin(8.6e-08)	0.27	0.39	1	0.23	0.28	1	0.44	0.26	1	1.29	0.78	1	0.88	0.52	1	0.34	0.56	1
Sb01g005780.1	Sb01g005780	chromosome_1	4771888	4775943	-	similar to Putative uncharacterized protein	PF00069.20|Pkinase(2.3e-69), PF13499.1|EF_hand_5(9.4e-12), PF13499.1|EF_hand_5(1.2e-12)	1.74	3.26	1.55474	0.41	3.73	3.35461	0.77	2.66	2.0678	0.78	3.79	2.69101	1.19	3.06	1.85388	0.95	2.73	1.91282
Sb01g005790.1	Sb01g005790	chromosome_1	4776757	4785223	-	weakly similar to Expressed protein	-	18.3	25.64	1.38031	19.23	19.44	1	17.64	18.58	1	16.18	23.61	1.43248	16.97	22.14	1.2877	17.68	18.97	1.06906
Sb01g005800.1	Sb01g005800	chromosome_1	4787020	4790098	-	similar to Putative uncharacterized protein	PF02221.10|E1_DerP2_DerF2(2.2e-26)	9	9.1	1	12.9	3.24	0.305036	11.47	8.22	1	6.54	6.06	1	6.88	4.7	1	12.74	6.83	0.569869
Sb01g005810.1	Sb01g005810	chromosome_1	4792583	4793173	-	similar to Putative C3HC4 type RING zinc finger protein	PF13639.1|zf-RING_2(1.4e-16)	0	0.07	1	0.09	0.07	1	0.05	0	1	0.06	0.15	1	0.22	0.1	1	0.05	0	1
Sb01g005820.1	Sb01g005820	chromosome_1	4802853	4806027	-	Predicted protein	PF07762.9|DUF1618(1.4e-21)	48.04	43.95	1	24.77	24.23	1	31.84	29.81	1	21.57	31.02	1.4187	21.85	28.55	1.29322	51.08	39.31	0.774002
Sb01g005820.2	Sb01g005820	chromosome_1	4802853	4806027	-	-	PF07762.9|DUF1618(1.4e-21)	45.45	41.43	1	23.46	22.67	1	29.94	28.2	1	20.31	29.35	1.42421	20.77	26.91	1.28204	48.24	36.79	0.767465
Sb01g005820.3	Sb01g005820	chromosome_1	4802853	4806027	-	-	PF07762.9|DUF1618(1.4e-21)	44.9	40.82	1	23.37	22.72	1	29.67	27.98	1	20.2	29.36	1.43208	20.53	26.61	1.2824	48.08	37.08	0.775876
Sb01g005820.4	Sb01g005820	chromosome_1	4802853	4806027	-	-	PF07762.9|DUF1618(1.3e-21)	47.58	43.54	1	24.24	23.97	1	31.06	29.45	1	21.17	30.6	1.42535	21.54	28.16	1.2937	50.43	38.97	0.777173
Sb01g005830.1	Sb01g005830	chromosome_1	4808257	4808733	+	Predicted protein	-	0	0	1	0	0	1	0.06	0.09	1	0.14	0.06	1	0	0	1	0	0	1
Sb01g005835.1	Sb01g005835	chromosome_1	4831228	4833073	-	weakly similar to Expressed protein	-	227.1	260.26	1.14537	61.2	228.12	3.6836	232.84	74.69	0.323683	269.13	137.23	0.511717	260.67	189.21	0.726908	190.64	137.85	0.724536
Sb01g005840.1	Sb01g005840	chromosome_1	4833775	4834786	-	similar to Os06g0168000 protein	-	35.1	36.76	1	10.23	41.46	3.78094	43.05	14.27	0.346652	42.75	26.81	1	45.94	34.01	1	32.6	23.73	1
Sb01g005850.1	Sb01g005850	chromosome_1	4871757	4873472	+	weakly similar to Putative uncharacterized protein	PF14111.1|DUF4283(9.7e-07)	0	0	1	0	0	1	0	0	1	0	0	1	0	0	1	0	0	1
Sb01g005860.1	Sb01g005860	chromosome_1	4879390	4883121	-	-	PF00226.26|DnaJ(3e-25), PF00684.14|DnaJ_CXXCXGXG(2.5e-15), PF01556.13|DnaJ_C(9.4e-19)	202.82	282.13	1.38912	102.02	133.09	1.30159	197.82	112.1	0.568856	190.86	190.58	0.998541	175.34	212.46	1.2105	239.8	199.99	0.834676
Sb01g005860.2	Sb01g005860	chromosome_1	4879390	4883121	-	similar to J-domain protein	PF00684.14|DnaJ_CXXCXGXG(1.6e-15), PF01556.13|DnaJ_C(5.8e-19)	186	256.94	1.37936	93.15	121.81	1.30441	180.24	102.41	0.570569	174.82	173.03	1	160.8	193.99	1.20513	218.95	182.95	0.836326
Sb01g005870.1	Sb01g005870	chromosome_1	4888604	4893566	+	similar to IQ calmodulin-binding motif family protein, expressed	-	0.43	7.63	6.03497	0.25	4.34	4.272	0.21	2	2.47934	0.31	2.61	2.75573	0.32	3.37	3.31061	0.22	2.33	2.72951
Sb01g005880.1	Sb01g005880	chromosome_1	4893961	4897291	-	weakly similar to Putative uncharacterized protein	PF08263.7|LRRNT_2(7.8e-09), PF13855.1|LRR_8(9.2e-07), PF13855.1|LRR_8(7.8e-07), PF07714.12|Pkinase_Tyr(3.1e-08)	1.42	3.31	1.78099	1.58	5.31	2.44574	0.82	5.26	3.43956	0.77	4.57	3.14689	0.63	4.32	3.2638	0.92	4.08	2.64583
Sb01g005890.1	Sb01g005890	chromosome_1	4899107	4901570	+	similar to Expressed protein	-	9.77	30.37	2.91272	7	33.74	4.3425	6.1	42.56	6.13521	4.2	43.71	8.59808	3.41	40.57	9.4263	7.7	24.85	2.97126
Sb01g005900.1	Sb01g005900	chromosome_1	4902730	4904088	-	similar to SNARE protein	PF00804.20|Syntaxin(9e-09), PF05739.14|SNARE(4.7e-19)	5.04	25.24	4.34437	3.61	20.11	4.57918	2.08	37.67	12.5552	2.27	14.95	4.87768	1.91	14.37	5.28179	2.13	31.11	10.2588
Sb01g005910.1	Sb01g005910	chromosome_1	4906979	4922927	-	similar to Expressed protein	PF12739.2|TRAPPC-Trs85(4e-67)	17.93	26.02	1.42736	20.67	33.82	1.60683	15.86	26.08	1.60617	15.9	32.27	1.96864	10.98	32.15	2.76711	16.7	25.17	1.47853
Sb01g005920.1	Sb01g005920	chromosome_1	4926353	4934348	-	similar to Cullin-4B, putative, expressed	PF00888.17|Cullin(2.7e-180), PF10557.4|Cullin_Nedd8(1.2e-26)	32.41	43.75	1.33942	35.14	47.54	1.34311	29.37	38.74	1.30853	34.1	43.7	1.2735	30.38	42.41	1.38337	34.49	46.22	1.33052
Sb01g005930.1	Sb01g005930	chromosome_1	4937368	4938519	+	similar to Expressed protein	PF11955.3|PORR(4.7e-76)	0.75	0.83	1	0.76	0	0.568182	0.43	0.04	1	0.38	0.16	1	0.55	0.03	1	0.63	0.08	1
Sb01g005940.1	Sb01g005940	chromosome_1	4943696	4949378	+	similar to Putative DNA-binding protein	PF00098.18|zf-CCHC(3.5e-08), PF06839.7|zf-GRF(6.7e-16), PF06839.7|zf-GRF(1.1e-16), PF00098.18|zf-CCHC(9.1e-08), PF00098.18|zf-CCHC(1.4e-08)	0.38	0.15	1	0.7	0.04	0.611765	0.29	0.11	1	0.15	0.28	1	0.31	0.13	1	0.61	0.39	1
Sb01g005950.1	Sb01g005950	chromosome_1	4958049	4959178	+	similar to Expressed protein	-	14.63	8.31	0.595649	7.51	0.77	0.207991	16.03	3.33	0.254257	8.81	3.01	0.408767	12.28	3.35	0.32756	12.81	2.83	0.277335
Sb01g005960.1	Sb01g005960	chromosome_1	4989413	4991859	-	similar to Putative glycolate oxidase (Os07g0152900 protein) (Putative (S)-2- hydroxy-acid oxidase)	PF01070.13|FMN_dh(7.8e-140)	54.31	32.8	0.611101	38.26	29.5	0.776872	60.96	30.93	0.515332	34.95	32.17	1	37.22	27.71	1	62.4	45.95	0.740536
Sb01g005970.1	Sb01g005970	chromosome_1	4994176	4998051	-	similar to Expressed protein	-	29.58	26.73	1	23.15	30.28	1.29524	25.2	28.52	1	15.69	30.28	1.87418	15.89	33.08	2.01776	28.53	29.67	1
Sb01g005990.1	Sb01g005990	chromosome_1	5012234	5013582	+	similar to Glutathione transferase	PF13417.1|GST_N_3(1.5e-20), PF00043.20|GST_C(3.9e-12)	111.95	199.93	1.77893	208.8	85.28	0.411249	107.65	88.06	0.819696	197.12	132.98	0.676257	212.81	116.26	0.548431	151.5	224.67	1.4798
Sb01g006000.1	Sb01g006000	chromosome_1	5019252	5019919	-	similar to Glutathione transferase	PF13417.1|GST_N_3(4.3e-20), PF13410.1|GST_C_2(1.4e-11)	0.75	3.03	2.30286	0.51	9.4	6.88742	0.62	3.67	2.88272	0.15	3.77	4.14783	0.08	9.23	9.47222	1.62	20.05	8.03435
Sb01g006010.1	Sb01g006010	chromosome_1	5021760	5022585	+	similar to Glutathione-S-transferase	PF13417.1|GST_N_3(3.5e-19), PF00043.20|GST_C(1.9e-11)	0.86	12.53	7.27419	3.9	74.74	15.4571	0.88	36.09	19.7287	5.35	30.85	5.01575	3.3	38.74	9.24186	1.46	54.53	22.5732
Sb01g006020.1	Sb01g006020	chromosome_1	5025674	5026843	-	similar to TCP family transcription factor containing protein, expressed	PF03634.8|TCP(5.9e-34)	3.44	2.35	1	2.23	0.18	0.365325	3.58	3.5	1	0.93	2.31	1	1.46	1.5	1	3.13	1.8	1
Sb01g006030.1	Sb01g006030	chromosome_1	5036646	5039998	-	similar to LEM3 family/CDC50 family protein, expressed	PF03381.10|CDC50(7.4e-89)	10.96	14.14	1	12.62	11.51	1	10.82	17.46	1.56176	9.5	15.26	1.54857	8.35	14.18	1.62353	11.6	16.13	1.35952
Sb01g006030.2	Sb01g006030	chromosome_1	5037572	5039998	-	-	PF03381.10|CDC50(1.1e-87)	13.07	16.27	1	15.09	13.9	1	13.49	20.75	1.50104	11.33	18.48	1.57989	10.98	17.56	1.54925	14.06	18.91	1.32205
Sb01g006040.1	Sb01g006040	chromosome_1	5040251	5055498	+	similar to Expressed protein	-	3.82	8.91	1	4.16	4.77	1	5.01	1.96	1	3.89	6.32	1	2.73	6.46	1	4.46	4.48	1
Sb01g006050.1	Sb01g006050	chromosome_1	5057892	5062304	+	similar to Expressed protein	PF02536.9|mTERF(2.2e-42)	71.05	128.88	1.80264	67.98	41.65	0.618295	67.37	59.67	0.887378	46.46	98.11	2.08828	38.76	73.29	1.86846	79.89	70.38	0.882433
Sb01g006060.1	Sb01g006060	chromosome_1	5064588	5067480	+	similar to Expressed protein	PF08718.6|GLTP(1.2e-35)	16.73	37.74	2.185	19.62	28.45	1.42823	13.82	30.38	2.11741	13.95	33.33	2.29632	12.31	31.93	2.47408	15.15	23.07	1.4904
Sb01g006070.1	Sb01g006070	chromosome_1	5068555	5069917	-	weakly similar to Serpin	PF00079.15|Serpin(7.4e-81)	0	0	1	0	0.07	1	0	0.03	1	0	0.07	1	0	0.07	1	0	0.04	1
Sb01g006080.1	Sb01g006080	chromosome_1	5070285	5074018	-	similar to Putative mannan endo-1,4-beta-mannosidase 5 precursor	PF00150.13|Cellulase(1.9e-14)	0	0.07	1	0.02	2.6	3.52941	0.03	0	1	0	0.2	1	0.03	0.62	1.57282	0.02	0.26	1
Sb01g006090.1	Sb01g006090	chromosome_1	5077133	5081552	+	similar to Cell differentiation protein rcd1, putative, expressed	PF04078.8|Rcd1(1.5e-117)	1.38	5.48	2.72269	2.06	5.21	1	1.63	2.24	1	1.74	6.18	2.62044	1.74	4.29	1	1.88	4.11	1.77431
Sb01g006100.1	Sb01g006100	chromosome_1	5082067	5085448	+	similar to Ferredoxin--NADP reductase, root isozyme, chloroplast precursor	PF00175.16|NAD_binding_1(8e-26)	11.73	12.96	1	5.6	12.91	2.10758	8.01	13.41	1.59933	11.51	19.39	1.6299	11.8	15.23	1.26797	42.55	20.05	0.483352
Sb01g006110.1	Sb01g006110	chromosome_1	5086687	5089989	+	similar to Expressed protein	-	16.05	9.5	0.615836	6.25	2.51	0.484138	14.27	5.87	0.449902	13.74	4.59	0.37924	16.86	5.92	0.387458	12.33	2.44	0.258065
Sb01g006120.1	Sb01g006120	chromosome_1	5091109	5094497	+	similar to Histidinol dehydrogenase, chloroplast precursor	PF00815.15|Histidinol_dh(2.6e-177)	16.87	29.96	1.73251	36.99	34.5	0.934456	19	39.73	2.0365	22.94	34.99	1.50334	17.51	34.04	1.89303	20.16	31.34	1.52836
Sb01g006120.2	Sb01g006120	chromosome_1	5091093	5094497	+	-	PF00815.15|Histidinol_dh(2.6e-177)	17.84	31.58	1.7293	39.09	36.28	0.929908	20.06	42.13	2.04796	24.23	36.84	1.4998	18.44	35.76	1.89095	21.29	32.97	1.524
Sb01g006120.3	Sb01g006120	chromosome_1	5091093	5094497	+	-	PF00815.15|Histidinol_dh(3e-135)	16.75	30.09	1.75155	37.3	34.29	0.92141	18.99	39.82	2.04202	23.06	34.87	1.49086	17.4	33.65	1.88315	20.26	31.01	1.50564
Sb01g006120.4	Sb01g006120	chromosome_1	5091109	5094497	+	-	PF00815.15|Histidinol_dh(1.9e-177)	18.09	32.02	1.7297	39.66	36.9	0.93212	20.28	42.67	2.05216	24.49	37.34	1.50412	18.75	36.48	1.89772	21.5	33.67	1.54089
Sb01g006130.1	Sb01g006130	chromosome_1	5095313	5098154	+	similar to Os03g0784300 protein	PF04161.8|Arv1(2.7e-42)	6.78	8.47	1	7.33	6.13	1	6.98	10.41	1	5.9	10.88	1.72174	4.26	9.17	1.93346	6.97	6.82	1
Sb01g006140.1	Sb01g006140	chromosome_1	5105602	5107076	+	similar to Os03g0784100 protein	PF01734.17|Patatin(1.4e-07)	0.23	0.19	1	0.08	0.03	1	0.09	0.06	1	0.05	0.07	1	0.14	0.09	1	0.3	0.04	1
Sb01g006150.1	Sb01g006150	chromosome_1	5112436	5112831	+	similar to Os04g0295000 protein	PF07491.6|PPI_Ypi1(2.4e-20)	3.37	5.69	1	3.71	5.05	1	3.9	5.27	1	2.74	6.66	1	2.92	5.39	1	2.97	4.95	1
Sb01g006160.1	Sb01g006160	chromosome_1	5116027	5117368	-	similar to Amine oxidase, putative, expressed	-	35.79	18.8	0.53819	22.75	17.22	1	32.29	7.63	0.259237	44.51	17.42	0.404746	50.79	19.54	0.396602	28.71	19.03	0.674184
Sb01g006170.1	Sb01g006170	chromosome_1	5127981	5131745	+	similar to Putative uncharacterized protein	PF02535.17|Zip(7.4e-16)	0	1.05	2.05	0.09	2.35	3.07339	0	6.26	7.26	0.04	2.29	3.16346	0.06	1.28	2.15094	0.06	3.04	3.81132
Sb01g006180.1	Sb01g006180	chromosome_1	5155757	5159376	+	-	PF01217.15|Clat_adaptor_s(9.8e-55)	50.48	69.45	1.36849	39.22	67.12	1.69368	44.91	71.81	1.58593	33.32	75.35	2.22465	25.49	70.93	2.71536	43.08	65.54	1.50953
Sb01g006180.2	Sb01g006180	chromosome_1	5155734	5159376	+	similar to Adapter-related protein complex 1 sigma 1B subunit, putative, expressed	PF01217.15|Clat_adaptor_s(9.8e-55)	42.79	59.07	1.37177	33.36	56.67	1.67841	37.43	60.02	1.58782	28.46	63.48	2.18873	21.59	60.21	2.70961	36.13	55.26	1.51522
Sb01g006190.1	Sb01g006190	chromosome_1	5228081	5231041	-	similar to Helix-loop-helix DNA-binding domain containing protein, expressed	PF00010.21|HLH(1e-14)	133.09	129.16	1	214.94	4.36	0.0248217	69.06	47.75	0.695832	33.37	89.22	2.62496	16.59	42.99	2.50085	78.51	50.37	1
Sb01g006200.1	Sb01g006200	chromosome_1	5238341	5238811	-	similar to Os04g0521900 protein	-	0	0	1	0	0.1	1	0	0	1	0	0	1	0	0	1	0	0	1
Sb01g006210.1	Sb01g006210	chromosome_1	5242205	5243024	-	weakly similar to Os07g0142600 protein	-	0.06	0	1	0	0	1	0	0	1	1.33	0	1	0.03	0	1	0	0	1
Sb01g006220.1	Sb01g006220	chromosome_1	5248603	5251092	+	similar to Putative uncharacterized protein	PF02453.12|Reticulon(8.6e-48)	12.42	12.75	1	11.41	8.07	0.730862	11.7	15.9	1.33071	11.52	12.14	1	10.19	12.4	1	12.11	7.27	0.630816
Sb01g006230.1	Sb01g006230	chromosome_1	5251673	5252287	+	weakly similar to Expressed protein	-	0.17	0.07	1	0.13	0	1	0.09	0.07	1	0	0.1	1	0	0	1	0.13	0.08	1
Sb01g006240.1	Sb01g006240	chromosome_1	5255125	5256866	+	similar to Ribose 5-phosphate isomerase, putative, expressed	PF06026.9|Rib_5-P_isom_A(2.3e-09)	46.53	23.26	0.510414	38.73	3.53	0.11402	47.9	18.05	0.389571	31.85	15.48	0.501674	26.89	14.01	0.538186	48.23	19.28	0.411944
Sb01g006250.1	Sb01g006250	chromosome_1	5270502	5271287	+	weakly similar to Putative uncharacterized protein OSJNBa0091J19.23	-	2.05	4.43	1	3.42	6.46	1	2.13	6.77	2.48243	3.85	5.39	1	4.89	5.68	1	2.38	5.49	1
Sb01g006260.1	Sb01g006260	chromosome_1	5272630	5275218	-	similar to Putative uncharacterized protein OSJNBa0091J19.16	PF13041.1|PPR_2(6.6e-10), PF13041.1|PPR_2(2e-11), PF13041.1|PPR_2(4.2e-12), PF13041.1|PPR_2(3.6e-11)	0.3	0.6	1	0.8	0.43	0.794444	0.29	0.87	1	0.22	0.63	1.33607	0.12	0.61	1.4375	0.35	0.48	1
Sb01g006270.1	Sb01g006270	chromosome_1	5278092	5280392	-	weakly similar to Tyrosine specific protein phosphatase-like	PF04504.9|DUF573(2.6e-07)	2.41	6.83	2.29619	3.82	2.09	0.641079	2	5.06	2.02	1.76	5.35	2.30072	1.9	4.48	1.88966	2.33	3.62	1
Sb01g006280.1	Sb01g006280	chromosome_1	5282117	5285330	+	similar to Putative uncharacterized protein	PF01926.18|MMR_HSR1(2.3e-19), PF06071.8|YchF-GTPase_C(3.9e-38)	3.95	12.03	2.63232	6.88	2.64	0.461929	3.72	1.97	0.629237	3.23	3.52	1	3.21	3.42	1	3	4.89	1
Sb01g006290.1	Sb01g006290	chromosome_1	5288292	5290441	+	similar to AFR615Wp, putative, expressed	PF05891.7|Methyltransf_PK(5e-98)	7.26	6.93	1	11.5	4.14	0.4112	6.88	5.75	1	9.62	6.46	1	8.52	5.3	1	9.13	6.89	1
Sb01g006300.1	Sb01g006300	chromosome_1	5291669	5294479	-	similar to Putative uncharacterized protein	PF04116.8|FA_hydroxylase(2.4e-10)	0.33	2.56	2.67669	0.58	0.16	1	0.11	1	1	2.34	0.79	0.535928	1.02	0.56	1	0.12	0.82	1
Sb01g006310.1	Sb01g006310	chromosome_1	5295358	5298595	-	similar to Tubulin beta-2/beta-3 chain	PF00091.20|Tubulin(7.9e-72), PF03953.12|Tubulin_C(8.5e-49)	26.51	29.01	1	15.68	28.86	1.79017	23.77	30.13	1.25676	16.32	34.56	2.05312	17.25	36.53	2.05644	21.77	27.67	1
Sb01g006320.1	Sb01g006320	chromosome_1	5301533	5306109	-	similar to Chromosome chr19 scaffold_126, whole genome shotgun sequence	PF00478.20|IMPDH(6.6e-129)	18.92	117.63	5.95532	18.67	131.71	6.74682	17.14	103.35	5.75248	12.23	160.69	12.2215	8.94	149.04	15.0946	18.21	118.08	6.19885
Sb01g006330.1	Sb01g006330	chromosome_1	5308932	5311249	+	similar to Actin-depolymerizing factor 2	PF00241.15|Cofilin_ADF(2.5e-40)	702.08	775.83	1	343.57	1186.76	3.44708	691.71	398.97	0.577399	812.78	947.59	1.16566	781.01	1167.07	1.49368	811.32	1244.98	1.53385
Sb01g006340.1	Sb01g006340	chromosome_1	5312959	5313240	-	similar to Putative uncharacterized protein	PF02519.9|Auxin_inducible(4.4e-18)	0	0	1	0	0	1	0	0	1	0	0	1	0	0	1	0	0	1
Sb01g006350.1	Sb01g006350	chromosome_1	5317133	5317360	+	similar to Putative uncharacterized protein	-	0	0.73	1	0	0.91	1	0	0.18	1	0	0.53	1	0	0.13	1	0	0	1
Sb01g006360.1	Sb01g006360	chromosome_1	5319688	5320320	-	similar to Os03g0778400 protein	-	0	0	1	0	0.07	1	0	0	1	0	0.05	1	0	0.14	1	0	0	1
Sb01g006370.1	Sb01g006370	chromosome_1	5372958	5374296	+	similar to Photosystem I reaction center subunit III, chloroplast precursor	PF02507.10|PSI_PsaF(9.6e-84)	1126.26	243.56	0.216951	779.57	91.7	0.118759	965.45	207.19	0.215417	557.06	156.74	0.282658	528.65	129.24	0.245898	823.3	250.43	0.305022
Sb01g006380.1	Sb01g006380	chromosome_1	5376660	5382143	+	similar to Os03g0777700 protein	PF03101.10|FAR1(2.2e-21), PF10551.4|MULE(5.6e-17)	11.01	5.72	0.559534	18.05	9.19	0.534908	10.48	10.47	1	11.59	7.17	0.648928	9.84	6.29	0.672509	10.51	11.09	1
Sb01g006383.1	Sb01g006383	chromosome_1	5382575	5387035	-	similar to Os03g0777600 protein	-	13.81	20.97	1.48346	19.57	13.21	0.690812	13.98	24.2	1.68224	7.73	19.51	2.34937	6.55	17.16	2.4053	16.89	18.64	1
Sb01g006390.1	Sb01g006390	chromosome_1	5398268	5400918	+	similar to Putative uncharacterized protein	PF06364.7|DUF1068(1.7e-81)	9.46	21.14	2.11663	14.8	15.96	1	8.31	36.08	3.98281	10.77	23.12	2.04928	9.68	20.68	2.02996	8.74	20.71	2.22895
Sb01g006400.1	Sb01g006400	chromosome_1	5402114	5404952	+	weakly similar to Putative uncharacterized protein	-	0.23	0.22	1	0.12	0.12	1	0.13	0.24	1	0	0.18	1	0.03	0.25	1	0.19	0.17	1
Sb01g006410.1	Sb01g006410	chromosome_1	5406070	5407909	-	similar to Putative uncharacterized protein	PF02365.10|NAM(6.1e-50)	0.1	2.87	3.51818	0.02	5.45	6.32353	0.09	4.48	5.02752	0.07	2.5	3.27103	0.02	3.29	4.20588	0.04	1.78	2.67308
Sb01g006420.1	Sb01g006420	chromosome_1	5418435	5419988	-	similar to DNAJ protein, putative, expressed	PF00226.26|DnaJ(3.9e-08)	1.84	3.54	1	9.04	6.72	1	0.81	4.66	3.12707	2.02	4.67	1	3.72	4.41	1	1.75	8.16	3.33091
Sb01g006425.1	Sb01g006425	chromosome_1	5420677	5422854	-	Predicted protein	-	0.11	0.03	1	0.34	0	1	0.04	0	1	0.12	0.04	1	0.1	0.04	1	0.12	0	1
Sb01g006430.1	Sb01g006430	chromosome_1	5424313	5425668	+	similar to Putative uncharacterized protein	-	1.06	0.98	1	1.16	0.83	1	0.47	0.92	1	0.43	0.85	1	0.62	0.62	1	0.89	0.46	1
Sb01g006440.1	Sb01g006440	chromosome_1	5430716	5440387	+	similar to Protein HIRA	PF00400.27|WD40(5.4e-07), PF00400.27|WD40(4.3e-11), PF00400.27|WD40(2.2e-07), PF07569.6|Hira(1.8e-32)	21.29	25.52	1.18977	20.04	22.92	1	20.58	24.72	1	15.29	25.96	1.655	14.52	26.15	1.74936	20.69	24.32	1.16736
Sb01g006450.1	Sb01g006450	chromosome_1	5441866	5444958	+	Predicted protein	-	0	0.03	1	0	0.01	1	0.01	0	1	0	0.02	1	0	0.03	1	0.01	0	1
Sb01g006460.1	Sb01g006460	chromosome_1	5447215	5453457	-	Predicted protein	PF02213.11|GYF(4.2e-10)	0.07	0.77	1.65421	1.07	3.69	2.2657	0.16	4.79	4.99138	0.5	3.33	2.88667	0.44	2.75	2.60417	0.2	1.74	2.28333
Sb01g006470.1	Sb01g006470	chromosome_1	5456847	5459721	+	similar to Protein kinase domain containing protein, expressed	PF07714.12|Pkinase_Tyr(1.7e-43)	1.5	0.03	0.412	3.32	0.43	0.331019	5.36	0.16	0.18239	14.27	0.05	0.0687623	23.44	0.26	0.0515548	4.22	0.1	0.210728
Sb01g006480.1	Sb01g006480	chromosome_1	5459706	5466093	-	similar to Glucose-6-phosphate isomerase, cytosolic	PF00342.14|PGI(1.2e-218)	205.53	123.47	0.602673	213.31	102.61	0.483459	171.37	95.43	0.559436	195.28	112.98	0.580701	164.75	109.16	0.664615	197.21	97.18	0.495333
Sb01g006480.2	Sb01g006480	chromosome_1	5459706	5466682	-	-	PF00342.14|PGI(1.2e-218)	176.81	105.67	0.59991	183.33	86.42	0.474258	147.94	81.63	0.554787	165.71	96.48	0.584728	140.86	92.67	0.660299	169.92	83.15	0.492336
Sb01g006490.1	Sb01g006490	chromosome_1	5475409	5481138	+	similar to Succinate dehydrogenase [ubiquinone] flavoprotein subunit, mitochondrial precursor	PF00890.19|FAD_binding_2(7.8e-123), PF02910.15|Succ_DH_flav_C(3.9e-47)	0.15	0.34	1	0.17	1.02	1.7265	0.16	0.38	1	0.37	0.51	1	0.24	0.82	1	0.24	0.39	1
Sb01g006500.1	Sb01g006500	chromosome_1	5481338	5482618	-	Predicted protein	-	1.98	1.14	1	2.19	0.68	0.526646	0.91	0.52	0.795812	0	0	1	0.57	0.95	1	0	0	1
Sb01g006510.1	Sb01g006510	chromosome_1	5490226	5493060	-	similar to Putative uncharacterized protein	PF12274.3|DUF3615(4.9e-10)	14.27	8.93	0.650295	21.7	4.03	0.221586	12.99	4.79	0.413867	9.52	3.56	0.43346	14.28	2.91	0.25589	10.98	2.31	0.276294
Sb01g006520.1	Sb01g006520	chromosome_1	5500717	5516501	-	similar to Os01g0916800 protein	PF11732.3|Thoc2(2.1e-28), PF11262.3|Tho2(3.1e-97)	19.14	20.28	1	33.18	17.88	0.55237	20.05	26.21	1.29264	16.93	21.21	1.23871	14.03	21.55	1.50033	21.07	18.15	1
Sb01g006525.1	Sb01g006525	chromosome_1	5519163	5519600	+	Predicted protein	-	0	0	1	0	0	1	0	0	1	0	0	1	0	0	1	0	0	1
Sb01g006530.1	Sb01g006530	chromosome_1	5520941	5524505	-	weakly similar to Putative uncharacterized protein	-	1.93	2.56	1	3.01	2.65	1	1.57	1.34	1	2.56	3.08	1	2.57	3.03	1	1.26	1.63	1
Sb01g006540.1	Sb01g006540	chromosome_1	5525940	5529818	-	similar to Dehydrogenase, putative, expressed	-	69.55	38.22	0.555918	104.2	52.69	0.510361	67.06	62.18	1	81.58	50.24	0.620489	80.64	54.16	0.675649	63.28	52.2	0.827629
Sb01g006550.1	Sb01g006550	chromosome_1	5531245	5533448	-	similar to Putative uncharacterized protein	-	25.67	21.96	1	41.5	24.66	0.603765	22.5	39.22	1.71149	29.27	23.63	1	25.22	21.51	1	22.21	24.97	1
Sb01g006560.1	Sb01g006560	chromosome_1	5533720	5536131	+	similar to Putative uncharacterized protein	PF13041.1|PPR_2(7.4e-09), PF13041.1|PPR_2(1.8e-10), PF13041.1|PPR_2(5.3e-10), PF14432.1|DYW_deaminase(5.5e-17)	0.22	0.57	1	0.17	0.48	1	0.16	0.42	1	0.15	0.57	1.36522	0.12	0.3	1	0.37	0.36	1
Sb01g006570.1	Sb01g006570	chromosome_1	5540868	5542216	-	similar to Dolichol-phosphate mannosyltransferase-like	PF08285.6|DPM3(2.6e-28)	8.84	12.11	1	10.38	11.18	1	8.88	13.65	1.48279	7.95	11.5	1	7.23	12.67	1.661	11.16	11.13	1
Sb01g006590.1	Sb01g006590	chromosome_1	5548912	5554024	-	similar to tRNA wybutosine-synthesizing protein 1 homolog	PF00258.20|Flavodoxin_1(1e-23), PF04055.16|Radical_SAM(5.2e-28), PF08608.7|Wyosine_form(7.4e-27)	5.73	9.96	1.62853	11.47	4.59	0.448276	4.72	8.63	1.68357	2.3	7.88	2.69091	2.36	6.44	2.21429	6.39	6.1	1
Sb01g006600.1	Sb01g006600	chromosome_1	5554841	5558999	-	similar to Putative uncharacterized protein	PF03141.11|Methyltransf_29(9.4e-177)	4.07	5.67	1	2.83	3.57	1	3.8	10.62	2.42083	3.48	5.94	1.54911	2.84	3.59	1	2.53	4.62	1.59207
Sb01g006610.1	Sb01g006610	chromosome_1	5565329	5567563	+	similar to Putative uncharacterized protein	PF04072.9|LCM(1.8e-39)	72.2	8.58	0.130874	12.55	0.57	0.115867	82.39	0.26	0.0151097	73.32	1.68	0.0360603	76.7	1.41	0.0310167	72.51	6.49	0.101891
Sb01g006620.1	Sb01g006620	chromosome_1	5568090	5569915	-	similar to Os03g0774400 protein	-	2.15	5.89	2.1873	0.73	3.69	2.71098	2.58	2.28	1	0.3	3.92	3.78462	0.32	2.94	2.98485	2.05	6.9	2.59016
Sb01g006630.1	Sb01g006630	chromosome_1	5573481	5591096	+	similar to Putative uncharacterized protein	PF05761.9|5_nucleotid(8.4e-150)	114.72	53.17	0.468113	51.14	137.66	2.65938	109.85	110.97	1	70.16	90.49	1.28569	57.74	121.27	2.08155	107.49	119.83	1.11374
Sb01g006640.1	Sb01g006640	chromosome_1	5593301	5596326	+	similar to Putative NADH dehydrogenase	PF00037.22|Fer4(1.6e-08)	32.66	58.86	1.77837	26.82	59.17	2.16283	27.49	47.08	1.68761	28.09	58.46	2.044	24.26	55.78	2.24782	34.28	55.95	1.61423
Sb01g006640.2	Sb01g006640	chromosome_1	5593301	5596326	+	-	PF12838.2|Fer4_7(2.3e-12)	37.68	67.2	1.76319	30.64	67.11	2.15265	31.54	53.5	1.67486	32.61	67.12	2.02678	27.67	63.62	2.25392	38.84	64.13	1.63479
Sb01g006650.1	Sb01g006650	chromosome_1	5598690	5601730	-	similar to Tubulin alpha-3 chain	PF00091.20|Tubulin(2.1e-71), PF03953.12|Tubulin_C(1.9e-49)	9.7	33.79	3.2514	15.6	43.01	2.6512	16.58	27.63	1.62856	15.92	54.1	3.2565	15.17	44.07	2.78726	19.63	30.56	1.52981
Sb01g006670.1	Sb01g006670	chromosome_1	5613095	5615468	-	similar to Putative uncharacterized protein	PF00139.14|Lectin_legB(9.9e-52), PF00069.20|Pkinase(1.5e-37)	1.89	1.02	1	0.63	0.04	0.638037	1.62	0.02	0.389313	0.83	0.93	1	0.61	0.48	1	1.24	0.04	0.464286
Sb01g006680.1	Sb01g006680	chromosome_1	5623783	5628847	+	similar to Malate dehydrogenase, glyoxysomal precursor	PF00056.18|Ldh_1_N(7.7e-47), PF02866.13|Ldh_1_C(9.1e-49)	262.13	140.67	0.538403	120.61	89.13	0.74114	273.46	77.58	0.286308	118.75	92.44	0.780292	116.45	94.45	0.812686	262.54	133.36	0.509828
Sb01g006680.2	Sb01g006680	chromosome_1	5618950	5628847	+	-	PF00056.18|Ldh_1_N(2.1e-27), PF02866.13|Ldh_1_C(5.9e-44)	220.13	118.2	0.539049	99.48	76.05	0.766819	224.32	62.73	0.282842	101.08	77.86	0.772531	96.63	78.43	0.813582	218.43	112.47	0.517113
Sb01g006680.3	Sb01g006680	chromosome_1	5618950	5628847	+	-	PF00056.18|Ldh_1_N(2e-27), PF02866.13|Ldh_1_C(7.5e-49)	244.23	132.38	0.543898	110.77	84.6	0.765858	248.17	71	0.288959	111.57	86.23	0.774896	107.85	87.71	0.814975	242.35	125	0.517773
Sb01g006690.1	Sb01g006690	chromosome_1	5637302	5641217	-	similar to Putative uncharacterized protein	PF08263.7|LRRNT_2(5.4e-11), PF13855.1|LRR_8(1.2e-08), PF07714.12|Pkinase_Tyr(1e-45)	0.21	1.45	2.02479	0.67	0.82	1	0.16	0.75	1.50862	0.25	1.33	1.864	0.24	1.66	2.14516	0.16	0.63	1.40517
Sb01g006700.1	Sb01g006700	chromosome_1	5648729	5656060	-	similar to Kinesin motor domain containing protein, expressed	PF00225.18|Kinesin(2e-108)	0.4	0.44	1	0.41	0.03	0.730496	0.44	0.15	1	0.24	0.17	1	0.3	0.1	1	0.45	0.15	1
Sb01g006710.1	Sb01g006710	chromosome_1	5664503	5668702	+	similar to Wound and phytochrome signaling involved receptor like kinase	PF12799.2|LRR_4(5.8e-07), PF07714.12|Pkinase_Tyr(3.6e-19)	7.2	20.59	2.63293	6.67	35.51	4.7601	5.96	22.85	3.42672	7.24	22.41	2.84102	7.56	27.93	3.37967	6.06	22.68	3.35411
Sb01g006720.1	Sb01g006720	chromosome_1	5673919	5675279	+	similar to Putative uncharacterized protein	PF00253.16|Ribosomal_S14(2.4e-19)	93.32	122.75	1	68.63	55.05	0.804969	104.75	73.01	0.699858	61.18	96.68	1.57092	69.21	79.48	1	150.57	84.92	0.566867
Sb01g006730.1	Sb01g006730	chromosome_1	5681080	5682777	+	similar to Putative uncharacterized protein	PF06219.7|DUF1005(3.7e-184)	7.12	5.48	1	2.13	2.87	1	7.08	5.07	1	3.62	6.52	1	3.42	3.36	1	7.66	11.14	1
Sb01g006740.1	Sb01g006740	chromosome_1	5690711	5691475	+	Predicted protein	-	0.07	0.05	1	0.03	0.11	1	0.08	0.11	1	0	0.12	1	0.03	0.11	1	0.07	0.25	1
Sb01g006750.1	Sb01g006750	chromosome_1	5691844	5694726	-	similar to Putative cytochrome c oxidase subunit VIa	PF02046.10|COX6A(1.1e-08)	63.03	110.39	1.73965	66.86	131.41	1.95122	57.71	100.48	1.7285	64.65	125.64	1.92902	70.97	120.83	1.69279	66.95	124.57	1.84798
Sb01g006760.1	Sb01g006760	chromosome_1	5698026	5699960	+	similar to Putative receptor-type protein kinase LRK1	PF00139.14|Lectin_legB(1.3e-72), PF00069.20|Pkinase(1e-47)	0.27	1.1	1.65354	0.79	0.93	1	0.15	0.43	1.24348	0.18	0.67	1	0.26	1.06	1.63492	0.1	0.47	1.33636
Sb01g006770.1	Sb01g006770	chromosome_1	5700310	5702349	-	similar to OSIGBa0125M19.6 protein	PF00139.14|Lectin_legB(3.5e-74), PF00069.20|Pkinase(6.4e-47)	0.03	0.25	1	0.18	0.22	1	0	0.16	1	0	0.16	1	0.03	0.27	1	0.05	0.14	1
Sb01g006780.1	Sb01g006780	chromosome_1	5704660	5707101	-	similar to Lectin receptor kinase 7, putative, expressed	PF00139.14|Lectin_legB(1.9e-74), PF00069.20|Pkinase(1.4e-45)	12.51	23.65	1.82457	14.38	8.7	0.630689	11.69	14.33	1	8.18	15.76	1.82571	7.96	16.31	1.93192	12.78	11.38	1
Sb01g006790.1	Sb01g006790	chromosome_1	5711520	5721678	-	similar to Knotted 1	PF03790.8|KNOX1(2.9e-21), PF03791.8|KNOX2(1.2e-19), PF03789.8|ELK(2.3e-11), PF05920.6|Homeobox_KN(4.1e-15)	0	0	1	0.02	0	1	0	0	1	0	0	1	0	0	1	0	0	1
Sb01g006800.1	Sb01g006800	chromosome_1	5729963	5731337	+	similar to P-type R2R3 Myb proteind	PF00249.26|Myb_DNA-binding(1.4e-13), PF00249.26|Myb_DNA-binding(6.7e-10)	0	0.23	1	0	0.46	1.46	0	0.04	1	0	0.19	1	0	0.24	1	0	0.13	1
Sb01g006810.1	Sb01g006810	chromosome_1	5745375	5748469	+	similar to Expressed protein	-	0	0.07	1	0.01	0	1	0.02	0	1	0	0.02	1	0	0.08	1	0	0	1
Sb01g006820.1	Sb01g006820	chromosome_1	5761602	5765387	+	similar to Putative uncharacterized protein	PF13641.1|Glyco_tranf_2_3(4.7e-34)	1.03	2.17	1.56158	0.44	2.38	2.34722	0.67	1.24	1	2.04	1.78	1	3.55	1.29	0.503297	0.42	2.16	2.22535
Sb01g006830.1	Sb01g006830	chromosome_1	5768728	5772327	-	similar to AP2 domain containing protein, expressed	-	0	0	1	0	0	1	0	0.02	1	0	0.01	1	0.01	0	1	0	0.02	1
Sb01g006840.1	Sb01g006840	chromosome_1	5809337	5811799	-	Predicted protein	PF14259.1|RRM_6(1e-11), PF00076.17|RRM_1(7.8e-15)	0.4	0.81	1	0.42	0.2	1	0.26	0.14	1	0.47	0.39	1	0.42	0.44	1	0.32	0.23	1
Sb01g006850.1	Sb01g006850	chromosome_1	5814004	5814603	-	similar to Putative transcription factor	PF00170.16|bZIP_1(4.1e-10)	0	0.63	1.63	0	0.07	1	0	0.14	1	0	0.2	1	0	0.38	1	0	0.48	1
Sb01g006860.1	Sb01g006860	chromosome_1	5839176	5840549	-	similar to Expressed protein	-	9.6	19.37	1.9217	9.9	32.74	3.09541	7.16	26.4	3.35784	8.2	24.43	2.76413	6.84	27.55	3.64158	6.77	32.65	4.33076
Sb01g006870.1	Sb01g006870	chromosome_1	5852334	5852807	-	similar to Expressed protein	-	0.83	0.97	1	0.49	0.09	1	0.68	1.5	1	0.5	0.32	1	0.28	0.91	1	0.28	0.1	1
Sb01g006880.1	Sb01g006880	chromosome_1	5861513	5864092	+	similar to Putative uncharacterized protein	PF05140.9|ResB(9.9e-95)	10	4.37	0.488182	26.43	2.38	0.123223	8.17	12.27	1	4.8	2.85	0.663793	9.01	3.15	0.414585	7.74	3.5	0.514874
Sb01g006890.1	Sb01g006890	chromosome_1	5865377	5865919	+	similar to Putative uncharacterized protein	PF13499.1|EF_hand_5(5.2e-12)	0	0	1	0	0	1	0	0	1	0	0	1	0	0	1	0	0	1
Sb01g006900.1	Sb01g006900	chromosome_1	5866682	5870257	-	similar to Expressed protein	-	29.65	15.82	0.548777	34.19	7.51	0.24183	36.67	11.38	0.328643	43.57	12.87	0.311196	48.33	11.87	0.260896	39.37	10.19	0.277186
Sb01g006900.2	Sb01g006900	chromosome_1	5866682	5870257	-	-	-	29.6	15.73	0.546732	34.24	7.51	0.241487	36.73	11.34	0.327061	43.49	12.9	0.31243	48.21	11.9	0.262142	39.43	10.24	0.278011
Sb01g006910.1	Sb01g006910	chromosome_1	5878636	5881248	+	similar to 9S ribosomal protein	PF00380.14|Ribosomal_S9(4.9e-42)	29.07	28.38	1	28.95	8.64	0.32187	24.43	9.03	0.394416	11.72	8.76	0.767296	16.4	4.73	0.32931	24.16	14.09	0.599762
Sb01g006920.1	Sb01g006920	chromosome_1	5881810	5885185	+	similar to Putative uncharacterized protein	PF04765.8|DUF616(2e-108)	1.9	4.25	1.81034	4.21	2.49	0.669866	2.84	4.01	1	2.69	4.13	1	2.22	3.02	1	3.8	2.75	1
Sb01g006930.1	Sb01g006930	chromosome_1	5892527	5896318	+	similar to Os03g0769000 protein	PF14389.1|Lzipper-MIP1(5.1e-27), PF04784.9|DUF547(2e-30)	2.45	5.04	1.75072	8.41	2.45	0.366631	3.47	3.12	1	7.8	3.35	0.494318	6.36	3.34	0.589674	4.17	2.91	1
Sb01g006940.1	Sb01g006940	chromosome_1	5899648	5900674	-	weakly similar to Putative uncharacterized protein OSJNBa0057M23.132	PF14009.1|DUF4228(1.2e-31)	0	0	1	0	0	1	0	0.04	1	0	0	1	0	0	1	0	0	1
Sb01g006950.1	Sb01g006950	chromosome_1	5910018	5911065	-	similar to Integral membrane protein, putative, expressed	PF04535.7|DUF588(4.8e-20)	2.37	0.33	0.394659	3.12	0	0.242718	3.8	0.17	0.24375	8.09	0.12	0.123212	8.2	0.23	0.133696	4.45	0	0.183486
Sb01g006960.1	Sb01g006960	chromosome_1	5911838	5914380	-	similar to Cold acclimation protein COR413-PM1	PF05562.6|WCOR413(2.6e-87)	40.69	29.76	0.737827	28.63	31.34	1	31.92	35.94	1	29.97	30.81	1	35.89	32.08	1	27.84	38.32	1.36338
Sb01g006970.1	Sb01g006970	chromosome_1	5916026	5916940	+	similar to Putative uncharacterized protein	PF14432.1|DYW_deaminase(4.4e-17)	2.03	1.09	1	5.33	0.36	0.21485	2.67	2.01	1	2.12	0.63	1	3.07	0.47	0.361179	2.98	1.15	1
Sb01g006980.1	Sb01g006980	chromosome_1	5917267	5919767	-	similar to Transposon protein, putative, Mutator sub-class, expressed	PF03000.9|NPH3(3.5e-78)	0.1	0.1	1	0.05	0.12	1	0.12	0.1	1	0.05	0.17	1	0.04	0.08	1	0.08	0.11	1
Sb01g006990.1	Sb01g006990	chromosome_1	5927696	5931369	+	-	PF00085.15|Thioredoxin(1.2e-20)	113.39	82.5	0.729959	120.96	35.33	0.297885	121.97	35.51	0.296902	164.03	65.88	0.40526	183.1	57.88	0.319826	131.28	69.45	0.532582
Sb01g006990.2	Sb01g006990	chromosome_1	5927696	5929570	+	similar to Putative thioredoxin	PF00085.15|Thioredoxin(2.4e-09)	78.83	55.66	0.709758	86.74	20.33	0.243105	90.54	23.5	0.267643	105.13	46.53	0.447847	130.58	38.78	0.302326	94.58	45.82	0.489851
Sb01g007000.1	Sb01g007000	chromosome_1	5934716	5936810	+	similar to Cytochrome P450 74A1, chloroplast precursor	PF00067.17|p450(1.7e-13)	0.5	2.47	2.31333	0.49	1.75	1.84564	0.26	2.75	2.97619	0.24	2.14	2.53226	0.75	2.22	1.84	0.31	2.28	2.50382
Sb01g007010.1	Sb01g007010	chromosome_1	5939412	5941421	-	similar to Expressed protein	PF09754.4|PAC2(7.9e-27)	2.69	8.29	2.51762	4.6	7.34	1	2.17	6.52	2.37224	3.49	8.86	2.19599	3.38	7.98	2.05023	3.07	6.38	1.81327
Sb01g007020.1	Sb01g007020	chromosome_1	5944461	5944772	-	weakly similar to MRNA, , relating to carbonate stress	-	0.34	0.27	1	3.8	0.27	0.264583	0.56	0.13	1	2.5	0.49	1	1.77	0.09	1	0.26	0.31	1
Sb01g007030.1	Sb01g007030	chromosome_1	5945813	5952018	-	similar to Myb-like DNA-binding domain, SHAQKYF class family protein, expressed	PF00249.26|Myb_DNA-binding(3.2e-14)	1.36	0.67	1	0.54	0.42	1	0.96	0.42	1	0.69	0.41	1	0.64	0.82	1	0.96	0.51	1
Sb01g007040.1	Sb01g007040	chromosome_1	5960874	5965585	+	similar to Os03g0766000 protein	PF09767.4|DUF2053(1.1e-61)	25.35	52.44	2.02808	25.47	48.65	1.87571	21.83	41.94	1.88086	17.41	51.61	2.85769	16.29	45.51	2.68999	24.29	46.49	1.87782
Sb01g007050.1	Sb01g007050	chromosome_1	5965688	5966446	-	similar to Putative uncharacterized protein	PF08041.6|PetM(2.7e-10)	207.65	29.93	0.148239	238.54	16.57	0.0733489	248.27	10.27	0.045212	246.25	25.63	0.107705	322.19	16.73	0.0548594	261.53	65.77	0.254333
Sb01g007060.1	Sb01g007060	chromosome_1	5970965	5973757	-	similar to Expressed protein	-	8.26	8.79	1	8.42	8.86	1	6.68	10.17	1.45443	6.56	10.23	1.48545	6.85	10.92	1.51847	7.01	8.72	1
Sb01g007070.1	Sb01g007070	chromosome_1	5985783	5987809	+	similar to Putative uncharacterized protein	-	121.1	44.09	0.369287	229.18	57.37	0.253584	72.83	554.08	7.51835	13.06	135.72	9.72404	8.36	103.6	11.1752	113.04	109.01	1
Sb01g007075.1	Sb01g007075	chromosome_1	5989393	5990274	+	Predicted protein	-	0	0.05	1	0.09	0.14	1	0.03	0.05	1	0	0.03	1	0.06	0.16	1	0.18	0.16	1
Sb01g007080.1	Sb01g007080	chromosome_1	6006430	6009659	+	similar to Signal peptidase I family protein, expressed	PF10502.4|Peptidase_S26(1.8e-11)	30.73	26.43	0.864482	38.24	28.6	0.754332	33.57	35.64	1	29.57	31.94	1.07753	28.52	32.8	1.14499	27.34	39.11	1.41531
Sb01g007090.1	Sb01g007090	chromosome_1	6010554	6013637	-	similar to Os03g0765100 protein	-	8.73	9.24	1	11.67	17.45	1.4562	9.03	17.8	1.87438	8.95	15.34	1.64221	8.14	16.14	1.87527	9.14	17.06	1.78107
Sb01g007100.1	Sb01g007100	chromosome_1	6014988	6018128	-	similar to Putative aurora-related kinase	PF00069.20|Pkinase(1.7e-71)	0	0.05	1	0.03	0	1	0	0	1	0.04	0.07	1	0	0.03	1	0	0	1
Sb01g007110.1	Sb01g007110	chromosome_1	6030838	6032260	+	similar to Dof domain, zinc finger family protein, expressed	PF02701.10|zf-Dof(2.2e-35)	0	0	1	0	0	1	0.04	0	1	0	0	1	0	0	1	0	0	1
Sb01g007120.1	Sb01g007120	chromosome_1	6040033	6047051	-	similar to Serine/threonine-protein kinase SAPK8	PF00069.20|Pkinase(3.7e-70)	55.2	60.1	1	58.48	70.36	1.19973	49.01	77.07	1.56109	42.08	71.12	1.67409	34.59	69.54	1.98202	54.24	63.39	1
Sb01g007130.1	Sb01g007130	chromosome_1	6054669	6056711	-	-	PF00249.26|Myb_DNA-binding(3.3e-12)	51.98	78.74	1.5051	7.39	103.48	12.4529	70.49	117.36	1.65562	7.58	110.29	12.9709	5.72	89.57	13.4777	34.57	145.46	4.11751
Sb01g007130.2	Sb01g007130	chromosome_1	6054669	6056711	-	similar to Putative Myb-like DNA-binding protein	PF00249.26|Myb_DNA-binding(1.4e-10)	46.48	71.63	1.5297	6.57	92.28	12.3223	63.54	105.83	1.65525	6.72	98.41	12.8769	5.08	80.35	13.3799	30.88	130.82	4.13488
Sb01g007140.1	Sb01g007140	chromosome_1	6067483	6073681	-	similar to SWIB complex BAF60b domain-containing protein, putative, expressed	PF08766.6|DEK_C(1.2e-17), PF02201.13|SWIB(2.5e-30), PF02201.13|SWIB(4.9e-28)	15.18	15.91	1	15.65	12	1	13.94	13.88	1	11.41	13.64	1	9.94	14.7	1.4351	15.12	13.72	1
Sb01g007150.1	Sb01g007150	chromosome_1	6081308	6090466	+	similar to Protein kinase domain containing protein, expressed	PF00069.20|Pkinase(3.2e-45)	26.73	26.3	1	25.61	34.06	1.31755	23.65	38.87	1.61744	24.65	31.37	1.26199	23.53	31.59	1.32858	22.14	31.06	1.38548
Sb01g007160.1	Sb01g007160	chromosome_1	6093408	6094709	-	weakly similar to Putative uncharacterized protein	PF00010.21|HLH(1.7e-08)	0	0.05	1	0	0.05	1	0	0	1	0	0.03	1	0	0.03	1	0	0.05	1
Sb01g007170.1	Sb01g007170	chromosome_1	6098841	6100222	+	similar to Zinc finger transcription factor ZF1	PF13912.1|zf-C2H2_6(8.5e-11), PF13912.1|zf-C2H2_6(8.3e-10)	27.84	99.07	3.46983	13.25	87.14	6.18526	19.49	132.82	6.53099	15.31	34.31	2.16493	22.22	60.59	2.65245	31.57	112.99	3.49985
Sb01g007180.1	Sb01g007180	chromosome_1	6111426	6113273	-	similar to Putative uncharacterized protein	PF00583.19|Acetyltransf_1(2.2e-16)	0.34	0.37	1	1.07	0.03	0.497585	1.04	0.1	0.539216	0.3	0.02	1	0.38	0.05	1	0.15	0.04	1
Sb01g007185.1	Sb01g007185	chromosome_1	6131487	6131687	+	similar to Putative uncharacterized protein	PF00344.15|SecY(4.7e-07)	0	0	1	0	0	1	0	0	1	0	0	1	0	0	1	0	0	1
Sb01g007190.1	Sb01g007190	chromosome_1	6136724	6138996	-	similar to Casein kinase II, alpha chain, putative, expressed	PF00069.20|Pkinase(9.1e-14)	8.56	7.36	1	20.62	4.27	0.243756	7.95	8	1	13.27	6.08	0.496146	13.69	5.83	0.464942	6.7	6.05	1
Sb01g007195.1	Sb01g007195	chromosome_1	6144618	6146694	+	Predicted protein	PF10536.4|PMD(9.6e-52), PF10536.4|PMD(1.3e-14)	0	0.04	1	0	0	1	0	0	1	0	0.03	1	0	0	1	0	0	1
Sb01g007200.1	Sb01g007200	chromosome_1	6152031	6154988	-	similar to Expressed protein	PF04484.7|DUF566(6.2e-41)	0.11	0.11	1	0.21	0.08	1	0.19	0.17	1	0.1	0.08	1	0.11	0.07	1	0.08	0.15	1
Sb01g007210.1	Sb01g007210	chromosome_1	6163968	6165662	+	similar to Os03g0762700 protein	PF12767.2|SAGA-Tad1(3.4e-46)	4.43	6.16	1	4.63	6.53	1	4.13	5.35	1	4.16	6.46	1	3.48	6.15	1.59598	3.98	5.97	1
Sb01g007220.1	Sb01g007220	chromosome_1	6170452	6170898	-	similar to Putative uncharacterized protein OSJNBa0002J24.5	-	2.2	21.52	7.0375	1.63	6.72	1	2.55	29.3	8.53521	1.31	7.88	3.84416	1.29	9.52	4.59389	2.35	15.42	4.90149
Sb01g007230.1	Sb01g007230	chromosome_1	6181093	6184339	-	similar to Putative uncharacterized protein	PF00141.18|peroxidase(3e-67)	0.02	0.11	1	0	0.41	1	0	4.79	5.79	0	1.27	2.27	0	1.58	2.58	0	0.31	1
Sb01g007240.1	Sb01g007240	chromosome_1	6189705	6191143	-	similar to Peroxidase 51, putative, expressed	PF00141.18|peroxidase(4.6e-73)	0.41	0.4	1	0.06	0.34	1	0.3	0.59	1	0.13	0.94	1.71681	0.1	1.33	2.11818	0.12	0.21	1
Sb01g007260.1	Sb01g007260	chromosome_1	6224258	6225765	+	similar to Expressed protein	-	0	0	1	0.06	0	1	0.02	0	1	0.07	0.02	1	0	0	1	0.02	0	1
Sb01g007270.1	Sb01g007270	chromosome_1	6227929	6235174	+	similar to Putative uncharacterized protein	PF00069.20|Pkinase(1e-61)	76.44	73.21	1	72.5	75.21	1	73.67	65.44	0.889782	72.99	70.62	1	67.47	76.59	1	75.38	69.33	0.920791
Sb01g007280.1	Sb01g007280	chromosome_1	6236249	6240404	-	similar to Putative uncharacterized protein	PF03171.15|2OG-FeII_Oxy(1.1e-11)	2.83	4.48	1	2.63	5.92	1.90634	2.07	5.49	2.11401	2.26	3.91	1	2.19	3.97	1	2.42	4.62	1
Sb01g007290.1	Sb01g007290	chromosome_1	6243512	6246189	-	similar to Putative uncharacterized protein	PF00226.26|DnaJ(1.1e-08)	5.53	8.4	1.43951	6.44	12.35	1.79435	5.1	9.24	1.67869	6.15	8.95	1	5.88	10.43	1.66134	4.86	12.94	2.37884
Sb01g007300.1	Sb01g007300	chromosome_1	6254566	6258587	+	similar to Putative uncharacterized protein	PF13614.1|AAA_31(9.5e-08), PF10609.4|ParA(1.2e-34)	11.84	19.8	1.61994	14.82	13.97	1	12.23	22.81	1.7997	10.01	20.02	1.90917	7.51	18.18	2.25382	13.72	18.06	1.29484
Sb01g007310.1	Sb01g007310	chromosome_1	6266111	6268674	+	similar to Putative serine protease	PF05922.11|Inhibitor_I9(4.9e-13), PF00082.17|Peptidase_S8(1e-40), PF02225.17|PA(1.3e-12)	0	0.07	1	0	0.06	1	0	0.13	1	0.01	0.12	1	0	0.11	1	0	0.11	1
Sb01g007320.1	Sb01g007320	chromosome_1	6296668	6297076	+	similar to Putative uncharacterized protein	-	5.24	16.84	2.85897	9.65	9.17	1	6.91	9.8	1	5.65	13.87	1	5.39	11.5	1	7.07	11.21	1
Sb01g007340.1	Sb01g007340	chromosome_1	6305964	6308707	+	similar to BTH-induced protein phosphatase 2C 2 K2 form	PF00481.16|PP2C(3.5e-40)	9.54	37.46	3.64896	10.3	32.28	2.94513	7.11	29.08	3.709	11.65	21.37	1.76838	17.61	26.89	1.49866	5.23	23.83	3.98555
Sb01g007350.1	Sb01g007350	chromosome_1	6309031	6311727	+	similar to Putative uncharacterized protein	PF02201.13|SWIB(3.2e-29)	2.79	10.32	2.98681	9.89	2.87	0.355372	3.07	11.44	3.05651	2.48	6.56	2.17241	3.24	4.78	1	4.1	8.45	1.85294
Sb01g007360.1	Sb01g007360	chromosome_1	6314894	6315749	+	similar to Giberellin regulated family protein	PF02704.9|GASA(3e-24)	1.58	1.08	1	0.52	1.92	1.92105	0.17	0.6	1	0.24	0.61	1	0.79	0.37	1	0.69	0.48	1
Sb01g007370.1	Sb01g007370	chromosome_1	6317297	6320330	-	similar to Chromosome chr1 scaffold_5, whole genome shotgun sequence	PF01118.19|Semialdhyde_dh(1.8e-32), PF02774.13|Semialdhyde_dhC(2.2e-46)	3.32	8.4	2.17593	5.37	6.29	1	2.42	5.82	1.99415	1.96	11.08	4.08108	2.13	7.85	2.82748	3.97	6.23	1.45473
Sb01g007380.1	Sb01g007380	chromosome_1	6322657	6328751	+	similar to Zinc finger (ZPR1 type) family protein	PF03367.8|zf-ZPR1(1.1e-53), PF03367.8|zf-ZPR1(3.4e-48)	13.24	24.6	1.79775	22.37	19.73	0.887035	15.59	10.45	0.690175	22.04	25.41	1	20.57	21.33	1	18.95	17.64	1
Sb01g007390.1	Sb01g007390	chromosome_1	6330067	6333125	+	similar to Putative uncharacterized protein OSJNBb0048A17.5	PF04176.8|TIP41(1e-64)	25.68	32.92	1.27136	22.78	28.61	1	23.01	28.92	1	20.92	32.78	1.54106	17.41	30.54	1.7132	25.59	28.9	1
Sb01g007395.1	Sb01g007395	chromosome_1	6333799	6334231	-	similar to Putative uncharacterized protein	PF00067.17|p450(2.4e-17)	0	0	1	0	0	1	0	0	1	0	0	1	0	0	1	0	0	1
Sb01g007400.1	Sb01g007400	chromosome_1	6337660	6339550	-	similar to P450	PF00067.17|p450(1.6e-94)	2.7	1.6	1	3.58	2.14	0.68559	1.5	2.97	1	0.25	2.21	2.568	0.15	1.83	2.46087	2.86	2.32	1
Sb01g007410.1	Sb01g007410	chromosome_1	6359214	6361113	-	similar to P450	PF00067.17|p450(3.6e-95)	0.26	0.05	1	0.68	0.07	0.636905	0.15	1.09	1.81739	0.04	0.05	1	0.07	0.16	1	0.19	0.59	1
Sb01g007420.1	Sb01g007420	chromosome_1	6364190	6366393	-	similar to P450	PF00067.17|p450(5e-94)	3.15	6.14	1.72048	2.07	72.64	23.987	2.64	11.38	3.4011	2.01	44.7	15.1827	1.51	64.98	26.2869	16.84	134.82	7.61323
Sb01g007430.1	Sb01g007430	chromosome_1	6375714	6378421	+	similar to P450	PF00067.17|p450(2e-89)	0	1.04	2.04	0.12	6.38	6.58929	0.04	0.46	1.40385	0.91	2.14	1	0.08	3.18	3.87037	0.34	1.84	2.1194
Sb01g007440.1	Sb01g007440	chromosome_1	6379597	6382876	-	similar to Putative uncharacterized protein	-	0	0.85	1.85	0.02	0.17	1	0	0.14	1	0	0.5	1.5	0.02	0.61	1.57843	0	0.26	1
Sb01g007450.1	Sb01g007450	chromosome_1	6404709	6407228	+	similar to Protein kinase family protein, putative, expressed	PF12819.2|Malectin_like(1.1e-55), PF07714.12|Pkinase_Tyr(5.6e-46)	0	0	1	0.01	0.13	1	0.01	0	1	0	0.04	1	0.01	0.05	1	0	0.08	1
Sb01g007460.1	Sb01g007460	chromosome_1	6409224	6411141	-	similar to Origin recognition complex subunit 5, putative, expressed	-	0	0.08	1	0	0.05	1	0	0	1	0	0.02	1	0	0	1	0	0	1
Sb01g007470.1	Sb01g007470	chromosome_1	6417288	6419828	+	similar to Putative uncharacterized protein	PF07059.7|DUF1336(1.5e-80)	18.28	28.97	1.55446	1.78	10.21	4.03237	18.77	3.88	0.246839	9.29	12.78	1.33916	7.8	18.25	2.1875	18.63	8.26	0.471727
Sb01g007480.1	Sb01g007480	chromosome_1	6420226	6422321	-	similar to WRKY11	PF03106.10|WRKY(1.4e-26), PF03106.10|WRKY(4.6e-28)	0.12	0.65	1.47321	0.3	0.23	1	0.18	0.29	1	0.13	0.24	1	0.14	0.29	1	0.15	0.19	1
Sb01g007490.1	Sb01g007490	chromosome_1	6424415	6427036	-	similar to Putative uncharacterized protein OSJNBa0040E01.11	PF12204.3|DUF3598(2.5e-13)	35.1	14.78	0.437119	38.22	8.13	0.232789	36.42	14.54	0.415286	35.81	13.14	0.384135	36.18	12.25	0.356374	43.77	16.5	0.390887
Sb01g007490.2	Sb01g007490	chromosome_1	6425091	6427036	-	-	-	32.7	13.7	0.436202	35.36	7.02	0.220572	34.59	13.15	0.397584	33.54	11.61	0.365084	33	10.96	0.351765	41.22	14.62	0.369967
Sb01g007500.1	Sb01g007500	chromosome_1	6455050	6457514	-	similar to Eukaryotic translation initiation factor 5A	PF01287.15|eIF-5a(5e-30)	79.55	114.49	1.43377	30.47	64.78	2.09024	65.29	127.11	1.93257	18.41	109.87	5.712	14.25	103.16	6.83016	67.13	90.6	1.34449
Sb01g007500.2	Sb01g007500	chromosome_1	6455050	6457232	-	-	PF01287.15|eIF-5a(5e-30)	90.73	132.35	1.45372	35.84	75.3	2.07112	73.98	145.94	1.95972	21.61	126.68	5.64706	16.38	119.95	6.95915	75.87	106.17	1.39417
Sb01g007510.1	Sb01g007510	chromosome_1	6460350	6464796	-	similar to Putative uncharacterized protein	-	0.08	0.17	1	0.03	0.04	1	0.06	0.04	1	0.07	0	1	0	0.06	1	0.06	0	1
Sb01g007520.1	Sb01g007520	chromosome_1	6467873	6472119	-	similar to Expressed protein	PF05904.6|DUF863(1.1e-150)	30.19	32.24	1	18.36	25.25	1.35589	25.63	28.45	1	19.94	29.41	1.45224	19.42	29.68	1.50245	25.6	27.39	1
Sb01g007530.1	Sb01g007530	chromosome_1	6489392	6490478	+	similar to Putative uncharacterized protein	PF02298.12|Cu_bind_like(4.6e-13)	1.89	0.74	1	0.16	0	1	1.13	0.09	1	0.25	0.98	1	0.69	0.48	1	1.06	1.05	1
Sb01g007540.1	Sb01g007540	chromosome_1	6494135	6497866	-	similar to Putative ankyrin	PF12796.2|Ank_2(4.3e-28), PF00023.25|Ank(4.6e-08)	13.03	16.69	1	7.02	12.35	1.66459	9.95	12.44	1	4.85	16.1	2.92308	4.89	16.45	2.96265	12.31	12.09	1
Sb01g007550.1	Sb01g007550	chromosome_1	6499561	6504760	-	similar to Os03g0758300 protein	PF00027.24|cNMP_binding(6.4e-10)	31.72	51.09	1.59199	16.64	37.94	2.20748	31.65	23.66	0.755283	24.09	40.38	1.64926	26.25	43.09	1.61798	25.63	47.61	1.82538
Sb01g007560.1	Sb01g007560	chromosome_1	6509017	6515545	+	similar to Alpha 1,4-glucan phosphorylase L isozyme	PF00343.15|Phosphorylase(1.1e-133), PF00343.15|Phosphorylase(1.7e-173)	2.2	3.12	1	18.91	4.85	0.293822	1.68	4.77	2.15299	15.4	1.76	0.168293	17.66	1.3	0.123258	2.49	2.06	1
Sb01g007560.2	Sb01g007560	chromosome_1	6509017	6515206	+	-	PF00343.15|Phosphorylase(1e-133), PF00343.15|Phosphorylase(1.6e-173)	2.23	3.22	1	19.54	4.97	0.290652	1.75	4.87	2.13455	16.04	1.73	0.160211	18.12	1.34	0.122385	2.55	2.11	1
Sb01g007570.1	Sb01g007570	chromosome_1	6524859	6527473	+	similar to Putative DNA binding protein	PF03106.10|WRKY(2.3e-30)	1.23	1.38	1	1.74	1.34	1	1.02	2.22	1	3.31	1.46	0.570766	4.51	0.72	0.31216	1.61	0.96	1
Sb01g007580.1	Sb01g007580	chromosome_1	6532009	6534926	-	-	PF03721.9|UDPG_MGDP_dh_N(2.6e-64), PF00984.14|UDPG_MGDP_dh(1.4e-33), PF03720.10|UDPG_MGDP_dh_C(7e-37)	30.32	67.92	2.20051	18.28	95.45	5.00259	17.75	75.16	4.06187	27.99	100.94	3.51638	21.43	69.39	3.13821	17.03	103.52	5.797
Sb01g007580.2	Sb01g007580	chromosome_1	6532009	6536889	-	similar to UDP-glucose 6-dehydrogenase	PF03721.9|UDPG_MGDP_dh_N(2.6e-64), PF00984.14|UDPG_MGDP_dh(1.4e-33), PF03720.10|UDPG_MGDP_dh_C(7e-37)	29.86	67.28	2.21257	18.11	95.21	5.03454	17.56	74.64	4.07543	27.65	99.8	3.51832	21.24	68.86	3.14119	16.86	102.39	5.78891
Sb01g007580.3	Sb01g007580	chromosome_1	6532009	6534945	-	-	PF03721.9|UDPG_MGDP_dh_N(2.6e-64), PF00984.14|UDPG_MGDP_dh(1.4e-33), PF03720.10|UDPG_MGDP_dh_C(7e-37)	30.82	68.71	2.19076	18.53	96.38	4.98618	18.08	76.18	4.04507	28.36	102	3.50817	22.07	70.31	3.09103	17.4	105.16	5.76957
Sb01g007580.4	Sb01g007580	chromosome_1	6532009	6534945	-	-	PF03721.9|UDPG_MGDP_dh_N(1.8e-64), PF00984.14|UDPG_MGDP_dh(1e-33), PF03720.10|UDPG_MGDP_dh_C(6.3e-17)	28.21	62.89	2.18726	17.03	87.76	4.92291	17.17	67.9	3.79196	27.05	93.41	3.36578	20.88	63.27	2.93739	16.11	96.38	5.69141
Sb01g007580.5	Sb01g007580	chromosome_1	6532009	6534945	-	-	PF03721.9|UDPG_MGDP_dh_N(1.4e-64), PF00984.14|UDPG_MGDP_dh(8.9e-34)	28.54	63.94	2.19838	17.3	89.66	4.9541	17.57	66.64	3.64243	27.97	94.42	3.29375	21.03	63.38	2.92238	16.13	96.02	5.66375
Sb01g007590.1	Sb01g007590	chromosome_1	6542514	6543196	-	similar to Putative glucosyl transferase	-	0	0.14	1	0.04	0.14	1	0.05	0	1	0	0.11	1	0	0.1	1	0.05	0.17	1
Sb01g007600.1	Sb01g007600	chromosome_1	6544420	6545981	-	similar to Putative glucosyl transferase	PF00201.13|UDPGT(2.2e-27)	1.73	1.75	1	4.4	1.47	0.457407	0.81	3.81	2.65746	0.69	3.41	2.60947	0.23	1.85	2.31707	0.85	3.13	2.23243
Sb01g007610.1	Sb01g007610	chromosome_1	6546946	6548439	-	similar to Putative glucosyl transferase	PF00201.13|UDPGT(9.7e-27)	0.93	6.55	3.91192	1.29	10.5	5.02183	0.91	6.94	4.15707	0.37	6.37	5.37956	0.15	5.97	6.06087	0.91	16.93	9.38743
Sb01g007620.1	Sb01g007620	chromosome_1	6551549	6552946	-	similar to Putative glucosyl transferase	PF00201.13|UDPGT(3.5e-26)	0.24	0.87	1	0.02	0.42	1.39216	0.25	0.33	1	0.02	1	1.96078	0.02	0.93	1.89216	0.17	1.03	1.73504
Sb01g007630.1	Sb01g007630	chromosome_1	6554511	6556093	-	similar to Putative glucosyl transferase	PF00201.13|UDPGT(2e-23)	4.52	3.2	1	2.52	0.26	0.357955	2.88	2.71	1	0.38	1.4	1.73913	0.48	1.23	1.50676	1.53	5.1	2.41107
Sb01g007640.1	Sb01g007640	chromosome_1	6560681	6562719	-	similar to Putative glucosyl transferase	PF00201.13|UDPGT(2.6e-23)	2.97	5.38	1.60705	4.46	2.66	0.67033	2.7	18.47	5.26216	0.83	7.91	4.86885	0.89	7.22	4.34921	3.23	6.56	1.78723
Sb01g007650.1	Sb01g007650	chromosome_1	6572858	6577692	-	similar to UPF0139 protein, putative, expressed	PF03669.8|UPF0139(2.4e-45)	37.98	46.22	1	30.53	55.79	1.80114	30.24	62.22	2.02369	20.75	58.61	2.74069	15.94	57.38	3.44628	38.37	61.29	1.58217
Sb01g007655.1	Sb01g007655	chromosome_1	6578560	6581624	+	weakly similar to Expressed protein	-	5.82	11.66	1.8563	9.84	5.7	0.618081	4.76	10.4	1.97917	5.15	8.1	1.47967	5.92	8.78	1	5.08	7	1.31579
Sb01g007660.1	Sb01g007660	chromosome_1	6584679	6587639	+	similar to Expressed protein	PF10160.4|Tmemb_40(7.9e-106)	28.44	33.32	1	30.25	40.8	1.3376	25.78	49.24	1.87603	24	36.9	1.516	20.75	39.84	1.8777	26.57	34.13	1
Sb01g007670.1	Sb01g007670	chromosome_1	6589330	6591674	+	similar to Putative expressed protein	PF07983.8|X8(2.8e-17)	0	0.43	1	0.03	0.54	1	0	1.35	2.35	0.09	0.35	1	0	0.75	1.75	0.03	0.49	1
Sb01g007680.1	Sb01g007680	chromosome_1	6595308	6600044	+	similar to Putative receptor-like protein kinase	PF08263.7|LRRNT_2(3.5e-11), PF13855.1|LRR_8(8e-10), PF12799.2|LRR_4(3.7e-07), PF13855.1|LRR_8(6.5e-09), PF00069.20|Pkinase(1.5e-45)	18.66	24.61	1.30264	25.42	33.86	1.31945	18.32	33.97	1.81004	26.7	30.33	1	22.04	33.53	1.4987	17.04	28.27	1.62251
Sb01g007690.1	Sb01g007690	chromosome_1	6601819	6603679	-	similar to Ribosomal protein L13a	PF00572.13|Ribosomal_L13(2.3e-27)	109.64	230.75	2.09463	86.05	105.22	1.22022	102.37	122.72	1	69.67	201.52	2.86571	63.56	165.69	2.58194	152.96	151.78	0.992336
Sb01g007700.1	Sb01g007700	chromosome_1	6624519	6625767	-	similar to Putative uncharacterized protein 170F8.6	-	11.31	19.47	1.66288	11.55	22.54	1.8757	9.56	25	2.46212	10.94	21.46	1	8.73	21.27	2.2888	9.66	21.91	2.14916
Sb01g007710.1	Sb01g007710	chromosome_1	6629720	6635569	-	similar to Putative ABC-transporter-like protein	PF00664.18|ABC_membrane(5.7e-56), PF00005.22|ABC_tran(2.5e-21)	52.13	44.55	0.857331	36.91	22.81	0.628066	46.6	26.1	0.569328	50.54	35.75	0.713038	45.94	33.43	0.73349	48.66	33.18	0.68828
Sb01g007720.1	Sb01g007720	chromosome_1	6639517	6655181	-	similar to Putative serine/ threonine kinase	PF00069.20|Pkinase(1.2e-68)	10.73	11.42	1	8.84	9.48	1	9.37	10.73	1	7.16	10.72	1.43627	6.14	9.77	1.5084	10.14	9.8	1
Sb01g007730.1	Sb01g007730	chromosome_1	6656189	6660028	-	similar to Putative cleavage stimulation factor subunit 1	PF00400.27|WD40(1.8e-07), PF00400.27|WD40(1.1e-09)	5.09	6.42	1	6.88	3.75	0.602792	5.12	7.81	1	4.59	5.99	1	2.94	4.9	1.49746	5.63	4.6	1
Sb01g007730.2	Sb01g007730	chromosome_1	6656189	6660168	-	-	PF00400.27|WD40(1.4e-07), PF00400.27|WD40(8.3e-10)	4.52	5.75	1	5.98	3.34	0.621777	4.46	6.85	1	3.9	5.17	1	2.59	4.18	1.4429	5.18	3.95	1
Sb01g007740.1	Sb01g007740	chromosome_1	6661439	6664498	-	-	PF00153.22|Mito_carr(3e-15), PF00153.22|Mito_carr(1.3e-18), PF00153.22|Mito_carr(2.5e-18)	8.75	11.06	1	6.35	28.41	4.00136	7.61	13.81	1.72009	7.24	16.95	2.1784	7.21	18	2.31425	9.16	22.58	2.32087
Sb01g007740.2	Sb01g007740	chromosome_1	6660826	6664616	-	similar to Putative mitochondrial carrier protein	PF00153.22|Mito_carr(3e-15), PF00153.22|Mito_carr(1.3e-18), PF00153.22|Mito_carr(6.4e-20)	11.66	15.76	1.32385	8.34	41.03	4.5	10.42	18.26	1.68651	9.86	23.03	2.21271	9.71	25.73	2.4958	13.12	33.35	2.43272
Sb01g007750.1	Sb01g007750	chromosome_1	6674726	6678107	+	similar to Phytochelatin synthetase-like protein 1	PF04833.10|COBRA(3.1e-74)	0	0.53	1.53	0.06	0.06	1	0.02	0.34	1	0.1	0.27	1	0	0.35	1	0	0.39	1
Sb01g007760.1	Sb01g007760	chromosome_1	6681822	6685239	+	similar to Brittle stalk-2-like protein 4	PF04833.10|COBRA(6.6e-75)	13.55	33.12	2.34502	11.77	22.07	1.80658	10.89	36.59	3.16148	12.71	32.97	2.47775	10.12	25.51	2.38399	9.34	26.47	2.65667
Sb01g007770.1	Sb01g007770	chromosome_1	6686649	6687919	-	similar to Cytochrome b5	PF00173.23|Cyt-b5(1.8e-27)	6.5	15.09	2.14533	10.47	9.29	0.897123	7.95	10.66	1	9.54	14.6	1	9.14	11.05	1	9.64	11.3	1
Sb01g007780.1	Sb01g007780	chromosome_1	6694707	6701002	+	similar to M31 protein	PF00319.13|SRF-TF(9.1e-26), PF01486.12|K-box(4.3e-29)	0.56	0.37	1	1.34	0.53	0.653846	0.35	0.03	1	0.3	0.12	1	0.23	0.09	1	0.11	0	1
Sb01g007790.1	Sb01g007790	chromosome_1	6714690	6722437	+	similar to M4 protein	PF00319.13|SRF-TF(4.4e-29), PF01486.12|K-box(4.9e-31)	61.52	38.15	0.6262	111.47	61.27	0.553659	19.53	5.52	0.317584	11.39	5.21	0.501211	20.37	10.51	0.538606	2.7	1.5	1
Sb01g007800.1	Sb01g007800	chromosome_1	6723109	6726652	-	weakly similar to Putative uncharacterized protein OJ1112_G08.12	-	21.76	27.99	1.27373	21.62	40.2	1.8214	22.57	32.91	1.43869	27.75	30.42	1	25.22	33.82	1.32799	20.84	32.86	1.55037
Sb01g007810.1	Sb01g007810	chromosome_1	6730076	6731789	+	-	-	0.11	0.03	1	0.02	0.23	1	0.06	0.08	1	0.12	0.16	1	0.09	0.14	1	0	0	1
Sb01g007810.2	Sb01g007810	chromosome_1	6730076	6731651	+	Predicted protein	-	0.12	0.03	1	0.02	0.25	1	0.07	0.09	1	0.13	0.18	1	0.1	0.15	1	0	0	1
Sb01g007820.1	Sb01g007820	chromosome_1	6744344	6746227	-	similar to Cysteine proteinase precursor	PF08246.7|Inhibitor_I29(2.2e-15), PF00112.18|Peptidase_C1(1.3e-74)	29.86	34.74	1	89.4	72.85	0.816925	61.76	12.17	0.209847	115.99	45.87	0.400633	78.14	71.6	0.917362	52.9	30.12	0.577365
Sb01g007830.1	Sb01g007830	chromosome_1	6755728	6756883	+	similar to Putative uncharacterized protein	PF07885.11|Ion_trans_2(6.3e-17), PF07885.11|Ion_trans_2(1.1e-13)	8.27	6.44	1	4.52	5.75	1	8.43	7	1	6.28	7.06	1	5.4	7.16	1	7.08	5.67	1
Sb01g007840.1	Sb01g007840	chromosome_1	6757370	6762142	-	similar to Putative topoisomerase VI subunit A	PF04406.9|TP6A_N(1.5e-14)	9.54	14.85	1.5038	12.06	8.5	0.727412	12.58	9.98	0.808542	7.99	11.26	1	5.92	12.17	1.90318	11.86	8.87	1
Sb01g007850.1	Sb01g007850	chromosome_1	6762743	6767650	-	similar to Phytochrome C	PF08446.6|PAS_2(4.6e-40), PF01590.21|GAF(2.1e-40), PF00360.15|PHY(5.4e-75), PF00989.19|PAS(1.7e-19), PF00989.19|PAS(1.1e-18), PF00512.20|HisKA(4.5e-08), PF02518.21|HATPase_c(5.7e-11)	17.29	20.96	1.20066	39.03	29.96	0.77342	12.78	62.54	4.61103	11.35	25.32	2.13117	11.81	25.5	2.0687	14.47	29.13	1.94764
Sb01g007855.1	Sb01g007855	chromosome_1	6775764	6777673	+	Predicted protein	PF10536.4|PMD(1.2e-64)	0	0	1	0	0	1	0	0	1	0	0	1	0	0	1	0	0	1
Sb01g007860.1	Sb01g007860	chromosome_1	6779012	6787684	-	Predicted protein	-	0	0	1	0	0	1	0	0	1	0	0.03	1	0	0	1	0	0	1
Sb01g007870.1	Sb01g007870	chromosome_1	6788571	6790262	-	similar to Expressed protein	PF00403.21|HMA(6.7e-07)	0.21	4.58	4.61157	0.14	34.82	31.4211	0.21	8.21	7.61157	1.42	24.37	10.4835	1.4	20.75	9.0625	0.07	27.8	26.9159
Sb01g007878.1	Sb01g007878	chromosome_1	6817060	6840554	-	similar to EMF2	-	17.94	16.06	1	16.08	16.03	1	18.31	16.48	1	13.59	17.32	1	10.03	16.19	1.55848	18.88	17.73	1
Sb01g007880.1	Sb01g007880	chromosome_1	6853582	6857734	+	similar to Putative uncharacterized protein	PF03169.10|OPT(7.2e-182)	14.91	12.01	0.817725	7.97	13.91	1.66221	29.08	22.03	0.765625	13.81	15.96	1.14517	16.83	15.86	1	25.59	12.26	0.498684
Sb01g007890.1	Sb01g007890	chromosome_1	6858545	6861168	-	similar to Chromosome chr19 scaffold_4, whole genome shotgun sequence	-	0.39	0.33	1	0.37	0.41	1	0.43	0.47	1	0.53	0.39	1	0.37	0.46	1	0.36	0.23	1
Sb01g007900.1	Sb01g007900	chromosome_1	6871532	6872824	+	similar to Oligopeptide transporter 3, putative, expressed	PF03169.10|OPT(5.6e-91)	0	0	1	0	0	1	0	0	1	0	0	1	0	0	1	0	0	1
Sb01g007910.1	Sb01g007910	chromosome_1	6874007	6877264	-	similar to Expressed protein	-	0.01	0	1	0.01	0	1	0.01	0	1	0.02	0.01	1	0	0	1	0	0.02	1
Sb01g007920.1	Sb01g007920	chromosome_1	6877692	6879062	-	similar to Putative uncharacterized protein	-	0.32	0.64	1	0.4	0.76	1	0.32	0.52	1	0.69	0.51	1	0.59	0.72	1	0.43	0.31	1
Sb01g007930.1	Sb01g007930	chromosome_1	6881665	6882718	-	similar to Expressed protein	PF04241.10|DUF423(1.8e-20)	28.7	27.43	1	34.12	41.93	1.22238	29.32	62.46	2.09301	30.11	38.73	1	32.99	36.7	1	22.66	39.19	1
Sb01g007940.1	Sb01g007940	chromosome_1	6885407	6888219	+	similar to Putative uncharacterized protein OSJNBa0047E24.20	-	0.43	0.28	1	0.06	0.05	1	0.07	0.05	1	0.14	0.31	1	0.18	0.21	1	0.18	0.09	1
Sb01g007950.1	Sb01g007950	chromosome_1	6889558	6896185	+	similar to Histone acetyltransferase complex component	PF00569.12|ZZ(4.2e-10), PF00249.26|Myb_DNA-binding(2.3e-08)	33.5	39.75	1.18116	38.4	42.92	1	32.22	50.21	1.54154	34.99	43.64	1.24034	30.45	45.7	1.4849	29.62	46.46	1.54997
Sb01g007960.1	Sb01g007960	chromosome_1	6899335	6902323	+	similar to Os03g0750700 protein	PF03088.11|Str_synth(1.5e-30)	24.47	35.49	1.43267	24.81	32.61	1.30221	20.98	44.04	2.04914	17.17	41.02	2.3126	18.88	40.04	2.06439	24.73	25.92	1
Sb01g007965.1	Sb01g007965	chromosome_1	6904892	6905215	-	similar to Os03g0750500 protein	-	3.39	3.09	1	9.79	2.44	0.318814	3.06	4.77	1	3.15	3.74	1	8.02	4.19	1	4.96	3.39	1
Sb01g007970.1	Sb01g007970	chromosome_1	6906269	6915573	-	similar to Kinesin-like protein	PF00225.18|Kinesin(3.2e-78), PF12711.2|Kinesin-relat_1(7.5e-27)	0.1	0.09	1	0.09	0.28	1	0.09	0.06	1	0.14	0.18	1	0.08	0.24	1	0.06	0.39	1.31132
Sb01g007980.1	Sb01g007980	chromosome_1	6921062	6923851	+	similar to Expressed protein	PF13414.1|TPR_11(5.7e-13)	20.64	37.07	1.75924	29.65	20.79	0.71093	20.74	23.55	1	20.54	30.18	1.44754	17.66	24.99	1.39282	21.28	27.52	1.28007
Sb01g007990.1	Sb01g007990	chromosome_1	6924735	6925457	+	similar to Putative stress-related protein	PF00582.21|Usp(3.8e-27)	0.14	0	1	0.28	0.15	1	0.21	0	1	0.12	0	1	0.28	0	1	0.14	0.09	1
Sb01g008000.1	Sb01g008000	chromosome_1	6926248	6929081	-	similar to Putative defective chloroplasts and leaves (DCL) protein	PF11523.3|DUF3223(1.8e-28)	6.23	5.37	1	12.19	3.09	0.310083	9.25	4.57	0.543415	7.61	4.17	1	6.53	2.8	1	9.91	4.89	0.539872
Sb01g008010.1	Sb01g008010	chromosome_1	6930403	6932890	-	similar to Expressed protein	PF10237.4|N6-adenineMlase(2e-51)	2.98	5.7	1.68342	4.75	1.33	0.405217	3.05	4.03	1	2.3	4.61	1	2.35	3	1	4.95	3.78	1
Sb01g008020.1	Sb01g008020	chromosome_1	6933504	6942229	+	similar to Tousled-like kinase 2	PF00069.20|Pkinase(4.8e-59)	4.95	8.03	1.51765	7.29	14.23	1.83715	5.98	12.88	1.98854	6.35	11.31	1.67483	4.89	10.2	1.90153	6.44	12.05	1.75403
Sb01g008030.1	Sb01g008030	chromosome_1	6942819	6947517	-	similar to Exhydrolase II	PF00933.16|Glyco_hydro_3(2.6e-86), PF01915.17|Glyco_hydro_3_C(1.6e-39)	2.83	2.54	0.924282	0.06	327.01	309.443	0.21	224.41	186.289	0.11	75.21	68.6577	0.05	87.39	84.181	0.42	259.52	183.465
Sb01g008030.2	Sb01g008030	chromosome_1	6942819	6947441	-	-	PF00933.16|Glyco_hydro_3(2.5e-86), PF01915.17|Glyco_hydro_3_C(1.6e-39)	2.4	2.13	0.920588	0.05	276.65	264.429	0.18	188.15	160.297	0.08	63.33	59.5648	0.05	74.14	71.5619	0.34	218.68	163.94
Sb01g008030.3	Sb01g008030	chromosome_1	6942819	6945729	-	-	PF00933.16|Glyco_hydro_3(2.3e-86), PF01915.17|Glyco_hydro_3_C(1.5e-39)	2.86	2.56	0.92228	0.05	328.97	314.257	0.21	223.56	185.587	0.1	75.44	69.4909	0.06	87.7	83.6792	0.42	260.29	184.007
Sb01g008030.4	Sb01g008030	chromosome_1	6942819	6947951	-	-	PF00933.16|Glyco_hydro_3(1.9e-86), PF01915.17|Glyco_hydro_3_C(1.3e-39)	2.53	2.28	0.929178	0.05	294.39	281.324	0.19	199.35	168.361	0.09	67.08	62.4587	0.05	77.99	75.2286	0.38	231.94	168.797
Sb01g008030.5	Sb01g008030	chromosome_1	6942819	6946794	-	-	PF00933.16|Glyco_hydro_3(1.9e-86), PF01915.17|Glyco_hydro_3_C(1.3e-39)	2.48	2.26	0.936782	0.05	287.41	274.676	0.18	194.53	165.703	0.09	65.46	60.9725	0.05	76.38	73.6952	0.37	226.86	166.321
Sb01g008040.1	Sb01g008040	chromosome_1	6957503	6961423	-	similar to Exoglucanase precursor	PF00933.16|Glyco_hydro_3(1.3e-87), PF01915.17|Glyco_hydro_3_C(2.6e-44)	15.55	38.65	2.39577	9.21	115.49	11.4094	10.19	373.9	33.5031	3.49	52.6	11.9376	2.4	77.31	23.0324	8.83	318.65	32.5178
Sb01g008040.2	Sb01g008040	chromosome_1	6957503	6963067	-	-	PF00933.16|Glyco_hydro_3(1.3e-87), PF01915.17|Glyco_hydro_3_C(2.6e-44)	15.75	39.26	2.40358	9.25	116.17	11.4312	10.52	378.66	32.9566	3.48	53.33	12.1272	2.42	78.11	23.1316	9.02	322.29	32.2645
Sb01g008040.3	Sb01g008040	chromosome_1	6957503	6961580	-	-	PF00933.16|Glyco_hydro_3(1.3e-87), PF01915.17|Glyco_hydro_3_C(2.6e-44)	15.43	38.28	2.39075	9.12	114.42	11.4051	10.1	370.32	33.4523	3.47	52.12	11.8837	2.38	76.58	22.9527	8.76	315.66	32.4447
Sb01g008050.1	Sb01g008050	chromosome_1	6972348	6974973	-	similar to Beta-glucanase	PF00933.16|Glyco_hydro_3(1.9e-87), PF01915.17|Glyco_hydro_3_C(7.3e-46)	0	0	1	0	0	1	0	0	1	0	0	1	0	0	1	0	0.02	1
Sb01g008060.1	Sb01g008060	chromosome_1	6978013	6979495	-	similar to Chromosome chr7 scaffold_31, whole genome shotgun sequence	PF00909.16|Ammonium_transp(1.2e-76)	0	0	1	0.13	0	1	0	0	1	0.02	0	1	0	0	1	0	0	1
Sb01g008070.1	Sb01g008070	chromosome_1	6980304	6984307	-	similar to RNA recognition motif family protein, expressed	PF00076.17|RRM_1(5.7e-09)	11.99	12.81	1	6.36	20.04	2.8587	11.45	14.25	1.2249	8.86	15.87	1.71095	6.63	23.67	3.23329	9.06	17.72	1.86083
Sb01g008080.1	Sb01g008080	chromosome_1	6987235	6993335	+	similar to Helicase associated domain family protein, expressed	PF04408.18|HA2(1.5e-24), PF07717.11|OB_NTP_bind(1e-14), PF00035.20|dsrm(1.9e-07)	10.66	16.09	1.46569	11.15	10.75	1	11.2	12.85	1	9.17	14.34	1.50836	8.47	12.2	1.39388	11.79	15.17	1.26427
Sb01g008090.1	Sb01g008090	chromosome_1	6999093	7001493	+	similar to Narf, putative, expressed	PF02906.9|Fe_hyd_lg_C(1.1e-34)	13.19	17.24	1	10.44	43.26	3.86888	10.17	16.35	1.55327	10.46	21.79	1.98866	9.86	29.83	2.83886	12.26	26.55	2.07768
Sb01g008100.1	Sb01g008100	chromosome_1	7006208	7008626	+	similar to Narf, putative, expressed	PF02906.9|Fe_hyd_lg_C(5.7e-37), PF02256.12|Fe_hyd_SSU(1.3e-11)	12.33	19.05	1.50413	12.44	47.15	3.58259	11.53	19.82	1.66161	12.4	21.75	1.69776	11.59	32.85	2.68864	12.88	30.56	2.27378
Sb01g008110.1	Sb01g008110	chromosome_1	7010537	7011738	+	Predicted protein	PF13966.1|zf-RVT(2.2e-18)	0	0.05	1	0.2	0	1	0	0	1	0.04	0.04	1	0.03	0.04	1	0	0.06	1
Sb01g008120.1	Sb01g008120	chromosome_1	7014693	7016236	-	similar to Expressed protein	-	3.69	13.83	3.16205	5.39	14.11	2.36463	4.16	16.6	3.41085	2.55	14.11	4.25634	1.83	14.37	5.4311	2.89	8.05	2.32648
Sb01g008130.1	Sb01g008130	chromosome_1	7016653	7020853	-	similar to SRPK4	PF00069.20|Pkinase(1.4e-22), PF00069.20|Pkinase(7.8e-20)	11.28	13.72	1.1987	10.92	12.04	1	9.95	12.73	1	8.63	13.52	1.50779	8	12.34	1.48222	11.42	12	1
Sb01g008140.1	Sb01g008140	chromosome_1	7025590	7027735	+	similar to Aldose 1-epimerase family protein, expressed	-	15.75	3.9	0.292537	37.46	0.73	0.0449818	10.38	15.85	1	7.12	1.32	0.285714	9.71	0.9	0.177404	9.43	1.77	0.26558
Sb01g008140.2	Sb01g008140	chromosome_1	7025590	7027713	+	-	-	17.73	4.54	0.295782	41.65	0.83	0.0429074	11.63	17.53	1	8	1.5	0.277778	10.87	1.07	0.174389	10.37	1.97	0.261214
Sb01g008140.3	Sb01g008140	chromosome_1	7025590	7027713	+	-	-	16.08	3.89	0.2863	38.13	0.75	0.0447227	10.45	16.09	1	7.25	1.35	0.284848	10.02	0.9	0.172414	9.49	1.78	0.265014
Sb01g008150.1	Sb01g008150	chromosome_1	7027813	7034944	-	similar to OSIGBa0076I14.10 protein	PF13086.1|AAA_11(2.6e-67), PF13087.1|AAA_12(1.5e-63)	7.09	11.77	1.57849	8.41	7.35	0.887354	6.72	9.54	1.36528	6.43	9.32	1.38896	5.67	8.41	1.41079	7.67	9.05	1.15917
Sb01g008160.1	Sb01g008160	chromosome_1	7038271	7042328	-	similar to PHD-finger family protein, expressed	PF12998.2|ING(5.6e-19), PF00628.24|PHD(5.2e-10)	30.23	39.61	1.30035	23.72	34.4	1.43204	25.93	33.5	1.2811	19.81	32.36	1.60308	17.97	34.76	1.88508	24.75	31.78	1.27301
Sb01g008170.1	Sb01g008170	chromosome_1	7044144	7051056	-	similar to YT521-B-like family protein, expressed	PF04146.10|YTH(8.2e-48)	237.09	237.97	1	294.12	116.84	0.399295	220.71	340.48	1.54021	194.76	228.53	1.17251	174.5	213.99	1	221.55	159.79	0.722489
Sb01g008180.1	Sb01g008180	chromosome_1	7057755	7066246	-	similar to Myosin heavy chain class XI E1 protein	PF02736.14|Myosin_N(1.4e-09), PF00063.16|Myosin_head(1.3e-238), PF01843.14|DIL(3.5e-21)	3.41	6.16	1.62358	5.5	10.33	1.74308	3.94	11.39	2.5081	7.5	13.29	1.68118	7.45	12.82	1.6355	3.53	9.11	2.23179
Sb01g008190.1	Sb01g008190	chromosome_1	7068318	7069101	+	similar to Expressed protein	PF13326.1|PSII_Pbs27(2e-40)	4.32	2.36	1	6.18	1.01	0.279944	5.09	2.77	1	1.98	1.37	1	2.21	1.4	1	4.72	2.09	1
Sb01g008195.1	Sb01g008195	chromosome_1	7069266	7077879	-	similar to Putative uncharacterized protein	PF00628.24|PHD(2.6e-07)	10.63	16.09	1.46948	12.62	13.46	1	10.51	15.63	1.44483	8.36	16.43	1.86218	7.52	15.23	1.90493	10.48	14.57	1.35627
Sb01g008200.1	Sb01g008200	chromosome_1	7094963	7095733	+	weakly similar to Putative uncharacterized protein	PF04927.7|SMP(2.3e-17), PF04927.7|SMP(2.2e-11)	0	0	1	0	0	1	0	0	1	0	0	1	0	0	1	0	0	1
Sb01g008210.1	Sb01g008210	chromosome_1	7096495	7097684	+	similar to Os03g0747400 protein	PF04927.7|SMP(1.8e-14), PF04927.7|SMP(1.3e-20), PF04927.7|SMP(2.5e-18)	0	0	1	0	0	1	0.03	0	1	0	0	1	0.05	0	1	0	0	1
Sb01g008220.1	Sb01g008220	chromosome_1	7104324	7107566	-	similar to Putative uncharacterized protein	PF01987.12|AIM24(2e-45)	41.94	50.22	1	35.53	63.78	1.77334	33.91	55.93	1.63076	35.38	62.96	1.75811	26.98	61.95	2.24982	47.42	63.27	1.32734
Sb01g008220.2	Sb01g008220	chromosome_1	7104324	7107566	-	-	PF01987.12|AIM24(1.9e-45)	39.91	47.88	1	33.37	60.06	1.77655	32.08	52.63	1.62122	33.23	58.9	1.74993	25.5	58.98	2.2634	44.56	60.17	1.34263
Sb01g008230.1	Sb01g008230	chromosome_1	7122457	7128959	+	similar to Expressed protein	PF12776.2|Myb_DNA-bind_3(2e-15), PF07227.6|DUF1423(3.8e-08)	14.53	21.66	1.45911	14.47	18.78	1.2786	14.06	17.38	1	11.78	18.85	1.55321	10.84	20.53	1.81841	14.24	17.76	1.23097
Sb01g008240.1	Sb01g008240	chromosome_1	7129927	7131307	-	similar to Putative uncharacterized protein	PF04622.7|ERG2_Sigma1R(4.9e-08)	0	0	1	0	0	1	0	0	1	0	0	1	0	0	1	0	0	1
Sb01g008250.1	Sb01g008250	chromosome_1	7135044	7135457	-	similar to Putative uncharacterized protein	PF07911.8|DUF1677(4.5e-31)	0	0	1	0.12	0	1	0	0	1	0	0	1	0.13	0.07	1	0	0	1
Sb01g008260.1	Sb01g008260	chromosome_1	7141502	7143211	+	similar to Ribosomal protein S27	PF01667.12|Ribosomal_S27e(1.1e-26)	3.96	30.67	6.38508	4.36	18.9	3.71269	6.01	12.11	1.87019	4.47	28.17	5.33272	5.74	25.31	3.90356	8.29	22.18	2.49516
Sb01g008270.1	Sb01g008270	chromosome_1	7144569	7147117	-	similar to Ribosomal protein S27	PF01667.12|Ribosomal_S27e(1.1e-26)	124.15	225.24	1.80775	93.81	129.71	1	119.54	122.96	1	89.35	226.02	2.51267	93.98	186.57	1.97484	153.09	157.15	1.02635
Sb01g008280.1	Sb01g008280	chromosome_1	7147352	7150785	+	similar to Putative WD repeat protein	PF00400.27|WD40(2.5e-07), PF00400.27|WD40(1.1e-07)	12.49	22.43	1.73684	15.53	12.95	0.84392	11.36	17.29	1.47977	9.14	20.42	2.11243	7.3	16.54	2.11325	14.6	17.25	1.16987
Sb01g008290.1	Sb01g008290	chromosome_1	7157207	7158750	+	similar to Putative uncharacterized protein OJ1124_H03.7	-	16.64	21.6	1	13.7	101.21	6.95306	21.1	37.82	1.75656	40.25	48.4	1.19758	43.8	72.53	1.64129	20.19	68.17	3.26428
Sb01g008300.1	Sb01g008300	chromosome_1	7160586	7162903	-	similar to Transducin family protein, putative, expressed	PF08614.6|ATG16(7.4e-14)	3.82	5.46	1	7.38	12.13	1.56683	4.25	11.66	2.41143	7.84	7.8	1	8.19	10.45	1	5.22	11.21	1.96302
Sb01g008310.1	Sb01g008310	chromosome_1	7164203	7171765	+	similar to Helicase conserved C-terminal domain containing protein, expressed	PF00271.26|Helicase_C(1.3e-10), PF12513.3|SUV3_C(2.1e-16)	2.76	5.68	1.7766	4.41	6.42	1.37153	2.96	5.3	1.59091	3.37	5.5	1.48741	3.65	5.25	1	3.58	5.64	1.44978
Sb01g008320.1	Sb01g008320	chromosome_1	7174321	7174866	-	similar to Putative uncharacterized protein	PF13041.1|PPR_2(6.2e-13)	5.99	10.85	1.69528	6.94	5.57	1	4	4.51	1	5.04	6.67	1	6.68	10.78	1	3.82	4.37	1
Sb01g008340.1	Sb01g008340	chromosome_1	7182130	7185915	-	similar to Putative uncharacterized protein	PF07714.12|Pkinase_Tyr(6.3e-60)	0	0	1	0	0	1	0	0	1	0	0	1	0	0	1	0	0	1
Sb01g008350.1	Sb01g008350	chromosome_1	7190256	7191424	-	similar to Putative uncharacterized protein	PF01027.15|Bax1-I(2.8e-42)	0.22	3.11	3.36885	0.14	6.52	6.59649	0.05	10.54	10.9905	0.69	11.03	7.11834	1.62	9.27	3.91985	0.52	11.48	8.21053
Sb01g008356.1	Sb01g008356	chromosome_1	7200543	7201324	+	weakly similar to At2g29210/F16P2.41	-	0	0	1	0	0	1	0	0	1	0	0	1	0	0	1	0	0	1
Sb01g008360.1	Sb01g008360	chromosome_1	7205523	7207534	+	similar to Transferase family protein, expressed	PF02458.10|Transferase(5.3e-28)	0.47	0.18	1	0.11	0.06	1	0.08	0.3	1	0	0.15	1	0.02	0.1	1	0.19	0.1	1
Sb01g008370.1	Sb01g008370	chromosome_1	7208400	7209740	+	similar to Putative uncharacterized protein	PF00201.13|UDPGT(1e-21)	0	0	1	0	0	1	0	0	1	0	0.02	1	0	0	1	0	0	1
Sb01g008380.1	Sb01g008380	chromosome_1	7214131	7215744	+	similar to Heat shock protein 41	PF00447.12|HSF_DNA-bind(5e-33)	0.46	0.08	1	0.02	0	1	0.8	0.05	0.583333	1.16	1.88	1	4.22	1.09	0.400383	8.7	1.12	0.218557
Sb01g008390.1	Sb01g008390	chromosome_1	7217837	7222366	+	similar to Putative uncharacterized protein	PF01105.19|EMP24_GP25L(8.2e-43)	61.21	68.57	1	47.01	57.63	1.2212	59.73	66.42	1	48.75	87.24	1.77367	43.19	89.24	2.04209	73.63	78.71	1
Sb01g008400.1	Sb01g008400	chromosome_1	7223027	7226190	-	similar to Putative uncharacterized protein	-	772.87	137.51	0.178984	1070.1	35.72	0.0342825	529.52	80.75	0.154094	557.29	53.31	0.0972792	451.71	36.43	0.0826799	546.04	127.14	0.234242
Sb01g008400.2	Sb01g008400	chromosome_1	7223027	7226214	-	-	-	801.45	141.62	0.177731	1108.17	36.8	0.0340795	550.53	83.54	0.153283	573.32	54.76	0.0970887	466.35	37.42	0.0822082	567.79	131.13	0.2323
Sb01g008400.3	Sb01g008400	chromosome_1	7223027	7226200	-	-	-	648.72	122.79	0.190528	920.58	31.13	0.034864	447.08	67.84	0.153633	488.32	46.36	0.0967874	396.71	32.48	0.0841819	454.6	106.35	0.235623
Sb01g008410.1	Sb01g008410	chromosome_1	7238668	7255507	+	similar to WD-40 repeat family protein, putative, expressed	PF13385.1|Laminin_G_3(6.3e-07), PF02138.13|Beach(2.9e-109), PF00400.27|WD40(1e-08)	8.31	11.46	1.33835	15.89	23.18	1.43162	8.91	22.02	2.32291	9.05	15.64	1.65572	8.68	15.57	1.71178	8.71	14.56	1.60247
Sb01g008420.1	Sb01g008420	chromosome_1	7257689	7260845	+	similar to Aluminum-induced protein-like protein	PF12481.3|DUF3700(1.1e-98)	176.89	54.63	0.312721	211.34	167.41	1	139.56	436.82	3.11483	61	130.26	2.1171	72.93	111.56	1.52252	150.77	229.75	1.52039
Sb01g008420.2	Sb01g008420	chromosome_1	7257689	7260845	+	-	PF12481.3|DUF3700(3e-86)	186.07	58.26	0.31678	222.91	178.38	1	144.89	461.31	3.16889	64.41	137.73	2.12093	76.05	118.68	1.55328	158.37	244.18	1.53843
Sb01g008425.1	Sb01g008425	chromosome_1	7263617	7266148	+	similar to Chromosome chr5 scaffold_2, whole genome shotgun sequence	PF12799.2|LRR_4(7.8e-08)	13.12	16.69	1	11.78	14.37	1	10.39	14.68	1	7.81	14.86	1.80023	8.92	13.13	1	10.75	14.89	1
Sb01g008430.1	Sb01g008430	chromosome_1	7266744	7270841	+	similar to Os03g0744300 protein	PF14381.1|EDR1(3.1e-11), PF00069.20|Pkinase(8.7e-36)	25.02	31.18	1.23674	26.35	29.72	1	21.5	29.76	1.36711	19.67	31.68	1.58104	19.02	28.3	1.46354	21.07	31.47	1.47123
Sb01g008440.1	Sb01g008440	chromosome_1	7273553	7275124	-	similar to Putative uncharacterized protein OJ1593_C11.11	-	10.82	7.08	0.683587	19.01	3.11	0.205397	10.03	5.82	0.618314	7.12	4.62	0.692118	9.99	3.98	0.453139	11.5	6.48	0.5984
Sb01g008450.1	Sb01g008450	chromosome_1	7287008	7290664	+	similar to ATP sulfurylase	PF14306.1|PUA_2(4.1e-38), PF01747.12|ATP-sulfurylase(4.6e-66)	53.62	32.91	0.620835	226.34	58.21	0.260447	50.04	41.55	0.83366	188.88	32.12	0.174426	387.39	32.14	0.0853266	99.94	37.62	0.382604
Sb01g008460.1	Sb01g008460	chromosome_1	7291253	7296443	-	similar to Histone H2A	PF00125.19|Histone(1.3e-15), PF13499.1|EF_hand_5(2e-14), PF13499.1|EF_hand_5(3.5e-18)	30.42	32.45	1	42.41	35.67	1	31.15	40.92	1.30389	33.1	40.15	1	31.22	42.27	1.34295	36.07	40.91	1
Sb01g008465.1	Sb01g008465	chromosome_1	7300559	7302400	-	similar to Os03g0743200 protein	PF13041.1|PPR_2(1.9e-08), PF13041.1|PPR_2(2e-07)	2.15	2.83	1	3.57	1.74	0.599562	2.63	3.46	1	3.33	2.92	1	3.53	2.38	1	3.56	3.43	1
Sb01g008470.1	Sb01g008470	chromosome_1	7305943	7306921	+	Predicted protein	PF07762.9|DUF1618(1.7e-12)	0	0	1	0	0	1	0	0	1	0	0	1	0	0	1	0	0	1
Sb01g008480.1	Sb01g008480	chromosome_1	7321142	7323941	+	similar to IAA1 protein	PF02309.11|AUX_IAA(6.5e-76)	4.61	6.38	1	5.67	3.66	1	4.08	4.95	1	2.91	5.31	1	2.44	4.8	1.68605	4.04	5.06	1
Sb01g008490.1	Sb01g008490	chromosome_1	7330293	7333750	-	similar to Putative uncharacterized protein	PF04810.10|zf-Sec23_Sec24(7.7e-11), PF04811.10|Sec23_trunk(1.3e-54), PF08033.7|Sec23_BS(9.6e-29), PF04815.10|Sec23_helical(1.4e-30), PF00626.17|Gelsolin(1.3e-09)	6.17	7.06	1	7.88	6.58	1	5.15	7.45	1	5.31	8	1.42631	5.78	8.5	1.40118	6.06	7.05	1
Sb01g008500.1	Sb01g008500	chromosome_1	7348276	7354063	+	similar to Magnesium transporter CorA-like family protein, putative, expressed	PF01544.13|CorA(4.2e-09)	61.2	41.6	0.684887	48.45	41.07	0.850758	60	38.53	0.648033	54.92	42.07	0.770207	47.4	42.62	1	50.68	43.02	0.85178
Sb01g008510.1	Sb01g008510	chromosome_1	7354695	7355691	-	similar to Putative uncharacterized protein	PF00072.19|Response_reg(1.1e-19)	0	0	1	0.04	0	1	0	0.07	1	0	0	1	0	0	1	0	0	1
Sb01g008520.1	Sb01g008520	chromosome_1	7362663	7367592	+	similar to Expressed protein	-	1.16	2.19	1	1.94	2.72	1	1.35	1.53	1	1.31	1.74	1	1.27	2.08	1	1.16	1.61	1
Sb01g008530.1	Sb01g008530	chromosome_1	7369716	7371007	-	similar to Os03g0741600 protein	PF03208.14|PRA1(5.2e-44)	13.69	13.21	1	11.26	20.41	1.74633	11.72	17.81	1.47877	11.41	15.73	1.34811	13.99	16.59	1.17345	12.39	16.42	1
Sb01g008550.1	Sb01g008550	chromosome_1	7382814	7385101	-	similar to Protein WRKY1	PF10533.4|Plant_zn_clust(1.7e-17), PF03106.10|WRKY(8.5e-29)	22.07	36.77	1.63719	16.74	55.79	3.20124	25.59	40.08	1.54494	17.05	39.75	2.25762	17.98	32.75	1.77819	22	25.97	1.17261
Sb01g008560.1	Sb01g008560	chromosome_1	7396848	7399156	-	similar to Putative ubiquinol-cytochrome C reductase complex ubiquinone-binding protein	PF10890.3|DUF2741(2.7e-44)	71.32	102.28	1.4281	69.51	137.02	1.95745	71.59	91.06	1.26822	63.05	123.67	1.94645	54.74	108.49	1.9643	81.47	117.91	1.44186
Sb01g008570.1	Sb01g008570	chromosome_1	7406660	7409367	-	similar to Putative helix-loop-helix DNA-binding protein	-	1.4	2.43	1	0.52	2.2	2.10526	0.16	2.43	2.9569	0.42	1.22	1	0.76	1.03	1	0.22	2.81	3.12295
Sb01g008590.1	Sb01g008590	chromosome_1	7420135	7422935	-	similar to Putative uncharacterized protein	PF06632.7|XRCC4(4.2e-22)	4.51	6.48	1	5.06	3.78	1	4.62	5.63	1	3.03	4.71	1	2.7	4.84	1.57838	4.11	4.88	1
Sb01g008600.1	Sb01g008600	chromosome_1	7429609	7433318	-	similar to Os03g0740700 protein	PF04677.10|CwfJ_C_1(4.7e-40), PF04676.9|CwfJ_C_2(2e-26)	12.28	15.19	1	13.44	18.75	1.36773	11.17	17.94	1.55629	12.78	18.01	1.37954	11.71	18.39	1.52557	12.05	17.71	1.43372
Sb01g008610.1	Sb01g008610	chromosome_1	7437019	7439201	-	similar to Putative uncharacterized protein	-	62.87	104.82	1.6568	48.85	97.64	1.97874	59	74.18	1.253	50.75	102.18	1.99382	43.25	90.69	2.07209	68.51	95	1.3811
Sb01g008620.1	Sb01g008620	chromosome_1	7439436	7441315	+	similar to Ribosomal protein S10	PF00338.17|Ribosomal_S10(1.7e-14)	0.93	2.42	1	1.79	0.67	1	1.69	1.55	1	1.42	2.15	1	1.86	1.3	1	1.85	1.54	1
Sb01g008630.1	Sb01g008630	chromosome_1	7441835	7446247	-	similar to Putative Deoxyhypusine synthase	PF01916.12|DS(3.4e-128)	11.38	20.54	1.7399	14.58	14.79	1	10.77	17.54	1.57519	9.59	17.79	1.77432	8.74	15.58	1.70226	12.18	14.47	1.17375
Sb01g008640.1	Sb01g008640	chromosome_1	7454533	7454757	-	similar to Putative uncharacterized protein	-	0	0	1	0	0.19	1	0	0.19	1	0	0.27	1	0	0	1	0	0	1
Sb01g008650.1	Sb01g008650	chromosome_1	7468334	7469662	-	similar to Diphosphonucleotide phosphatase 2	PF08645.6|PNK3P(3.4e-14)	0	0	1	0	0	1	0	0	1	0	0	1	0	0	1	0	0	1
Sb01g008655.1	Sb01g008655	chromosome_1	7478910	7479509	+	weakly similar to Putative uncharacterized protein	PF03018.9|Dirigent(5.8e-11)	0.04	0	1	0.04	0	1	0	0	1	0	0.05	1	0	0	1	0	0.08	1
Sb01g008660.1	Sb01g008660	chromosome_1	7485123	7486455	-	similar to Putative uncharacterized protein	PF03350.11|UPF0114(5.8e-28)	2.1	4.06	1	3.69	7.16	1.73987	3.36	5.22	1.42661	2.87	5.67	1	2.69	4.87	1.59079	2.83	4.08	1
Sb01g008670.1	Sb01g008670	chromosome_1	7490706	7492951	-	similar to Putative NPH3 domain containing protein	PF03000.9|NPH3(4.7e-79)	0.94	0.93	1	1.6	0.72	0.661538	1.64	0.67	0.632576	1.73	0.88	1	2.09	0.68	0.543689	1.3	0.27	1
Sb01g008680.1	Sb01g008680	chromosome_1	7498895	7500776	-	similar to Transducin family protein, putative, expressed	PF00400.27|WD40(5.6e-07), PF00400.27|WD40(2.4e-08)	0	0	1	0	0	1	0	0	1	0	0	1	0	0.02	1	0	0	1
Sb01g008690.1	Sb01g008690	chromosome_1	7501782	7507320	-	similar to Serine hydroxymethyltransferase	PF00464.14|SHMT(5.9e-211)	197.91	99.32	0.504349	152.51	48.08	0.319719	227.26	82.06	0.363883	149.79	63.06	0.424829	136.34	64.65	0.478011	230.05	74.18	0.325384
Sb01g008690.2	Sb01g008690	chromosome_1	7501782	7507320	-	-	PF00464.14|SHMT(5.9e-211)	176.15	87.64	0.500367	135.55	42.76	0.320469	203.43	72.5	0.359536	134.16	56	0.421722	121.51	57.53	0.477757	205.08	66.24	0.326281
Sb01g008695.1	Sb01g008695	chromosome_1	7513398	7514407	-	similar to Chromosome chr3 scaffold_8, whole genome shotgun sequence	PF02260.15|FATC(9.8e-14)	11.96	15.81	1	18.3	16.3	1	12.28	16.45	1	10.72	15.24	1	9.94	16.98	1.64351	12.44	16.4	1
Sb01g008700.1	Sb01g008700	chromosome_1	7515027	7532549	-	similar to Phosphatidylinositol 3-and 4-kinase family protein, expressed	PF00454.22|PI3_PI4_kinase(5.8e-45)	6.88	10.15	1.41497	11.16	9.46	0.860197	7.86	10.46	1.29345	6.43	9.9	1.46703	6.35	8.9	1.34694	7.22	8.81	1.19343
Sb01g008710.1	Sb01g008710	chromosome_1	7538006	7541701	-	similar to Phosphatidylinositol 3-and 4-kinase family protein, expressed	-	0.38	2.01	2.18116	1.75	0.57	0.570909	0.4	0.61	1	0.26	1.11	1	0.24	0.79	1	0.76	0.95	1
Sb01g008720.1	Sb01g008720	chromosome_1	7541987	7545301	+	similar to Putative uncharacterized protein OSJNBb0016H12.28	-	13.45	21.46	1.55433	23.59	32.2	1.35014	11.98	27.66	2.20801	21.67	27.13	1.24085	16.99	25.32	1.46304	13.67	23.92	1.6987
Sb01g008730.1	Sb01g008730	chromosome_1	7548383	7551620	+	similar to Alcohol dehydrogenase 1	PF08240.7|ADH_N(6.4e-24), PF00107.21|ADH_zinc_N(2.1e-24)	3.01	19.94	5.22195	5.03	43.03	7.30182	3.41	21.73	5.1542	4.04	82.08	16.4841	2.45	51.36	15.1768	3.15	19.21	4.86988
Sb01g008730.2	Sb01g008730	chromosome_1	7548376	7551620	+	-	PF08240.7|ADH_N(6.4e-24), PF00107.21|ADH_zinc_N(2.1e-24)	2.84	18.48	5.07292	4.63	40.36	7.34636	3.13	19.98	5.0799	3.69	76.8	16.5885	2.23	48.2	15.2322	2.89	17.71	4.80977
Sb01g008730.3	Sb01g008730	chromosome_1	7548460	7551620	+	-	PF08240.7|ADH_N(3e-23), PF00107.21|ADH_zinc_N(2e-24)	2.9	18.68	5.04615	4.63	41.19	7.49378	3.14	20.37	5.16184	3.74	78.38	16.7468	2.27	49.3	15.3823	2.92	18.19	4.89541
Sb01g008740.1	Sb01g008740	chromosome_1	7555280	7565823	-	similar to Os03g0737800 protein	PF08700.6|Vps51(7.4e-25)	8.42	10.99	1	10.77	15.36	1.38997	9.15	17.45	1.81773	8.09	14.83	1.74147	6.24	13.16	1.9558	8.81	16.38	1.77166
Sb01g008750.1	Sb01g008750	chromosome_1	7568025	7570815	+	similar to Putative uncharacterized protein adh1B	PF00294.19|PfkB(3e-17)	3.89	5.98	1	3.89	12.5	2.76074	3.31	6.67	1.77958	3.59	7.21	1.78867	4.38	7.2	1.52416	3.35	9.83	2.48966
Sb01g008750.2	Sb01g008750	chromosome_1	7568025	7570815	+	-	PF00294.19|PfkB(2.2e-17)	3.66	5.75	1	3.6	12.04	2.83478	3.1	6.44	1.81463	3.41	6.9	1	4.3	6.96	1.50189	3.13	9.34	2.50363
Sb01g008760.1	Sb01g008760	chromosome_1	7571419	7576316	-	similar to Cyclin-H1-1	PF00134.18|Cyclin_N(9.8e-13)	8.06	9.42	1	8.52	6.22	0.758403	9.47	6.68	1	7.06	8.3	1	5.98	7.09	1	11.35	6.79	1
Sb01g008770.1	Sb01g008770	chromosome_1	7576741	7579356	+	-	PF12689.2|Acid_PPase(1e-44)	44.14	79.74	1.78866	50.34	63.98	1	36.63	78.89	2.12304	37.98	73.41	1.90893	39.43	76.74	1.92283	42.55	76.96	1.79013
Sb01g008770.2	Sb01g008770	chromosome_1	7576741	7579356	+	similar to Putative uncharacterized protein OSJNBb0016H12.23	PF12689.2|Acid_PPase(1.3e-34)	34.89	62.95	1.78183	40.02	48.77	1	30.06	62.53	2.0454	30.17	57.3	1.87039	31.09	59.61	1.88875	33.9	59.79	1.74183
Sb01g008790.1	Sb01g008790	chromosome_1	7592136	7598169	+	similar to Expressed protein	PF13934.1|ELYS(1.8e-19)	20.05	28.04	1.37957	25.44	22.23	0.878593	18.26	18	1	18.76	27.08	1.42105	16.41	22.52	1	23.63	19.93	1
Sb01g008800.1	Sb01g008800	chromosome_1	7601468	7606511	+	similar to CBS domain containing protein, expressed	PF00571.23|CBS(3.3e-07), PF00571.23|CBS(8.5e-13)	139.51	162	1.16006	211	201.01	0.952877	97.56	395.58	4.02374	41.62	337.31	7.93782	40.66	286.81	6.90855	142.58	195.14	1.36607
Sb01g008800.2	Sb01g008800	chromosome_1	7601414	7606511	+	-	PF00571.23|CBS(3.3e-07), PF00571.23|CBS(8.5e-13)	137.22	157.13	1.14405	206.71	193.55	0.936642	95.34	385.98	4.01682	40.7	327.29	7.87266	39.45	277.46	6.88405	139.82	190.01	1.35641
Sb01g008810.1	Sb01g008810	chromosome_1	7607682	7608839	-	similar to Putative uncharacterized protein 110K5.12	-	20.08	8.83	0.466319	12.99	11.62	1	21.03	11.97	0.588743	9.39	8.85	1	13.55	7.82	0.606186	31.64	6.76	0.237745
Sb01g008820.1	Sb01g008820	chromosome_1	7613408	7616521	+	similar to Putative ABA-responsive protein	PF02893.15|GRAM(5.2e-15)	41.85	25.7	0.623104	20.11	13.73	0.697774	39.32	18.16	0.475198	30.01	25.77	1	31.61	25.02	0.797915	49.84	20.98	0.432337
Sb01g008830.1	Sb01g008830	chromosome_1	7615002	7616503	-	similar to ATP synthase delta chain	PF00213.13|OSCP(6.7e-14)	83.91	41.56	0.501237	37.14	13.15	0.371002	77.58	17.19	0.231484	52.22	29.78	0.578354	53.5	29.93	0.567523	98.39	25.66	0.268236
Sb01g008840.1	Sb01g008840	chromosome_1	7618488	7619630	-	similar to Syntaxin-like protein 2	PF00804.20|Syntaxin(1.2e-08), PF05739.14|SNARE(2.9e-21)	0.05	0.04	1	0.02	0.04	1	0.03	0.07	1	0.06	0.05	1	0.07	0.28	1	0	0.04	1
Sb01g008850.1	Sb01g008850	chromosome_1	7620155	7624884	+	similar to Expressed protein	PF03602.10|Cons_hypoth95(1.6e-45)	24.8	15.46	0.637984	29.69	7.81	0.287064	22.19	10.41	0.492022	14.66	10.47	0.732439	15.41	9.96	0.667885	25.98	14.62	0.578947
Sb01g008860.1	Sb01g008860	chromosome_1	7628771	7632321	+	similar to Endoglucanase 10	PF00759.14|Glyco_hydro_9(4.7e-141)	9.1	34.92	3.55644	2.94	28.38	7.45685	6.31	19.04	2.74145	11.71	29.95	2.43509	9.78	23.26	2.25046	5.98	25.67	3.82092
Sb01g008870.1	Sb01g008870	chromosome_1	7633129	7634681	-	similar to Putative uncharacterized protein	PF13041.1|PPR_2(2.3e-14), PF13041.1|PPR_2(2.1e-18)	0.64	1.88	1.7561	0.7	0.89	1	0.88	1.24	1	0.44	1.45	1.70139	0.56	1.24	1	0.81	0.95	1
Sb01g008880.1	Sb01g008880	chromosome_1	7641738	7643379	+	similar to Putative uncharacterized protein	PF12710.2|HAD(1.1e-12), PF01553.16|Acyltransferase(2e-07)	0	1.68	2.68	0.02	0	1	0	0	1	0	0	1	0	0	1	0	0	1
Sb01g008885.1	Sb01g008885	chromosome_1	7649220	7651128	+	similar to H0112G12.7 protein	PF00854.16|PTR2(5.7e-55)	0	0	1	0	0.07	1	0	0.1	1	0	0.09	1	0	0.05	1	0	0	1
Sb01g008890.1	Sb01g008890	chromosome_1	7659040	7660828	+	similar to Os07g0193200 protein	PF12796.2|Ank_2(9e-08), PF12796.2|Ank_2(5e-14), PF13962.1|PGG(3.2e-25)	0	0.1	1	0	0.27	1	0	0.02	1	0	0.05	1	0	0.08	1	0	0.06	1
Sb01g008900.1	Sb01g008900	chromosome_1	7662785	7664577	+	similar to Os07g0193200 protein	PF12796.2|Ank_2(6.9e-12), PF12796.2|Ank_2(1.1e-11), PF12796.2|Ank_2(7.5e-08), PF13962.1|PGG(8e-26)	0	0.07	1	0	0.15	1	0	0.1	1	0	0.29	1.29	0	0.17	1	0	0.06	1
Sb01g008910.1	Sb01g008910	chromosome_1	7666488	7668746	-	similar to Beta-fructofuranosidase, insoluble isoenzyme 3 precursor	PF00251.15|Glyco_hydro_32N(4.3e-118), PF08244.7|Glyco_hydro_32C(3.5e-20)	0	0	1	0	0	1	0	0	1	0	0	1	0	0	1	0	0	1
Sb01g008920.1	Sb01g008920	chromosome_1	7677119	7680126	+	similar to Putative macronuclear development protein	PF01918.16|Alba(6.4e-15)	19.36	29.24	1.48527	25.52	21.6	0.852187	20.08	24.08	1	15.26	26.71	1.70418	11.63	22.93	1.8947	24.03	23.28	1
Sb01g008930.1	Sb01g008930	chromosome_1	7683439	7688913	-	similar to Os03g0735100 protein	-	17.17	33.82	1.91635	16.75	19.13	1	16.15	17.98	1	12.74	28.79	2.16812	12.76	25.62	1.93459	18.99	19.25	1.01301
Sb01g008940.1	Sb01g008940	chromosome_1	7692180	7697923	+	similar to Glucose-1-phosphate adenylyltransferase	PF00483.18|NTP_transferase(3.7e-77)	268.64	160.36	0.598428	154.56	116.09	0.7527	261.6	44.28	0.17243	378.08	123.79	0.329192	337.81	135.16	0.401877	249.01	143.39	0.577537
Sb01g008945.1	Sb01g008945	chromosome_1	7698632	7699224	-	similar to Os03g0734900 protein	-	17.44	12.73	1	15.74	9.97	1	17.64	12.15	1	14.99	15.1	1	12.69	14.9	1	15.58	12.78	1
Sb01g008950.1	Sb01g008950	chromosome_1	7699409	7702731	-	similar to Os03g0734900 protein	PF06200.9|tify(7.4e-10), PF06203.9|CCT(1.4e-17), PF00320.22|GATA(2e-12)	21.62	18.44	1	21.24	14.6	0.701439	24.61	17.93	1	24.28	21.82	1	23.52	18.03	1	25.23	17.33	0.698818
Sb01g008960.1	Sb01g008960	chromosome_1	7706303	7706685	+	similar to Putative uncharacterized protein	-	0	21.02	22.02	0	16.9	17.9	0	17.7	18.7	0	21.65	22.65	0	32.72	33.72	0	15.06	16.06
Sb01g008970.1	Sb01g008970	chromosome_1	7709457	7709957	-	similar to Putative ribosomal protein	PF00542.14|Ribosomal_L12(1.4e-22)	9.09	18.82	1.96432	7.57	5.65	1	8.43	9.33	1	3.8	14.59	3.24792	5.03	10.66	1.93367	12.5	9.72	1
Sb01g008980.1	Sb01g008980	chromosome_1	7711843	7712266	-	weakly similar to Expressed protein	-	0.99	21.16	11.1357	0.37	2.85	1	0.27	19.3	15.9843	0.32	3	1	0.25	6.81	6.248	0.32	13.29	10.8258
Sb01g008990.1	Sb01g008990	chromosome_1	7714256	7714815	-	similar to Expressed protein	-	0	0.45	1	0	1.49	2.49	0.05	2.16	1	0	0.27	1	0	0.82	1	0	1.62	2.62
Sb01g009000.1	Sb01g009000	chromosome_1	7717778	7718194	+	similar to Expressed protein	-	0.2	18.6	16.3333	0	17.63	18.63	0	23.93	24.93	0.13	32.72	29.8407	0	31.45	32.45	0	28.98	29.98
Sb01g009010.1	Sb01g009010	chromosome_1	7721667	7726299	-	similar to Putative uncharacterized protein	PF00153.22|Mito_carr(9e-19), PF00153.22|Mito_carr(1.7e-14)	1.1	2.37	1.60476	2.45	1.94	1	1.36	2.84	1.62712	1.87	2.57	1	1.51	2.47	1	1.74	1.82	1
Sb01g009020.1	Sb01g009020	chromosome_1	7727242	7733788	-	weakly similar to Putative uncharacterized protein	PF13365.1|Trypsin_2(5.4e-09)	94.71	81.49	0.861874	95.73	87.72	0.917192	98.9	70.69	0.717618	90.16	84.65	1	75.9	81.62	1	109.31	88.29	0.809446
Sb01g009020.2	Sb01g009020	chromosome_1	7727242	7733788	-	-	PF13365.1|Trypsin_2(5.4e-09)	92.76	79.39	0.857402	94.13	86.46	0.919373	97.07	68.99	0.713674	88.83	82.27	1	74.67	79.63	1	107.59	85.8	0.799337
Sb01g009025.1	Sb01g009025	chromosome_1	7745998	7763739	+	weakly similar to Putative uncharacterized protein	-	21.67	16.97	0.792678	22.98	18.52	0.814012	22.96	17.47	0.770868	22.2	18.44	0.837931	16.48	17.64	1	25.77	17.47	0.689951
Sb01g009030.1	Sb01g009030	chromosome_1	7768591	7773513	+	similar to Mitochondrial carrier protein-like protein	PF00153.22|Mito_carr(6.7e-19), PF00153.22|Mito_carr(4.6e-23), PF00153.22|Mito_carr(2.1e-21)	2.86	6.42	1.92228	4.97	6.08	1	2.71	6.81	2.10512	3.24	6.25	1	2.54	6.51	2.12147	3.36	7.23	1.88761
Sb01g009040.1	Sb01g009040	chromosome_1	7776125	7776652	-	similar to Expressed protein	-	0	17.31	18.31	0	31.17	32.17	0	29.98	30.98	0.08	45.46	43.0185	0	39.35	40.35	0.06	32.07	31.1981
Sb01g009050.1	Sb01g009050	chromosome_1	7779156	7779511	-	similar to Putative uncharacterized protein	-	0	0	1	0	0.34	1	0	0	1	0	0	1	0	0	1	0	0	1
Sb01g009060.1	Sb01g009060	chromosome_1	7780908	7781556	-	similar to Expressed protein	-	0.29	1.93	1	0	162.46	163.46	0.75	24	14.2857	0	14.3	15.3	0	31.84	32.84	0.99	69.93	35.6432
Sb01g009070.1	Sb01g009070	chromosome_1	7789286	7793640	+	similar to Os03g0733800 protein	PF04137.10|ERO1(2.6e-124)	5.61	7.74	1	6.15	9.67	1.49231	4.8	12.6	2.34483	4.35	12.49	2.5215	3.59	10.6	2.52723	5.62	12.54	2.04532
Sb01g009080.1	Sb01g009080	chromosome_1	7824690	7828301	+	similar to Putative GRF-interacting factor 1	PF05030.7|SSXT(8.1e-17)	0	0	1	0	0	1	0	0	1	0	0	1	0	0	1	0	0	1
Sb01g009085.1	Sb01g009085	chromosome_1	7829633	7829782	+	similar to Putative uncharacterized protein	PF05699.9|Dimer_Tnp_hAT(4.2e-09)	0.17	0	1	0	0	1	0	0	1	0	0	1	0	0	1	0	0	1
Sb01g009090.1	Sb01g009090	chromosome_1	7832270	7834582	+	similar to Os05g0239200 protein	PF02892.10|zf-BED(3.4e-10), PF14372.1|DUF4413(1e-33), PF05699.9|Dimer_Tnp_hAT(7.4e-28)	44.83	39.01	0.873009	33.3	29.28	1	42.3	28.4	0.678984	35.79	36.6	1	33.4	30.65	1	48.21	38.95	0.811827
Sb01g009100.1	Sb01g009100	chromosome_1	7836746	7837643	+	similar to Putative uncharacterized protein	PF00188.21|CAP(6.5e-17)	0	0.05	1	0	0	1	0	0	1	0	0.07	1	0	0.03	1	0	0	1
Sb01g009110.1	Sb01g009110	chromosome_1	7840524	7841213	-	similar to Putative uncharacterized protein OSJNBa0079G12.6	PF04759.8|DUF617(1e-32)	0	0.06	1	0	2.9	3.9	0	0.18	1	0	0.66	1	0	0.75	1.75	0	0.14	1
Sb01g009120.1	Sb01g009120	chromosome_1	7851061	7852540	+	similar to Expressed protein	-	5.32	9.03	1	4.47	4.51	1	6.43	10.12	1	3.97	7.88	1	3.18	7.25	1	6.49	8.68	1
Sb01g009130.1	Sb01g009130	chromosome_1	7857937	7868309	-	similar to Homeodomain protein JUBEL1	PF07526.6|POX(4.1e-59), PF05920.6|Homeobox_KN(9e-17)	67.28	37.12	0.558289	75.6	11.37	0.161488	73.23	21.11	0.297858	65.52	23.44	0.367408	59.33	23.16	0.400464	51.05	15.08	0.308934
Sb01g009135.1	Sb01g009135	chromosome_1	7891454	7891993	+	similar to Putative uncharacterized protein	-	0.15	0.12	1	0.43	0	1	0	0.12	1	0	0	1	0	0	1	0.07	0.13	1
Sb01g009140.1	Sb01g009140	chromosome_1	7893910	7897658	+	similar to Putative LytB protein	PF02401.13|LYTB(8e-89)	93.32	99.58	1	113.06	56.25	0.501929	87.76	94.43	1	78.74	74.7	1	61.9	70.97	1	84.32	77.23	1
Sb01g009150.1	Sb01g009150	chromosome_1	7898275	7899572	-	similar to Expressed protein	PF03407.11|Nucleotid_trans(6.6e-57)	0	0	1	0	0	1	0	0.04	1	0	0	1	0	0	1	0	0	1
Sb01g009170.1	Sb01g009170	chromosome_1	7911787	7925701	-	similar to Putative leishmanolysin-like protein	PF01457.11|Peptidase_M8(2.8e-87)	34.17	38.53	1	35.95	32.87	0.916644	34.23	35.06	1	30.26	38.65	1.26839	28.12	35.98	1.26992	30.55	34.4	1.12203
Sb01g009180.1	Sb01g009180	chromosome_1	7928222	7929622	-	similar to Expressed protein	-	28.42	12.77	0.468049	20.14	7.71	0.412015	30.47	6.05	0.224023	21.14	11.05	0.544264	22.56	12.88	0.589134	33.68	14.12	0.435986
Sb01g009190.1	Sb01g009190	chromosome_1	7931006	7932207	+	Predicted protein	-	2.14	2.03	1	0.23	0.28	1	1.1	0.32	1	0.34	0.81	1	0.09	1.09	1.91743	2.13	1.01	1
Sb01g009200.1	Sb01g009200	chromosome_1	7932609	7935846	-	similar to Expressed protein	PF02485.16|Branch(8e-80)	0.08	0.09	1	0.11	0.03	1	0.1	0.03	1	0.02	0.11	1	0.04	0.12	1	0.17	0.17	1
Sb01g009210.1	Sb01g009210	chromosome_1	7937253	7939130	-	similar to Expressed protein	PF02485.16|Branch(1.5e-78)	0.11	0.24	1	0.36	0.83	1	0.41	0.14	1	0.22	0.48	1	0.15	0.24	1	0.13	0.28	1
Sb01g009220.1	Sb01g009220	chromosome_1	7942181	7945168	-	similar to Expressed protein	PF02485.16|Branch(4.3e-83)	11.19	16.63	1.44627	11.6	33.29	2.72143	9.93	17.07	1.65325	13.7	22.15	1.57483	12.89	25.32	1.89489	10.84	22.06	1.94764
Sb01g009225.1	Sb01g009225	chromosome_1	7950077	7967230	+	similar to Cation-transporting ATPase	PF00122.15|E1-E2_ATPase(3.2e-62), PF00702.21|Hydrolase(1.1e-28), PF00689.16|Cation_ATPase_C(3.3e-20)	4.9	9.24	1.73559	7.62	15.8	1.94896	4.28	16.69	3.35038	4.55	11.69	2.28649	3.46	11.37	2.77354	4.5	11.98	2.36
Sb01g009230.1	Sb01g009230	chromosome_1	7975647	7977392	+	Predicted protein	PF00498.21|FHA(2.9e-11)	0.16	0.29	1	0.09	1.6	2.38532	0.33	1.77	2.08271	0.06	0.43	1.34906	0.05	0.76	1	0.26	1.75	2.18254
Sb01g009240.1	Sb01g009240	chromosome_1	7992067	7994148	-	similar to Os09g0499500 protein	PF11443.3|DUF2828(3.5e-215)	0	0.04	1	0.06	0	1	0	0	1	0	0	1	0	0.04	1	0	0.07	1
Sb01g009250.1	Sb01g009250	chromosome_1	7994569	7996673	+	similar to Os09g0499400 protein	PF11443.3|DUF2828(4.7e-71), PF11443.3|DUF2828(8.5e-74)	0	0	1	0	0.04	1	0	0.02	1	0	0	1	0	0.01	1	0	0	1
Sb01g009260.1	Sb01g009260	chromosome_1	8000616	8000921	-	similar to Putative uncharacterized protein OSJNBb0011H13.13	-	0	0.14	1	0	0	1	0	0	1	0	0	1	0	0.09	1	0	0	1
Sb01g009270.1	Sb01g009270	chromosome_1	8003159	8004598	+	similar to Os03g0730000 protein	PF02450.10|LACT(2.7e-38)	4.3	0.96	0.369811	1.61	0.22	0.467433	3.34	0.19	0.274194	2.4	0.95	1	4.3	0.92	0.362264	2.73	0.28	0.343164
Sb01g009280.1	Sb01g009280	chromosome_1	8011976	8017672	+	similar to Putative uncharacterized protein	PF04258.8|Peptidase_A22B(4.1e-82)	40.13	62.87	1.55288	36.65	51.46	1.39336	34.65	50.96	1.4575	29.27	58.85	1.97721	24.39	65.64	2.62466	39.84	47.05	1.17654
Sb01g009280.2	Sb01g009280	chromosome_1	8011976	8017672	+	-	PF04258.8|Peptidase_A22B(4.1e-82)	41.86	64.9	1.53756	38.31	52.8	1.36861	36.02	52.68	1.45003	30.48	61.44	1.98348	25.23	68.17	2.63706	41.53	48.92	1.17376
Sb01g009290.1	Sb01g009290	chromosome_1	8020129	8024991	+	similar to Putative uncharacterized protein	PF03909.12|BSD(7.7e-13)	6.04	9.4	1.47727	4.17	18.42	3.75629	5.65	9.73	1.61353	4.27	11.45	2.36243	4.19	12.02	2.50867	6.13	12.29	1.86396
Sb01g009300.1	Sb01g009300	chromosome_1	8025573	8027689	-	similar to Putative ACT domain containing protein	PF01842.20|ACT(1.1e-09)	0.19	0.25	1	0.21	0.5	1	0.29	0.22	1	0.14	0.18	1	0.19	0.25	1	0.12	0.38	1
Sb01g009310.1	Sb01g009310	chromosome_1	8036684	8039895	-	similar to Os03g0729700 protein	PF04452.9|Methyltrans_RNA(5.7e-51)	0.86	3.4	2.36559	1.6	1.72	1	1.03	2	1	1	2.65	1	0.95	1.84	1.45641	1.51	2.21	1
Sb01g009320.1	Sb01g009320	chromosome_1	8040621	8041385	-	Predicted protein	-	0	0	1	0	0	1	0	0	1	0	0	1	0.03	0	1	0	0	1
Sb01g009330.1	Sb01g009330	chromosome_1	8044882	8046768	-	similar to Growth-regulating factor 6	PF08880.6|QLQ(6.5e-16), PF08879.5|WRC(1.9e-21)	0.15	0.09	1	0.13	0.06	1	0.09	0.06	1	0.27	0.07	1	0.33	0.04	1	0.16	0.07	1
Sb01g009340.1	Sb01g009340	chromosome_1	8064521	8066028	+	similar to Putative uncharacterized protein	PF13911.1|AhpC-TSA_2(5.5e-20)	50.38	29.79	0.59926	130.91	5.71	0.050868	55.29	4.15	0.0914905	150.52	8.61	0.063424	236.49	10.23	0.0472862	45.13	12.67	0.296336
Sb01g009350.1	Sb01g009350	chromosome_1	8066606	8069037	+	similar to Putative uncharacterized protein	PF13911.1|AhpC-TSA_2(6.7e-22)	9.12	6.45	1	56.66	4.15	0.0893167	13.84	3.25	0.286388	59.26	3.72	0.0783272	98.33	3.72	0.0475184	10.49	3.97	0.43255
Sb01g009360.1	Sb01g009360	chromosome_1	8070702	8074071	+	similar to Putative uncharacterized protein OSJNBb0011H13.4	PF11255.3|DUF3054(2.3e-28)	28.21	19.56	0.703869	18.91	10.12	0.558513	26.3	12.8	0.505495	23.9	14.64	0.628112	25.2	14.19	0.579771	31.42	15.66	0.51388
Sb01g009370.1	Sb01g009370	chromosome_1	8076631	8078997	+	similar to Putative uncharacterized protein	-	17.64	6.78	0.417382	1.65	0.9	1	14.88	1.52	0.15869	12.93	4.56	0.399139	69.9	3.16	0.0586742	16.64	11.94	0.73356
Sb01g009380.1	Sb01g009380	chromosome_1	8087677	8089365	+	similar to Putative uncharacterized protein	PF00010.21|HLH(3.1e-08)	0.61	0.88	1	0.76	0.26	1	0.55	0.66	1	0.79	0.54	1	0.69	0.46	1	0.56	0.4	1
Sb01g009390.1	Sb01g009390	chromosome_1	8090196	8094448	-	similar to OSJNBb0067G11.11 protein	PF03665.8|UPF0172(3.4e-58)	16.58	28.1	1.65529	12.92	18.36	1	16.46	18.3	1	8.88	27.3	2.86437	8.86	24.49	2.58519	17.75	17.86	1
Sb01g009390.2	Sb01g009390	chromosome_1	8093221	8094448	-	-	PF03665.8|UPF0172(1.2e-39)	5.47	8.46	1.46213	5.1	4.28	1	6.21	7.3	1	2.71	8.92	2.67385	3.8	8.16	1.90833	7.57	5.91	1
Sb01g009400.1	Sb01g009400	chromosome_1	8094865	8102353	-	similar to DEAD-box ATP-dependent RNA helicase 16	PF00270.24|DEAD(4.4e-38), PF00271.26|Helicase_C(7.8e-09), PF00271.26|Helicase_C(1.3e-14)	33.52	22.8	0.689455	21.43	7.24	0.367365	31.88	10.32	0.344282	12.62	18.47	1.42952	10.08	14.77	1	34.9	12.14	0.366017
Sb01g009410.1	Sb01g009410	chromosome_1	8102612	8105026	+	similar to Chromosome chr18 scaffold_1, whole genome shotgun sequence	-	1.69	2.28	1	1.55	0.24	0.486275	0.99	1.38	1	0.08	2.24	3	0.06	1.15	1	1.49	0.43	1
Sb01g009420.1	Sb01g009420	chromosome_1	8107317	8109104	-	similar to Putative uncharacterized protein	PF13041.1|PPR_2(1.2e-15), PF13041.1|PPR_2(3.4e-09)	0.97	2.17	1.60914	1.41	0.89	1	1.14	1.35	1	0.8	1.2	1	0.69	1.24	1	1.18	0.91	1
Sb01g009430.1	Sb01g009430	chromosome_1	8110609	8114751	-	similar to Putative DnaJ protein	PF00226.26|DnaJ(8.2e-14)	15.03	18.19	1	16.85	22.19	1.29916	14.07	17.31	1.215	18.46	18.67	1	18.77	21.31	1	15.08	20.77	1
Sb01g009433.1	Sb01g009433	chromosome_1	8120708	8121943	+	similar to F-box domain containing protein	-	0.02	0.17	1	0.08	0.17	1	0.02	0.37	1	0	0.25	1	0.04	0.16	1	0.09	0.15	1
Sb01g009434.1	Sb01g009434	chromosome_1	8125143	8128270	+	similar to Putative GTP-binding protein	-	5.74	6.45	1	7.36	6.76	1	10.67	12.33	1	3.4	7.5	1.93182	2.76	6.66	2.03723	7.77	5.27	1
Sb01g009438.1	Sb01g009438	chromosome_1	8135568	8137746	+	-	-	11.65	13.9	1	16.13	17.21	1	18.03	28.33	1.54125	10.07	16.13	1.54743	5.22	14.29	2.4582	16.29	15.11	0.931752
Sb01g009438.2	Sb01g009438	chromosome_1	8135568	8136733	+	similar to Putative uncharacterized protein	-	10.16	12.65	1	14.54	14.38	1	16.42	23.95	1.43226	9.12	13.79	1.46146	4.86	12.99	2.38737	14.89	12.67	0.860289
Sb01g009440.1	Sb01g009440	chromosome_1	8141148	8142593	-	similar to Expressed protein	PF12937.2|F-box-like(1e-11)	0	0	1	0	0	1	0	0.03	1	0.02	0	1	0	0.04	1	0	0	1
Sb01g009450.1	Sb01g009450	chromosome_1	8160818	8162623	+	similar to Acc synthase	PF00155.16|Aminotran_1_2(6.9e-102)	0	0.11	1	0	0	1	0	0	1	0	0	1	0	0.02	1	0	0	1
Sb01g009460.1	Sb01g009460	chromosome_1	8186199	8192342	+	similar to Knotted1-type homeobox protein OSH3	PF03790.8|KNOX1(8e-20), PF03791.8|KNOX2(3.4e-19), PF03789.8|ELK(6.1e-09), PF05920.6|Homeobox_KN(1.5e-14)	0	0.03	1	0	0.38	1	0	0.84	1.84	0	0.16	1	0	0.31	1.31	0	0.26	1
Sb01g009470.1	Sb01g009470	chromosome_1	8195670	8198306	-	-	-	18.97	32.41	1.67301	15.17	25.82	1.65863	14.48	43.17	2.85336	9.1	28.95	2.96535	7.23	26.68	3.3633	15.87	22.96	1.42027
Sb01g009470.2	Sb01g009470	chromosome_1	8195670	8198306	-	similar to Expressed protein	-	20.14	34.94	1.70009	16.05	27.31	1.66041	15.3	45.25	2.83742	9.78	30.36	2.90909	7.76	27.87	3.29566	16.75	25.09	1.46986
Sb01g009480.1	Sb01g009480	chromosome_1	8222577	8230046	+	similar to Homeotic protein knotted-1	PF03790.8|KNOX1(4.2e-21), PF03791.8|KNOX2(4.3e-23), PF03789.8|ELK(1.5e-09), PF05920.6|Homeobox_KN(1.9e-14)	0	0.03	1	0.05	0.06	1	0.06	0.03	1	0.05	0.12	1	0.02	0.04	1	0.11	0.1	1
Sb01g009490.1	Sb01g009490	chromosome_1	8231641	8234293	+	similar to Expressed protein	PF09765.4|WD-3(6.5e-34), PF11793.3|FANCL_C(2.2e-29)	0.34	0.92	1	0.5	0.54	1	0.4	1.04	1	0.31	0.78	1	0.17	0.58	1	0.44	0.57	1
Sb01g009500.1	Sb01g009500	chromosome_1	8235287	8239570	+	similar to Expressed protein	PF05057.9|DUF676(3.1e-60)	2.67	4.53	1	2.88	4.02	1	2.04	4.94	1.95395	1.96	3.06	1	1.48	3.77	1.92339	3.17	2.7	1
Sb01g009500.2	Sb01g009500	chromosome_1	8235287	8239570	+	-	PF05057.9|DUF676(2.6e-60)	2.39	4.04	1	2.54	3.52	1	1.87	4.41	1.88502	1.71	2.71	1	1.29	3.36	1.90393	2.87	2.3	1
Sb01g009510.1	Sb01g009510	chromosome_1	8241812	8242447	+	weakly similar to Putative uncharacterized protein OSJNBa0013A09.8	-	0	0	1	0.06	0	1	0	0	1	0	0	1	0	0	1	0	0	1
Sb01g009520.1	Sb01g009520	chromosome_1	8267569	8273481	+	similar to Expressed protein	PF01925.14|TauE(3.7e-10), PF01925.14|TauE(4.2e-14)	113.74	134.6	1.1818	228.18	136.3	0.599092	147.1	247.5	1.67792	120.5	201.63	1.66774	103.61	230.36	2.21164	101.81	196.02	1.91635
Sb01g009530.1	Sb01g009530	chromosome_1	8278029	8280721	-	similar to Expressed protein	-	61.55	40.57	0.664588	64.77	60.49	1	64.15	81.89	1.27229	73.76	55.78	0.759497	76.71	60.63	0.793077	69.35	71.38	1
Sb01g009540.1	Sb01g009540	chromosome_1	8290156	8294520	+	similar to Putative uncharacterized protein	PF13967.1|RSN1_TM(6.3e-37), PF02714.10|DUF221(1.7e-88)	0.01	0	1	0.29	0	1	0.18	0	1	0.24	0.01	1	0.1	0.01	1	0.23	0.02	1
Sb01g009550.1	Sb01g009550	chromosome_1	8295963	8302412	-	similar to Putative inositol 1,3,4-trisphosphate 5/6-kinase	PF05770.6|Ins134_P3_kin(1.5e-134)	1.38	1.48	1	7.12	16.6	2.16749	1.02	12.92	6.89109	1.65	3.49	1	1.52	3.52	1.79365	1.25	6.16	3.18222
Sb01g009555.1	Sb01g009555	chromosome_1	8304387	8305479	+	similar to Putative uncharacterized protein	PF02458.10|Transferase(1.3e-53)	0	0	1	0	0	1	0	0	1	0	0	1	0	0	1	0	0	1
Sb01g009560.1	Sb01g009560	chromosome_1	8308021	8310971	-	-	PF00091.20|Tubulin(4.6e-70), PF03953.12|Tubulin_C(1.9e-50)	2.94	5.6	1.67513	1.65	3.46	1.68302	1.9	5.6	2.27586	5.98	7.2	1	2.12	7.08	2.58974	2.18	4.26	1.65409
Sb01g009560.2	Sb01g009560	chromosome_1	8308021	8310402	-	similar to Tubulin alpha-2/alpha-4 chain	PF00091.20|Tubulin(9.3e-57), PF03953.12|Tubulin_C(1.6e-50)	2.14	4.07	1.61465	1.2	2.43	1.55909	1.38	4.08	2.13445	4.48	5.4	1	1.57	5.27	2.43969	1.53	3.07	1.6087
Sb01g009560.3	Sb01g009560	chromosome_1	8308021	8310971	-	-	PF00091.20|Tubulin(1.2e-17), PF03953.12|Tubulin_C(9.2e-51)	2.47	4.69	1.63977	1.32	3.1	1.76724	1.61	4.69	2.18008	5.38	6.4	1	1.77	5.87	2.48014	1.79	3.75	1.70251
Sb01g009570.1	Sb01g009570	chromosome_1	8313970	8316548	-	similar to Tubulin alpha-2/alpha-4 chain	PF00091.20|Tubulin(9e-59), PF03953.12|Tubulin_C(1.9e-50)	11.55	24.87	2.06135	6.36	12.66	1.85598	12.22	21.66	1.71407	6.82	26.74	3.54731	5.54	22.32	3.56575	12.72	15.47	1.20044
Sb01g009580.1	Sb01g009580	chromosome_1	8323197	8328451	+	similar to Will die slowly protein, putative, expressed	PF00400.27|WD40(3e-11), PF00400.27|WD40(1.2e-12), PF00400.27|WD40(9.6e-12), PF00400.27|WD40(1.9e-11), PF00400.27|WD40(1.3e-08)	1.99	4.95	1	4.43	2.97	0.731123	2.33	5.52	1.95796	0.83	5.57	3.59016	0.58	3.65	2.94304	3.32	3.51	1
Sb01g009590.1	Sb01g009590	chromosome_1	8369244	8371829	+	similar to Putative uncharacterized protein	PF00010.21|HLH(4.7e-10)	7.58	10.86	1.38228	19.29	4.5	0.271069	9.56	8.45	1	20.6	7.01	0.370833	20.99	8.72	0.442019	7.45	7.71	1
Sb01g009590.2	Sb01g009590	chromosome_1	8369354	8371829	+	-	PF00010.21|HLH(4.7e-10)	7.46	10.31	1.33688	19.26	4.42	0.267522	9.64	8.27	1	20.56	6.64	0.35436	20.59	8.48	0.439092	7.26	7.21	1
Sb01g009590.3	Sb01g009590	chromosome_1	8369244	8371829	+	-	PF00010.21|HLH(4.6e-10)	6.89	9.8	1.36882	17.55	4.23	0.281941	8.85	7.6	1	18.8	6.31	0.369192	19.1	7.96	0.445771	6.74	7.1	1
Sb01g009600.1	Sb01g009600	chromosome_1	8373763	8377040	-	similar to Putative uncharacterized protein	PF00069.20|Pkinase(2.4e-71)	90.03	86.41	1	74.53	58.99	0.794254	81.65	89.62	1	64.15	79.88	1.24144	51.64	74.78	1.43959	86.5	78.07	1
Sb01g009610.1	Sb01g009610	chromosome_1	8379575	8383728	-	similar to Lariat debranching enzyme	PF00149.23|Metallophos(2.8e-14), PF05011.8|DBR1(4e-33)	19.46	32.64	1.64418	17.89	40.63	2.20381	19.07	33.2	1.70404	24.37	39.63	1.6015	26.8	44.93	1.65216	20.88	41.83	1.9575
Sb01g009610.2	Sb01g009610	chromosome_1	8379575	8383728	-	-	PF00149.23|Metallophos(8.8e-08), PF05011.8|DBR1(3.7e-33)	16.99	28.7	1.65092	15.76	35.71	2.19033	16.55	29.24	1.72308	21.41	34.68	1.59215	23.47	39.51	1.6555	18.24	36.85	1.96726
Sb01g009620.1	Sb01g009620	chromosome_1	8390281	8390882	-	Predicted protein	-	0	0	1	0	0.21	1	0	0.14	1	0	0.15	1	0	0.05	1	0.04	0	1
Sb01g009630.1	Sb01g009630	chromosome_1	8395249	8405615	-	weakly similar to Putative uncharacterized protein	PF05182.8|Fip1(1.3e-17)	14.02	20.22	1.41278	15.56	15.97	1	12.15	19.03	1.52319	9.64	18.83	1.86372	9.71	16.84	1.66573	11.57	17.83	1.49801
Sb01g009640.1	Sb01g009640	chromosome_1	8409587	8411313	-	similar to Maf-like protein, expressed	PF02545.9|Maf(3.6e-31)	0.18	0.45	1	0.25	1.42	1	0.04	2.73	3.58654	0.09	1.49	1	0.04	1.3	2.21154	0.29	1.3	1
Sb01g009650.1	Sb01g009650	chromosome_1	8412454	8414089	+	weakly similar to Os03g0724600 protein	-	0	0.11	1	0	0.23	1	0.08	0	1	0	0.17	1	0	0.16	1	0	0.13	1
Sb01g009660.1	Sb01g009660	chromosome_1	8415416	8417062	+	similar to Putative uncharacterized protein	-	3.1	6.35	1	4.83	8.72	1.66724	1.62	5.01	2.29389	2.59	7.73	2.43175	3.15	8.15	2.20482	2.86	7.27	2.14249
Sb01g009670.1	Sb01g009670	chromosome_1	8447161	8451387	+	similar to Putative uncharacterized protein	PF13855.1|LRR_8(3.1e-09), PF07714.12|Pkinase_Tyr(1.8e-20)	1.54	4.85	2.30315	1.01	6.63	3.79602	2.18	3.45	1.39937	2.23	4.25	1.62539	2.93	5.64	1.68957	1.58	3.52	1.75194
Sb01g009680.1	Sb01g009680	chromosome_1	8453483	8457242	-	similar to Putative cellular retinaldehyde-binding protein	PF03765.10|CRAL_TRIO_N(2.6e-08), PF00650.15|CRAL_TRIO(8.5e-36)	10.24	12.3	1	8.37	9.13	1	9.41	9.15	1	7.26	7.43	1	6.04	6.91	1	8.48	8.72	1
Sb01g009685.1	Sb01g009685	chromosome_1	8465814	8469213	-	similar to CRAL/TRIO domain, putative	PF03765.10|CRAL_TRIO_N(5e-09), PF00650.15|CRAL_TRIO(4.8e-31)	8.51	22.94	2.51735	4.85	17.19	3.1094	6.55	10.62	1.53907	7.52	16.14	2.01174	5.75	17.62	2.75852	5.8	17.47	2.71618
Sb01g009685.2	Sb01g009685	chromosome_1	8465814	8469369	-	-	PF03765.10|CRAL_TRIO_N(4.6e-09), PF00650.15|CRAL_TRIO(4.2e-31)	9.57	25.34	2.49196	5.6	18.99	3.02879	7.41	11.81	1.52319	8.39	17.88	2.01065	6.48	19.78	2.77807	6.53	19.2	2.6826
Sb01g009690.1	Sb01g009690	chromosome_1	8473050	8474753	-	similar to CRAL/TRIO domain, putative	PF00650.15|CRAL_TRIO(6.3e-31)	0.46	3.42	3.0274	0.75	3.31	1	0.62	1.9	1	2.36	2.33	1	1.89	2.95	1	0.91	1.93	1
Sb01g009700.1	Sb01g009700	chromosome_1	8482372	8483178	+	similar to Expressed protein	-	0.39	1.03	1	0.16	1.75	2.37069	0.22	2.69	3.02459	0.08	1.24	1	0.16	1.39	2.06034	0.13	0.71	1
Sb01g009710.1	Sb01g009710	chromosome_1	8483890	8488828	-	similar to Expressed protein	-	13.66	8.19	0.626876	19.4	10.2	0.54902	13.67	18.09	1.3013	10.62	12.48	1	12.78	10.39	1	11.54	12.71	1
Sb01g009730.1	Sb01g009730	chromosome_1	8502005	8503090	-	similar to Putative uncharacterized protein OJ1499_D04.17	-	1.75	1.04	1	0.7	11.22	7.18824	0.56	1.9	1.85897	1.12	1.96	1	1.67	1.61	1	0.15	3.09	3.55652
Sb01g009740.1	Sb01g009740	chromosome_1	8512462	8514141	-	similar to GRAS family transcription factor, putative	PF03514.9|GRAS(6e-105)	0.95	1.9	1	1.66	1.72	1	0.6	2.26	1	0.91	2.69	1.93194	0.96	2.09	1.57653	0.63	1.1	1
Sb01g009760.1	Sb01g009760	chromosome_1	8537255	8542708	+	similar to Adenylyl cyclase-associated protein	PF01213.14|CAP_N(7.5e-12), PF01213.14|CAP_N(7e-26), PF08603.6|CAP_C(3.8e-61)	17.74	30.52	1.68196	15.21	59.35	3.72301	17.17	35.12	1.98789	19.14	44.53	2.26068	13.75	48.31	3.34305	16.84	40.08	2.30269
Sb01g009770.1	Sb01g009770	chromosome_1	8542794	8545233	-	similar to Glycosyl hydrolases family 17, putative	PF00332.13|Glyco_hydro_17(2e-86)	3.36	9.94	2.50917	1.69	3.62	1.71747	2.6	4.03	1	2.37	6.46	2.21365	3.42	6.01	1.58597	1.42	4.46	2.2562
Sb01g009780.1	Sb01g009780	chromosome_1	8546352	8548489	+	weakly similar to F-box domain containing protein	PF00646.28|F-box(1.5e-09)	2.75	3.94	1	4.31	8.2	1.73258	2.42	7.82	2.57895	2.86	7.48	2.19689	2.33	7.79	2.63964	2.35	7.92	2.66269
Sb01g009790.1	Sb01g009790	chromosome_1	8551640	8558210	-	similar to Chromatin remodeling factor DDM1b	PF00176.18|SNF2_N(4.4e-76), PF00271.26|Helicase_C(9.5e-15)	0.03	0.07	1	0.08	0	1	0.08	0.03	1	0.03	0.06	1	0.03	0.04	1	0.04	0.02	1
Sb01g009800.1	Sb01g009800	chromosome_1	8561977	8567673	-	similar to Myb-like DNA-binding domain, putative	PF04433.12|SWIRM(1.2e-20), PF00569.12|ZZ(6e-07), PF00249.26|Myb_DNA-binding(1.1e-09)	16.72	20.76	1.22799	17.72	25.61	1.42147	15.69	23.8	1.48592	15.6	23.24	1.46024	12.27	25.62	2.00603	14.28	24.23	1.65118
Sb01g009810.1	Sb01g009810	chromosome_1	8570482	8571489	+	similar to Expressed protein	PF09790.4|Hyccin(2.9e-54)	0	0	1	0	0	1	0	0	1	0	0	1	0	0	1	0	0	1
Sb01g009820.1	Sb01g009820	chromosome_1	8574102	8574623	-	similar to Probable histone H2AXb	PF00125.19|Histone(2.1e-25)	2.53	6.35	2.08215	2.74	2.92	1	3.87	2.12	1	2.22	6.67	2.38199	1.77	5.58	2.37545	6.92	3.58	1
Sb01g009830.1	Sb01g009830	chromosome_1	8578132	8580310	+	Predicted protein	PF04601.8|DUF569(2.8e-11)	0	0	1	0	0	1	0	0	1	0	0	1	0	0	1	0	0	1
Sb01g009840.1	Sb01g009840	chromosome_1	8602772	8605993	+	similar to Expressed protein	PF01956.11|DUF106(2.9e-45)	12.52	19.3	1.50148	16.58	18.23	1	11.4	28.52	2.38065	8.77	21.98	2.3521	8.46	18.99	2.11311	12.79	17.88	1
Sb01g009850.1	Sb01g009850	chromosome_1	8608741	8610639	+	similar to OSJNBa0031O09.02	PF06101.6|DUF946(2.5e-233)	0.14	0.29	1	0.13	0.12	1	0.15	0.1	1	0.14	0.1	1	0.06	0.05	1	0.11	0.05	1
Sb01g009860.1	Sb01g009860	chromosome_1	8610822	8633074	-	similar to HEAT repeat, putative	PF12074.3|DUF3554(1.4e-54), PF13646.1|HEAT_2(7.9e-08)	22.35	38.37	1.68608	35.99	32.07	0.894025	22.16	32.8	1.45941	19.97	39.93	1.95184	17.73	33.08	1.81954	26.19	30.45	1.15668
Sb01g009870.1	Sb01g009870	chromosome_1	8655623	8657270	-	similar to Putative uncharacterized protein	PF13921.1|Myb_DNA-bind_6(1.5e-16)	6.88	4.16	0.654822	5.74	7.1	1	7.69	5.21	1	4.91	4.35	1	6	5.37	1	7.21	4.97	0.727162
Sb01g009880.1	Sb01g009880	chromosome_1	8668192	8676040	-	similar to Putative glutamate carboxylase	PF00282.14|Pyridoxal_deC(1.9e-104)	2.13	12.09	4.18211	0.32	11.21	9.25	1.63	8.87	3.75285	0.21	11.64	10.4463	0.3	16.54	13.4923	1.29	6.07	3.08734
Sb01g009890.1	Sb01g009890	chromosome_1	8705732	8709731	+	similar to Peptide transporter	PF00854.16|PTR2(6e-111)	2.06	2.93	1	4.38	6.93	1.47398	2.27	12.19	4.03364	3.42	5.34	1	1.89	5.54	2.26298	2.51	5.57	1.87179
Sb01g009900.1	Sb01g009900	chromosome_1	8713379	8720739	+	similar to Peptide transporter	PF00854.16|PTR2(2.3e-113)	20.99	22.13	1	26.43	72.44	2.67736	20.51	72.69	3.42585	21.67	46.75	2.10631	16.25	59.63	3.51478	22.1	45.97	2.03333
Sb01g009910.1	Sb01g009910	chromosome_1	8722474	8724215	+	similar to Putative uncharacterized protein	PF07714.12|Pkinase_Tyr(3e-44)	0	0	1	0	0	1	0	0	1	0	0	1	0	0	1	0	0	1
Sb01g009920.1	Sb01g009920	chromosome_1	8729578	8736847	+	similar to Phytochrome A	PF08446.6|PAS_2(3.1e-40), PF01590.21|GAF(4e-37), PF00360.15|PHY(1.1e-66), PF00989.19|PAS(2e-19), PF00989.19|PAS(1e-21), PF00512.20|HisKA(7.6e-07), PF02518.21|HATPase_c(1.1e-09)	75.58	216.86	2.84487	22.45	102.51	4.41407	56.26	247.68	4.343	10.72	193.45	16.5913	9.74	214.65	20.0791	60.99	185.4	3.00694
Sb01g009920.2	Sb01g009920	chromosome_1	8729578	8736847	+	-	PF08446.6|PAS_2(3.1e-40), PF01590.21|GAF(4e-37), PF00360.15|PHY(1.1e-66), PF00989.19|PAS(2e-19), PF00989.19|PAS(1e-21), PF00512.20|HisKA(7.6e-07), PF02518.21|HATPase_c(1.1e-09)	67.84	194.76	2.8437	20.38	92.87	4.39055	50.36	223.35	4.36819	9.69	174.2	16.3891	8.84	192.73	19.688	54.72	166.84	3.0122
Sb01g009920.3	Sb01g009920	chromosome_1	8729578	8737076	+	-	PF08446.6|PAS_2(3.1e-40), PF01590.21|GAF(4e-37), PF00360.15|PHY(1.1e-66), PF00989.19|PAS(2e-19), PF00989.19|PAS(1e-21), PF00512.20|HisKA(7.6e-07), PF02518.21|HATPase_c(1.1e-09)	86.89	251.03	2.86756	26.08	118.93	4.42873	64.83	285.75	4.35592	12.37	223.01	16.7547	11.2	247.12	20.3377	69.69	214.24	3.04484
Sb01g009930.1	Sb01g009930	chromosome_1	8754916	8758749	+	similar to Phytochrome A	PF08446.6|PAS_2(3.1e-40), PF01590.21|GAF(4e-37), PF00360.15|PHY(1.1e-66), PF00989.19|PAS(2e-19), PF00989.19|PAS(1e-21), PF00512.20|HisKA(7.6e-07), PF02518.21|HATPase_c(6.4e-10)	11.08	28.16	2.41391	4.72	15.68	2.91608	8.49	27.82	3.03688	2.07	23.17	7.87296	2.5	25.09	7.45429	8.62	24.52	2.65281
Sb01g009933.1	Sb01g009933	chromosome_1	8768316	8768591	+	weakly similar to Putative uncharacterized protein T9L24.35	-	11.56	9.98	1	11.4	11.92	1	14.77	13.92	1	7.26	12.2	1	9.79	13.59	1	10.96	10.9	1
Sb01g009936.1	Sb01g009936	chromosome_1	8768700	8770309	+	similar to Chromosome chr1 scaffold_5, whole genome shotgun sequence	-	22.68	20.89	1	24.3	26.62	1	22.18	24.76	1	19.24	22.38	1	18.22	24.07	1	19.43	19.89	1
Sb01g009940.1	Sb01g009940	chromosome_1	8770589	8774365	+	similar to Os03g0719500 protein	PF00069.20|Pkinase(4.3e-51)	25.8	28.65	1	27.51	33.63	1.21466	22.17	27.56	1	21.33	28	1.2987	20.66	30.09	1.43536	22.3	25.5	1
Sb01g009950.1	Sb01g009950	chromosome_1	8780502	8784451	+	similar to Putative uncharacterized protein	PF12146.3|Hydrolase_4(2.7e-26)	35.27	32.22	1	5.79	36.57	5.53314	49.77	17.19	0.358282	15.16	29.51	1.888	16.33	27.97	1.67167	31.7	44.1	1.3792
Sb01g009960.1	Sb01g009960	chromosome_1	8786880	8795064	+	similar to 3,4-dihydroxy-2-butanone kinase, putative, expressed	PF02733.12|Dak1(5.4e-121), PF02734.12|Dak2(1.1e-46)	28.73	51.39	1.76219	32.08	68.19	2.0916	27.39	47.67	1.71434	41.46	58.4	1.39896	50.65	62.5	1.22943	28.24	46.08	1.61012
Sb01g009970.1	Sb01g009970	chromosome_1	8809752	8811642	+	similar to 3,4-dihydroxy-2-butanone kinase, putative, expressed	PF02734.12|Dak2(1.6e-10)	0.48	0.59	1	0.37	1.61	1	0.18	0.34	1	0.07	0.18	1	0.11	0.12	1	0	0	1
Sb01g009980.1	Sb01g009980	chromosome_1	8816934	8820745	+	similar to Putative microtubule-associated protein	PF03999.7|MAP65_ASE1(1.1e-52)	0	0	1	0.01	0	1	0	0	1	0.02	0.03	1	0	0.01	1	0	0.07	1
Sb01g009990.1	Sb01g009990	chromosome_1	8823195	8823572	-	similar to Putative uncharacterized protein	-	0	1.1	1	0	0.22	1	0	8.28	9.28	0.27	3.93	1	0.07	1.45	2.28972	0	0.51	1
Sb01g010000.1	Sb01g010000	chromosome_1	8842030	8844327	+	similar to Calmodulin-2	PF13499.1|EF_hand_5(3.5e-13), PF13499.1|EF_hand_5(2.7e-20)	0	0	1	0	0	1	0	0	1	0	0	1	0	0	1	0	0	1
Sb01g010010.1	Sb01g010010	chromosome_1	8847331	8852042	+	similar to Cytochrome c oxidase assembly protein ctaG, putative, expressed	PF04442.9|CtaG_Cox11(5e-60)	7.86	13.84	1.67494	7.79	13.4	1.63823	6.98	8.66	1	7.17	15.6	2.03182	8.64	13.01	1.45332	8.21	12.28	1.44191
Sb01g010020.1	Sb01g010020	chromosome_1	8856724	8857428	-	similar to ZF-HD protein dimerisation region containing protein, expressed	PF04770.7|ZF-HD_dimer(7.7e-25)	0	0	1	0	0	1	0	0	1	0	0.04	1	0	0	1	0	0	1
Sb01g010030.1	Sb01g010030	chromosome_1	8879131	8881628	-	similar to Actin-1	PF00022.14|Actin(1.4e-146)	11.17	10.59	1	4.43	10.26	2.07366	12.16	5.91	0.525076	21.95	9.1	0.440087	23.57	7.04	0.327228	11.85	8.84	0.765759
Sb01g010030.2	Sb01g010030	chromosome_1	8879131	8881530	-	-	PF00022.14|Actin(1.2e-159)	12.74	12.01	1	4.92	11.96	2.18919	13.64	6.86	0.536885	25.09	10.48	0.440015	27.04	7.82	0.314551	13.12	10.2	1
Sb01g010030.3	Sb01g010030	chromosome_1	8879131	8881545	-	-	PF00022.14|Actin(1.2e-159)	9.72	9.32	1	3.68	9	2.13675	10.42	5.11	0.535026	19.05	7.85	0.441397	20.62	5.95	0.321462	10.14	7.67	1
Sb01g010030.4	Sb01g010030	chromosome_1	8879131	8881628	-	-	PF00022.14|Actin(1.2e-159)	12.49	11.72	1	4.88	11.53	2.13095	13.36	6.51	0.522981	24.55	10.14	0.436008	26.32	7.69	0.318082	12.99	9.8	0.77198
Sb01g010040.1	Sb01g010040	chromosome_1	8883644	8887874	+	similar to Anthranilate synthase beta 2 subunit	PF00117.23|GATase(7.5e-51)	2.92	4.31	1	1.9	6.05	2.43103	2.16	10.34	3.58861	2.41	6.16	2.09971	2.21	5.86	2.13707	3.16	6.39	1.77644
Sb01g010050.1	Sb01g010050	chromosome_1	8892569	8895304	-	similar to Expressed protein	PF05542.6|DUF760(7.6e-24)	253.78	69.09	0.2751	226.96	54.35	0.242806	390.2	67.04	0.173926	996.63	60.42	0.0615659	1363.11	58.52	0.0436328	339.26	74.55	0.222036
Sb01g010050.2	Sb01g010050	chromosome_1	8892569	8895304	-	-	PF05542.6|DUF760(5e-24)	260.61	71.02	0.275295	232.84	55.94	0.2435	397.49	69.04	0.175764	1029.79	62.08	0.0611958	1395.39	60.24	0.0438559	347.48	77.25	0.224547
Sb01g010060.1	Sb01g010060	chromosome_1	8897957	8904628	+	similar to Putative uncharacterized protein	PF01336.20|tRNA_anti(1.4e-08), PF00152.15|tRNA-synt_2(8e-10), PF00152.15|tRNA-synt_2(2.2e-56)	39.92	48.24	1.20332	35.76	25.79	0.728781	39.68	30.5	0.774336	39.87	45.3	1	40.2	38.71	0.963835	47.89	36.61	1
Sb01g010070.1	Sb01g010070	chromosome_1	8909041	8916433	-	similar to Histidine kinase	PF03924.8|CHASE(2e-42), PF00512.20|HisKA(2.8e-18), PF02518.21|HATPase_c(3.5e-33), PF00072.19|Response_reg(2.2e-19)	38.68	15.1	0.405746	30.68	5.81	0.214962	33.43	6.2	0.20912	37.38	8.48	0.247004	36.85	8.24	0.244122	26.38	6.42	0.271001
Sb01g010080.1	Sb01g010080	chromosome_1	8933437	8933706	+	similar to Putative uncharacterized protein	-	0	0	1	0.1	0.62	1	0	0.31	1	0.38	0	1	1.26	0.32	1	0	0.53	1
Sb01g010090.1	Sb01g010090	chromosome_1	8933968	8938545	-	similar to Zinc finger (C3HC4-type RING finger) protein-like	PF12906.2|RINGv(1.5e-11)	25.89	27.99	1	19.08	37.08	1.89641	22.43	28.44	1.25651	23.73	30.26	1	22.8	33.31	1.4416	23.1	27.55	1
Sb01g010100.1	Sb01g010100	chromosome_1	8945582	8947622	-	similar to Cytochrome b561 family protein, expressed	PF03188.11|Cytochrom_B561(8.9e-44)	0.03	0.77	1.71845	1.58	1.69	1	0.27	0.63	1	0.98	1.97	1	1.95	1.57	1	0.09	1	1.83486
Sb01g010110.1	Sb01g010110	chromosome_1	8954614	8958780	+	similar to TMK protein precursor	PF12799.2|LRR_4(6.4e-07), PF00069.20|Pkinase(1.4e-48)	3.75	5.83	1.43789	0.57	2.73	2.3758	2.34	5.75	2.02096	1.58	4.46	1	0.69	3.54	2.68639	2.46	6.55	2.18208
Sb01g010120.1	Sb01g010120	chromosome_1	8969020	8972195	+	similar to Os03g0716200 protein	PF00628.24|PHD(6.7e-09)	5.11	2.45	0.564648	2.95	0.28	0.324051	3.24	0.53	0.360849	0.86	1.16	1	1.63	0.98	1	3.24	0.56	0.367925
Sb01g010130.1	Sb01g010130	chromosome_1	8973847	8985124	+	similar to Expressed protein	PF00780.17|CNH(7.1e-24), PF10366.4|Vps39_1(8.1e-26), PF00637.15|Clathrin(7.6e-13), PF10367.4|Vps39_2(3.5e-30)	24.4	30.25	1.23031	26.74	44.5	1.64023	24.11	37.02	1.51414	22.41	38.98	1.70782	19.04	37.64	1.92814	24.31	39.55	1.60213
Sb01g010136.1	Sb01g010136	chromosome_1	8990047	8994377	-	similar to Os03g0715400 protein	PF05346.6|DUF747(3.5e-71)	5.86	8.09	1	7.32	9.12	1	5.87	7.39	1	5.24	8.11	1.45994	4.61	9.04	1.78966	6.31	8.12	1
Sb01g010150.1	Sb01g010150	chromosome_1	9003551	9007937	-	similar to Expressed protein	PF03029.12|ATP_bind_1(1.9e-96)	61.72	65.28	1	55.4	61.83	1	57.86	65.23	1.12521	44.12	66.41	1.49402	44.43	61.34	1.37222	61.47	66.99	1
Sb01g010160.1	Sb01g010160	chromosome_1	9018337	9019025	-	weakly similar to Putative uncharacterized protein	-	0.78	0.16	1	0.77	0.31	1	0.71	0.39	1	1.39	0.28	1	1.17	0.38	1	0.65	0.62	1
Sb01g010165.1	Sb01g010165	chromosome_1	9031252	9033645	-	similar to Putative uncharacterized protein	-	0.39	1.11	1	1.83	2.7	1	1.89	2.96	1	1.3	3.04	1	0.23	0.26	1	3.32	3.66	1
Sb01g010170.1	Sb01g010170	chromosome_1	9036469	9041000	+	similar to RRM-containing protein, putative, expressed	-	1.3	2.85	1.67391	1.65	4.22	1.96981	1.15	4.95	2.76744	1.46	3.42	1.79675	1.85	3.44	1	1.29	3.6	2.00873
Sb01g010180.1	Sb01g010180	chromosome_1	9051911	9052891	-	similar to Putative uncharacterized protein	PF00069.20|Pkinase(1.4e-48)	0	0.04	1	0.03	0.08	1	0	1.4	2.4	0.03	0.31	1	0.03	0.06	1	0.03	0.1	1
Sb01g010190.1	Sb01g010190	chromosome_1	9055934	9061685	-	similar to Putative uncharacterized protein	PF03810.14|IBN_N(1.6e-15), PF08506.5|Cse1(1.6e-136), PF03378.10|CAS_CSE1(1.6e-130)	10.12	19.87	1.8768	9.88	12.04	1	9.01	12.07	1.30569	5.73	16.65	2.62259	5.51	14.63	2.40092	10.19	11.5	1
Sb01g010200.1	Sb01g010200	chromosome_1	9066624	9067634	-	similar to Putative uncharacterized protein	PF00069.20|Pkinase(1e-51)	0	0	1	0	0	1	0	0	1	0.03	0	1	0	0	1	0	0	1
Sb01g010210.1	Sb01g010210	chromosome_1	9071452	9075197	+	similar to NADH-ubiquinone oxidoreductase 75 kDa subunit	PF13510.1|Fer2_4(6e-17), PF10588.4|NADH-G_4Fe-4S_3(5.3e-17), PF00384.17|Molybdopterin(2.7e-67), PF09326.6|DUF1982(2e-14)	39.93	76.52	1.89397	40.9	69.78	1.68926	35.4	58.1	1.62363	39.5	66.86	1.67556	41.39	61.02	1.46308	35.7	66.59	1.84169
Sb01g010220.1	Sb01g010220	chromosome_1	9075762	9076612	+	similar to Putative uncharacterized protein	-	0.88	0.19	1	1.92	0.19	0.407534	0.98	0.7	1	0.62	0.05	1	0.96	0.18	1	0.77	0.36	1
Sb01g010230.1	Sb01g010230	chromosome_1	9077414	9078177	+	Predicted protein	-	0	0.39	1	0.16	3.01	3.4569	0	1.71	2.71	0.05	1.67	2.54286	0.08	2.22	2.98148	0	1.13	2.13
Sb01g010240.1	Sb01g010240	chromosome_1	9078366	9085255	-	similar to Putative GTP-binding protein	PF00350.18|Dynamin_N(1.5e-54), PF01031.15|Dynamin_M(2.3e-70), PF02212.13|GED(8.3e-23)	14.42	16.79	1	9.91	22.37	2.14207	10.2	21.25	1.98661	9.58	21.14	2.09263	7.24	17.54	2.25	11.41	19.97	1.68977
Sb01g010240.2	Sb01g010240	chromosome_1	9078366	9085255	-	-	PF00350.18|Dynamin_N(1.5e-54), PF01031.15|Dynamin_M(2.3e-70), PF02212.13|GED(4.1e-23)	13.8	16.13	1	9.64	21.55	2.11936	10	20.13	1.92091	9.3	20.37	2.07476	6.93	16.65	2.22573	10.98	19.04	1.67279
Sb01g010250.1	Sb01g010250	chromosome_1	9086684	9091468	-	similar to Threonine dehydratase biosynthetic, chloroplast, putative, expressed	PF00291.20|PALP(2e-75), PF00585.13|Thr_dehydrat_C(2.6e-21), PF00585.13|Thr_dehydrat_C(1.1e-25)	9.96	14.42	1.40693	6.04	18.16	2.72159	8.18	17.8	2.04793	8.57	16.84	1.86416	9.82	14.12	1.39741	8.51	19.21	2.12513
Sb01g010260.1	Sb01g010260	chromosome_1	9098241	9101892	-	similar to Expressed protein	PF13041.1|PPR_2(2.7e-15), PF13041.1|PPR_2(2.3e-12), PF13041.1|PPR_2(1.5e-13)	2.13	3.74	1.51438	2.29	2.46	1	2.38	2.5	1	1.59	3.34	1.67568	1.75	2.87	1.40727	2.97	3.32	1
Sb01g010270.1	Sb01g010270	chromosome_1	9110891	9113720	+	similar to Glutamine synthetase root isozyme 2	PF03951.14|Gln-synt_N(6.5e-20), PF00120.19|Gln-synt_C(1.2e-52)	31.24	64.87	2.04311	4.9	166.76	28.4339	18.74	141.17	7.20213	10.68	180.69	15.5557	12.01	104.68	8.12298	16.25	207.52	12.0881
Sb01g010280.1	Sb01g010280	chromosome_1	9114382	9120676	-	similar to Phosphoglucomutase, cytoplasmic 1	PF02878.11|PGM_PMM_I(5.1e-33), PF02879.11|PGM_PMM_II(5.2e-13), PF02880.11|PGM_PMM_III(2.1e-26), PF00408.15|PGM_PMM_IV(8.3e-11)	144.7	98.68	0.684146	212.04	107.31	0.508402	155.81	100.11	0.644793	196.35	118.38	0.604915	181.72	95.21	0.526543	176.11	107.03	0.60996
Sb01g010290.1	Sb01g010290	chromosome_1	9132398	9135788	+	similar to Atypical receptor-like kinase MARK	PF08263.7|LRRNT_2(3e-07), PF00069.20|Pkinase(1.9e-36)	1.26	10.25	4.97788	1.26	11.71	5.62389	1.84	6.4	2.60563	1.25	9.98	4.88	1.11	9.19	4.82938	1.01	9.59	5.26866
Sb01g010300.1	Sb01g010300	chromosome_1	9141177	9146276	-	similar to Ubiquitin-conjugating enzyme family protein, expressed	PF00179.21|UQ_con(8.6e-17)	16.88	22.82	1	21.94	29.13	1.31343	15.97	38.39	2.32115	22.71	27.18	1.18853	17.12	24.79	1.42329	15.66	28.44	1.76711
Sb01g010310.1	Sb01g010310	chromosome_1	9149502	9152265	-	similar to Zinc finger family protein, putative, expressed	PF00641.13|zf-RanBP(2.6e-07)	0.86	2.23	1.73656	0.73	1.05	1	0.64	1.27	1	0.41	1.25	1.59574	0.86	1.03	1	0.71	1.38	1
Sb01g010320.1	Sb01g010320	chromosome_1	9153354	9154994	-	similar to Expressed protein	PF10497.4|zf-4CXXC_R1(7.8e-36)	0.09	0	1	0.03	0	1	0	0	1	0.04	0.04	1	0	0.1	1	0.13	0	1
Sb01g010325.1	Sb01g010325	chromosome_1	9157531	9159463	-	similar to Putative calmodulin-binding heat-shock protein	PF01764.20|Lipase_3(1.7e-13)	0	0.1	1	0	0.03	1	0	0	1	0.03	0.08	1	0	0.05	1	0	0	1
Sb01g010330.1	Sb01g010330	chromosome_1	9166091	9175649	+	similar to Protein kinase, putative, expressed	PF00069.20|Pkinase(4.3e-63)	19.66	24.69	1.24347	24.08	34.65	1.42145	18.97	33.52	1.72859	19.76	30.69	1.52649	16.62	31.28	1.83201	19.59	28.1	1.41331
Sb01g010350.1	Sb01g010350	chromosome_1	9181648	9183149	-	similar to Expressed protein	PF09790.4|Hyccin(6.6e-74)	9.13	14.09	1.48963	13.14	19.5	1.44979	8.61	22.32	2.42664	8.28	17.77	2.02263	7.04	17.02	2.24129	8.82	16.98	1.83096
Sb01g010360.1	Sb01g010360	chromosome_1	9186633	9188845	-	similar to Transcription factor S-II family protein, expressed	PF01096.13|TFIIS_C(4.5e-15)	5.3	13.33	2.2746	6.07	6.61	1	4.73	6.4	1	6.01	10.9	1	4.98	9.27	1	5.96	9.5	1.50862
Sb01g010370.1	Sb01g010370	chromosome_1	9191167	9192919	+	similar to AT hook motif family protein, expressed	PF00538.14|Linker_histone(1.8e-11)	2.7	2.84	1	2.46	1.6	1	3.13	4.13	1	2.01	3.36	1	1.3	2.44	1	3.2	2.31	1
Sb01g010380.1	Sb01g010380	chromosome_1	9195524	9197113	-	similar to Putative pentatricopeptide (PPR) repeat-containing protein	PF12854.2|PPR_1(8.4e-11), PF13041.1|PPR_2(3e-10), PF13041.1|PPR_2(2.4e-12)	0.33	0.45	1	0.73	0.63	1	0.29	0.81	1	1.2	0.42	1	1.9	0.38	0.475862	0.45	0.33	1
Sb01g010390.1	Sb01g010390	chromosome_1	9202513	9207356	-	similar to Coatomer subunit alpha-1	PF00400.27|WD40(5e-07), PF00400.27|WD40(3.8e-10), PF00400.27|WD40(1.8e-11), PF00400.27|WD40(9.4e-08), PF00400.27|WD40(5.7e-07), PF04053.9|Coatomer_WDAD(7.1e-134), PF06957.6|COPI_C(2.1e-188)	38.88	61.75	1.57347	38.25	63.37	1.64	36.66	60.41	1.63064	31.78	71.06	2.19829	28.63	66.05	2.26291	39.69	61.71	1.54116
Sb01g010400.1	Sb01g010400	chromosome_1	9208468	9216528	+	similar to Chromosome chr6 scaffold_3, whole genome shotgun sequence	PF00069.20|Pkinase(1.3e-38)	0.58	1.3	1	0.69	1.67	1.57988	0.56	1.09	1	0.91	1.84	1	0.49	1.31	1	0.92	1.49	1
Sb01g010410.1	Sb01g010410	chromosome_1	9223676	9242939	+	similar to Chromosome chr3 scaffold_8, whole genome shotgun sequence	PF00613.15|PI3Ka(2.6e-20), PF00454.22|PI3_PI4_kinase(7.6e-25)	16.96	18.23	1	18.25	21.18	1.15221	18.31	19.63	1	16.61	18.48	1.10619	13.5	17.2	1.25517	15.88	17.49	1
Sb01g010420.1	Sb01g010420	chromosome_1	9244438	9245891	-	similar to CCT motif, putative	PF06203.9|CCT(7.9e-19)	158.36	79.95	0.507969	57.27	25.21	0.449803	183.78	36.39	0.202349	62.4	65.09	1.04243	71.19	64.89	1	164.49	80.02	0.489576
Sb01g010430.1	Sb01g010430	chromosome_1	9249830	9257929	-	similar to CASP C terminal, putative	PF08172.7|CASP_C(8.9e-69)	21.12	25.18	1	24.85	28.82	1.15358	20.07	33.95	1.65876	21.14	29.67	1.38528	19	26.32	1.366	21.95	33.84	1.51808
Sb01g010440.1	Sb01g010440	chromosome_1	9262972	9265023	+	similar to Expressed protein	PF08718.6|GLTP(9.4e-29)	11.31	11.72	1	4.58	50.61	9.2491	9.79	20.79	2.01946	8.01	21.47	2.4939	7.15	30.72	3.89202	7.1	31.46	4.00741
Sb01g010450.1	Sb01g010450	chromosome_1	9274376	9275918	+	similar to Putative uncharacterized protein	-	134.5	57.81	0.434022	306.37	27.31	0.092104	136.85	49.13	0.363656	221.55	33.25	0.153898	259.34	23.79	0.0952216	151.87	52.93	0.352783
Sb01g010460.1	Sb01g010460	chromosome_1	9277164	9279463	-	similar to DnaK protein	PF00012.15|HSP70(5.5e-262)	0.06	0.02	1	0.12	0.06	1	0.11	0.02	1	0.05	0	1	0.15	0.01	1	0.01	0	1
Sb01g010470.1	Sb01g010470	chromosome_1	9282585	9286115	+	similar to 6,7-dimethyl-8-ribityllumazine synthase	PF00885.14|DMRL_synthase(1.1e-51)	0.44	2	1	1.43	1.35	1	0.85	2.32	1	1.68	1.97	1	1.09	1.2	1	1.2	1.7	1
Sb01g010480.1	Sb01g010480	chromosome_1	9287455	9290053	+	similar to Tat binding protein 1(TBP-1)-interacting protein (TBPIP), putative	PF07106.8|TBPIP(4.5e-49)	0.08	0.79	1	0.49	0.24	1	0	0.31	1	0.25	0.71	1.368	0.23	0.42	1	0.12	0.21	1
Sb01g010490.1	Sb01g010490	chromosome_1	9293833	9295424	-	similar to Putative uncharacterized protein	PF03398.9|Ist1(2.1e-52)	10.28	4.24	0.464539	12.01	5.45	0.495772	3.76	7.56	1.79832	8.49	1.7	0.28451	11.31	2.91	0.317628	5.47	3.19	1
Sb01g010500.1	Sb01g010500	chromosome_1	9307659	9308657	+	similar to Plastocyanin-like domain, putative	PF02298.12|Cu_bind_like(3.4e-26)	0.25	24.21	20.168	0.56	28.44	18.8718	0.07	51.17	48.757	1.27	29.53	13.4493	2.94	32.06	8.39086	0.29	22.41	18.1473
Sb01g010510.1	Sb01g010510	chromosome_1	9311549	9312372	+	similar to Plastocyanin-like domain, putative	PF02298.12|Cu_bind_like(1.9e-26)	0	20.37	21.37	0.04	13.42	13.8654	0	31.42	32.42	0.09	23.96	22.8991	0.58	29.37	19.2215	0.11	13.28	12.8649
Sb01g010520.1	Sb01g010520	chromosome_1	9314107	9314631	+	similar to Plastocyanin-like domain, putative	PF02298.12|Cu_bind_like(2.9e-22)	0	0	1	0	0	1	0	0	1	0	0	1	0	0	1	0	0	1
Sb01g010530.1	Sb01g010530	chromosome_1	9318038	9322043	+	similar to mRNA cap guanine-N7 methyltransferase 1 (EC 2.1.1.56) (mRNA (guanine- N(7)-)-methyltransferase 1)	PF03291.11|Pox_MCEL(1.3e-96)	22.3	26.81	1.19356	22.59	25.69	1	20	27.23	1.34429	19.9	26.29	1.30574	16.55	25.13	1.48889	22.75	26.04	1
Sb01g010540.1	Sb01g010540	chromosome_1	9322351	9325748	+	similar to MAPEG family protein, expressed	PF01124.13|MAPEG(3.1e-26)	30.39	31.77	1	29.46	18.43	0.637886	27.4	31.06	1	25.23	27.33	1	23.49	29.76	1	33.9	26.19	0.779083
Sb01g010550.1	Sb01g010550	chromosome_1	9328214	9329520	+	similar to MAPEG family protein, expressed	PF01124.13|MAPEG(3.7e-25)	0	0.37	1	0	1.03	1	0	0.56	1	0	0.2	1	0	0.65	1	0	0.21	1
Sb01g010560.1	Sb01g010560	chromosome_1	9330267	9334354	-	similar to Zn-finger in Ran binding protein and others containing protein, expressed	-	3.52	8.97	2.20575	9.71	2.51	0.327731	3.02	6.19	1.78856	1.83	7.14	2.87633	1.71	5.07	2.23985	5.69	3.71	1
Sb01g010570.1	Sb01g010570	chromosome_1	9336138	9337268	+	similar to Putative uncharacterized protein	PF04504.9|DUF573(4.9e-24)	5.32	6.64	1	6.27	7.07	1	5.07	9.08	1.66063	4.6	8.47	1.69107	4.11	7.71	1.7045	5.54	8.45	1.44495
Sb01g010580.1	Sb01g010580	chromosome_1	9354679	9359739	+	similar to Os03g0708700 protein	PF04576.10|Zein-binding(2.5e-32)	6.3	10.3	1.54795	8.06	8.75	1	5.53	10.84	1.81317	6.77	9.96	1.41055	5.77	10.13	1.64402	5.71	6.59	1
Sb01g010590.1	Sb01g010590	chromosome_1	9361874	9364490	+	similar to DEAD-box ATP-dependent RNA helicase 21	PF00270.24|DEAD(1e-44), PF00271.26|Helicase_C(6.7e-28)	15.87	21.18	1.31476	16.42	14.05	0.863949	15.08	11.82	0.797264	12.92	17.92	1.3592	12.12	17.62	1.41921	18.5	13.74	1
Sb01g010600.1	Sb01g010600	chromosome_1	9366243	9367419	+	similar to Peptidyl-prolyl cis-trans isomerase	PF00254.23|FKBP_C(1.2e-16)	12.19	2.87	0.293404	27.52	0.94	0.0680224	6.18	12.37	1.86212	11.18	1.34	0.192118	15.47	1.09	0.126897	17.32	2.57	0.194869
Sb01g010610.1	Sb01g010610	chromosome_1	9367422	9371701	-	similar to Expressed protein	PF06966.7|DUF1295(2.8e-91)	80.62	64.51	0.802622	56.19	54.15	1	78.07	25.25	0.331984	96.28	47.49	0.498458	91.7	58.84	0.645523	70.85	53.19	0.75421
Sb01g010610.2	Sb01g010610	chromosome_1	9367422	9371701	-	-	PF06966.7|DUF1295(2.7e-91)	83.06	67.57	0.815727	57.67	57.8	1	78.96	26.38	0.342421	99.24	50	0.508779	94.18	61.78	0.659592	72.59	56.2	0.77728
Sb01g010620.1	Sb01g010620	chromosome_1	9373460	9375040	-	similar to F-box domain containing protein, expressed	PF03478.13|DUF295(9.1e-09)	0.4	0.5	1	0.31	0.55	1	0.35	0.16	1	0.26	0.5	1	0.58	0.55	1	0.22	0.57	1
Sb01g010630.1	Sb01g010630	chromosome_1	9377448	9380991	+	similar to Phytanoyl-CoA dioxygenase, putative, expressed	PF05721.8|PhyH(2e-67)	31.19	58.51	1.84871	51.34	80.44	1.55598	32.73	117.24	3.50548	35.68	82.08	2.26499	24.76	79.21	3.11374	29.35	105.39	3.50544
Sb01g010640.1	Sb01g010640	chromosome_1	9381817	9382685	-	similar to Phospholipase A2, putative, expressed	-	0.17	0.62	1	0.17	0.45	1	0.44	0.36	1	0.15	0.71	1	0.22	1.05	1	0.63	0.1	1
Sb01g010650.1	Sb01g010650	chromosome_1	9389669	9402483	+	similar to Chloroplast protein-translocon-like protein	PF01425.16|Amidase(3.2e-41), PF13414.1|TPR_11(5.5e-18)	22.8	26.07	1	37.18	22.8	0.623363	19.96	26.78	1.32538	17.88	27	1.48305	17.94	24.3	1.3358	26.22	28.31	1
Sb01g010660.1	Sb01g010660	chromosome_1	9419975	9422628	-	similar to DELLA protein DWARF8	PF12041.3|DELLA(1.9e-32), PF03514.9|GRAS(4.9e-138)	34.27	43.51	1.26198	26.42	24.73	0.938366	41.51	23.4	0.573983	26.17	32.2	1.22194	33.3	37.38	1.11895	44	18.93	0.442889
Sb01g010670.1	Sb01g010670	chromosome_1	9454427	9457360	-	similar to Integral membrane protein DUF6 containing protein, expressed	PF00892.15|EamA(2.4e-08), PF00892.15|EamA(1.1e-12)	17.58	8.56	0.514532	65.6	2	0.045045	13.35	38.32	2.74007	14.3	8.72	0.635294	11.45	5.5	0.522088	13.95	6.66	0.512375
Sb01g010680.1	Sb01g010680	chromosome_1	9471685	9478938	+	similar to Zinc finger family protein, putative, expressed	PF10269.4|Tmemb_185A(9.5e-70), PF13920.1|zf-C3HC4_3(1.6e-12)	47.05	41.32	0.880749	59.53	67.11	1	44.17	60.91	1.3706	38.01	57.88	1.50936	32.78	62.2	1.87093	49.72	57.67	1
Sb01g010690.1	Sb01g010690	chromosome_1	9506057	9507199	-	similar to Teosinte branched1	PF03634.8|TCP(1.2e-48)	0	0	1	0	0	1	0	0	1	0	0	1	0	0	1	0	0	1
Sb01g010700.1	Sb01g010700	chromosome_1	9540936	9543021	-	similar to Putative uncharacterized protein SB45I19.7	PF11250.3|DUF3049(2.4e-23)	8.83	1.3	0.233978	3.13	0.06	0.256659	12.94	0.65	0.118364	4.1	1.33	0.456863	3.42	1.99	1	10.49	0.02	0.0887728
Sb01g010710.1	Sb01g010710	chromosome_1	9588081	9592109	+	similar to Putative phosphatidylinositol-4-phosphate-5-kinase	PF02493.15|MORN(4e-07), PF02493.15|MORN(4.1e-07), PF01504.13|PIP5K(2.5e-84)	9.44	5.51	0.623563	9.03	2.01	0.3001	11.6	3.98	0.395238	13.93	4.24	0.350971	15.59	3.67	0.281495	14.04	3.73	0.314495
Sb01g010720.1	Sb01g010720	chromosome_1	9611991	9622431	-	similar to Chromosome chr18 scaffold_1, whole genome shotgun sequence	PF00169.24|PH(7.8e-10), PF01237.13|Oxysterol_BP(4.6e-120)	8.86	11.79	1	10.1	21.69	2.04414	7.29	15.63	2.00603	8.2	16.13	1.86196	8.07	16.05	1.87982	6.86	16.5	2.22646
Sb01g010730.1	Sb01g010730	chromosome_1	9645372	9650086	-	similar to Putative uncharacterized protein	PF00069.20|Pkinase(1.6e-51)	0.91	0.91	1	0.33	0.9	1.42857	0.5	0.49	1	0.37	0.93	1	0.29	0.81	1.4031	0.88	0.74	1
Sb01g010740.1	Sb01g010740	chromosome_1	9651114	9656511	+	similar to MYND finger family protein, expressed	PF00856.23|SET(1.3e-16), PF01753.13|zf-MYND(8.6e-10)	1.04	3.89	2.39706	0.95	3.37	2.24103	1.05	2.76	1.83415	0.54	2.77	2.44805	0.5	2.71	2.47333	1.21	2.72	1.68326
Sb01g010750.1	Sb01g010750	chromosome_1	9656782	9659493	-	similar to Putative uncharacterized protein	PF04755.7|PAP_fibrillin(7e-39)	45.83	17.21	0.388853	80.27	9.03	0.123416	49.79	17.43	0.362867	64.29	13.46	0.221473	65.59	12.41	0.201382	49.74	20.87	0.431021
Sb01g010760.1	Sb01g010760	chromosome_1	9660097	9661813	-	-	PF00416.17|Ribosomal_S13(3e-36)	172.53	147.01	1	210.58	74.68	0.35769	169.03	80.23	0.477739	167.22	68.62	0.413863	174.89	64.1	0.370118	172.52	103.98	0.605002
Sb01g010760.2	Sb01g010760	chromosome_1	9660097	9661815	-	similar to Os03g0704000 protein	PF00416.17|Ribosomal_S13(3.7e-14)	113.71	97.29	1	140.85	49.44	0.355587	112.97	51.89	0.464069	109.37	45.5	0.42131	116.19	41.98	0.366755	115.41	67.55	0.588867
Sb01g010770.1	Sb01g010770	chromosome_1	9665616	9669615	-	similar to Expressed protein	PF09335.6|SNARE_assoc(7.1e-19)	7.05	9.81	1	7.74	14.13	1.73112	6.23	12.6	1.88105	6.82	12.24	1.69309	5.84	12.46	1.96784	7.4	11.19	1.45119
Sb01g010780.1	Sb01g010780	chromosome_1	9688545	9689797	+	weakly similar to Putative uncharacterized protein	PF12937.2|F-box-like(2.1e-08)	0	0	1	0	0	1	0	0	1	0	0	1	0	0	1	0	0	1
Sb01g010790.1	Sb01g010790	chromosome_1	9689982	9693135	-	Predicted protein	-	0.02	0	1	0	0	1	0	0	1	0	0.02	1	0	0.02	1	0	0	1
Sb01g010800.1	Sb01g010800	chromosome_1	9697910	9703218	+	similar to Putative uncharacterized protein OSJNBa0004L11.12	PF00069.20|Pkinase(4e-68)	21.1	16.93	0.811312	13.38	17.75	1.30389	23	14.25	0.635417	23.14	16.84	0.739022	19.81	18.72	1	20.75	16.43	1
Sb01g010810.1	Sb01g010810	chromosome_1	9705909	9711243	+	similar to Expressed protein	-	26.49	15.32	0.59367	18.49	3.32	0.221652	29.49	4.54	0.181699	48.1	7.15	0.165988	52.52	5.21	0.116031	27.13	10.27	0.40064
Sb01g010820.1	Sb01g010820	chromosome_1	9715143	9720702	+	similar to BRASSINOSTEROID INSENSITIVE 1-associated receptor kinase 1, putative, expressed	PF08263.7|LRRNT_2(2.7e-08), PF00069.20|Pkinase(1.2e-40)	30.86	51.04	1.6334	30.93	50.56	1.61478	22.53	78.24	3.36762	22.48	64.72	2.79898	19.03	66.9	3.38992	28.71	61.68	2.10973
Sb01g010820.2	Sb01g010820	chromosome_1	9715143	9720702	+	-	PF08263.7|LRRNT_2(2.7e-08), PF00069.20|Pkinase(1.2e-40)	30.65	50.44	1.62528	30.74	49.95	1.60523	22.35	77.53	3.36317	22.24	64.03	2.79819	18.96	66.12	3.36273	28.56	61.08	2.10014
Sb01g010825.1	Sb01g010825	chromosome_1	9721346	9725643	+	similar to Putative beta-glucosidase	PF00232.13|Glyco_hydro_1(4.6e-163)	1.98	4.6	1.87919	2.5	2.49	1	1.35	7.12	3.45532	1.38	4.38	2.2605	1.19	4.14	2.34703	1.71	2.93	1.45018
Sb01g010830.1	Sb01g010830	chromosome_1	9726512	9730028	+	similar to Beta-glucosidase	PF00232.13|Glyco_hydro_1(5.5e-165)	12.03	16.65	1.35457	5.93	2.69	0.532468	7.56	12.84	1.61682	3.16	5.81	1	2.3	5.28	1.90303	6.62	4.92	1
Sb01g010840.1	Sb01g010840	chromosome_1	9731553	9735142	+	similar to Beta-glucosidase	PF00232.13|Glyco_hydro_1(8.7e-168)	0.12	0.23	1	1.44	0.53	0.627049	0.16	0.17	1	1.7	0.22	0.451852	6.86	0.19	0.151399	0.11	0.17	1
Sb01g010840.2	Sb01g010840	chromosome_1	9731553	9735142	+	-	PF00232.13|Glyco_hydro_1(1.6e-120)	0.11	0.21	1	1.23	0.44	0.64574	0.15	0.13	1	1.43	0.18	0.485597	5.95	0.17	0.168345	0.1	0.15	1
Sb01g010850.1	Sb01g010850	chromosome_1	9747581	9748240	+	similar to Putative uncharacterized protein	-	0	0	1	0	0.19	1	0	0.06	1	0.05	0	1	0.04	0.04	1	0	0	1
Sb01g010860.1	Sb01g010860	chromosome_1	9748544	9751370	-	similar to Chromosome chr18 scaffold_59, whole genome shotgun sequence	PF03463.10|eRF1_1(4.8e-30), PF03464.10|eRF1_2(1.5e-43), PF03465.10|eRF1_3(1.2e-37)	25.65	23.61	1	17.52	16.5	1	22.83	16.83	0.748217	24.42	20.96	1	22.89	17.74	0.784429	32.17	19.1	0.605969
Sb01g010870.1	Sb01g010870	chromosome_1	9754468	9760300	-	similar to Expressed protein	PF03151.11|TPT(2.7e-36)	5.54	7.6	1	5.31	4.28	1	5.11	5.81	1	4.81	7.97	1.54389	3.11	6.06	1	7.52	5.5	1
Sb01g010880.1	Sb01g010880	chromosome_1	9772398	9773027	+	similar to Putative uncharacterized protein	-	0.04	0.73	1	0.57	1.92	1.85987	0	3.78	4.78	0.11	1.4	2.16216	0	1.24	2.24	0	2.12	3.12
Sb01g010900.1	Sb01g010900	chromosome_1	9780441	9781820	-	similar to Putative uncharacterized protein	PF13579.1|Glyco_trans_4_4(8.6e-07), PF00201.13|UDPGT(1.9e-26)	0	0	1	0	0	1	0	0	1	0	0	1	0	0	1	0	0	1
Sb01g010910.1	Sb01g010910	chromosome_1	9785518	9788960	+	similar to Expressed protein	PF04696.8|Pinin_SDK_memA(1.7e-24)	61.55	72.06	1.16803	63.56	39.91	0.633674	62.04	54.66	0.882931	50.35	59.32	1.17468	38	52.95	1.38333	63.79	50.78	0.799197
Sb01g010920.1	Sb01g010920	chromosome_1	9791278	9796261	-	similar to Phosphatidylinositol-4-phosphate 5-kinase 1 precursor (EC 2.7.1.68) (1-phosphatidylinositol-4-phosphate kinase) (PIP5K) (PtdIns(4)P-5- kinase)	PF01504.13|PIP5K(9.8e-89)	47.22	35.34	0.753629	76.88	47.95	0.628531	50.69	62.72	1.23273	61	47.14	0.776452	55.75	47.56	0.855683	44.5	43.44	0.976703
Sb01g010930.1	Sb01g010930	chromosome_1	9822384	9827452	+	similar to Ethylene responsive factor	PF01590.21|GAF(1.2e-14), PF00512.20|HisKA(2e-17), PF02518.21|HATPase_c(1e-25)	35.07	42.5	1.20599	51.01	72.9	1.42088	32.69	61.28	1.84862	40.02	55.63	1.38055	38.48	59.05	1.52102	33.7	57.68	1.69107
Sb01g010940.1	Sb01g010940	chromosome_1	9828063	9831002	+	similar to Expressed protein	-	21.94	17.75	0.81735	34.12	43.06	1.25456	24.99	58.11	2.27434	31.57	32.77	1	21.69	36.89	1.6699	21.97	44.47	1.97954
Sb01g010950.1	Sb01g010950	chromosome_1	9832302	9832808	+	Predicted protein	PF08576.5|DUF1764(4.7e-21)	3.66	9.14	2.17597	4.53	2.88	1	3.22	4.69	1	1.21	6.82	3.53846	1.45	4.72	2.33469	5.91	3.96	1
Sb01g010960.1	Sb01g010960	chromosome_1	9834266	9835397	+	similar to GNS1/SUR4 family	PF01151.13|ELO(1.5e-54)	5.89	4.9	1	2.92	2.72	1	6.33	1.77	0.377899	4.11	3.32	1	5.01	3.11	1	5.89	3.21	1
Sb01g010970.1	Sb01g010970	chromosome_1	9837060	9837435	-	similar to Putative uncharacterized protein	-	18.65	21.53	1	4.32	10.52	2.16541	13.25	11.22	1	11.56	15.09	1	14.38	13.51	1	21.35	17.53	1
Sb01g010970.2	Sb01g010970	chromosome_1	9836573	9837450	-	-	-	7.93	8.14	1	1.97	4.28	1	5.37	3.78	1	6.08	5.97	1	8.19	5.17	1	8.21	6.01	1
Sb01g010975.1	Sb01g010975	chromosome_1	9840633	9842888	-	similar to Tetratricopeptide repeat, putative	PF13041.1|PPR_2(1.4e-07), PF13041.1|PPR_2(1.4e-10), PF01535.15|PPR(6.5e-09), PF13041.1|PPR_2(5.1e-08)	0.12	0.57	1.40179	0.37	0.57	1	0.14	0.7	1.49123	0.21	0.62	1	0.26	0.58	1	0.31	0.64	1
Sb01g010980.1	Sb01g010980	chromosome_1	9843228	9845381	-	similar to Putative uncharacterized protein	-	24.42	11.51	0.492132	30.28	9.49	0.335358	28.86	17.94	0.634293	26.04	11.63	0.467086	19.44	8.98	0.488258	32.51	35.21	1
Sb01g010990.1	Sb01g010990	chromosome_1	9853849	9857467	-	-	PF13419.1|HAD_2(1.3e-16)	5.27	15.32	2.60287	8.15	144.34	15.8842	4.66	98.12	17.5124	6.4	49.82	6.86757	6.51	54.48	7.38748	4.91	203.67	34.6311
Sb01g010990.2	Sb01g010990	chromosome_1	9853849	9857467	-	similar to HAD-superfamily hydrolase, subfamily IA, variant 3, putative	PF13419.1|HAD_2(4e-10)	5.18	15.64	2.69256	8.1	150.97	16.7	4.6	99.3	17.9107	6.64	50.15	6.69503	6.19	55.24	7.82197	4.78	207.27	36.0329
Sb01g011000.1	Sb01g011000	chromosome_1	9858443	9861339	+	similar to Prp18 domain, putative	PF08799.6|PRP4(1e-10)	0.46	1.24	1	0.8	0.44	1	0.8	0.44	1	0.86	0.56	1	1.58	0.41	0.546512	1.65	3.04	1
Sb01g011010.1	Sb01g011010	chromosome_1	9862200	9872886	-	similar to HEAT repeat family protein, expressed	PF13646.1|HEAT_2(3.2e-09)	14.92	18.11	1.20038	20.86	36.07	1.69579	16.12	20.74	1.26986	18.66	24.06	1.27467	16.35	24.86	1.49049	16.16	21.31	1.30012
Sb01g011020.1	Sb01g011020	chromosome_1	9883625	9886673	-	similar to Natural resistance-associated macrophage protein, expressed	PF01566.13|Nramp(5e-18), PF01566.13|Nramp(6.4e-36)	1.93	2.63	1	3.51	3.59	1	1.67	4.51	2.06367	1.9	3.46	1	1.67	3.03	1	1.68	3.34	1.6194
Sb01g011025.1	Sb01g011025	chromosome_1	9902952	9908713	-	similar to Natural resistance-associated macrophage protein, expressed	PF01566.13|Nramp(1.8e-56)	3.1	4.8	1.41463	4.73	4.96	1	3.54	6	1.54185	4.07	4.61	1	3.71	4.14	1	3.27	5.09	1.42623
Sb01g011030.1	Sb01g011030	chromosome_1	9916989	9920932	-	similar to Lipoxygenase	PF01477.18|PLAT(8.7e-13), PF00305.14|Lipoxygenase(7.3e-281)	3.75	8.16	1.92842	2.66	1.36	0.644809	1.06	0.91	1	10.6	1.76	0.237931	18.23	1.35	0.122205	0.59	2.99	2.50943
Sb01g011030.2	Sb01g011030	chromosome_1	9916989	9920932	-	-	PF01477.18|PLAT(1.3e-11), PF00305.14|Lipoxygenase(5.6e-281)	3.72	8.3	1.97034	2.62	1.43	0.671271	1.06	0.95	1	10.7	1.73	0.233333	18.14	1.36	0.123302	0.57	3.04	2.57325
Sb01g011040.1	Sb01g011040	chromosome_1	9923147	9930173	-	similar to Lipoxygenase	PF01477.18|PLAT(9.3e-13), PF00305.14|Lipoxygenase(1.1e-289)	65.37	86.35	1.31611	28.58	52.45	1.80696	74.58	34.89	0.474861	27.92	58.33	2.05152	18.23	76.13	4.01092	33.81	42.01	1.23556
Sb01g011050.1	Sb01g011050	chromosome_1	9936792	9941610	-	similar to Lipoxygenase	PF01477.18|PLAT(2.3e-16), PF00305.14|Lipoxygenase(5.9e-293)	39.05	70.96	1.79675	7.41	29.75	3.65636	23.23	45.37	1.91374	10.59	37.9	3.35634	20.64	30.26	1.44455	19.24	35.68	1.81225
Sb01g011060.1	Sb01g011060	chromosome_1	9949684	9953070	-	similar to Putative uncharacterized protein OSJNBb0017F17.11	PF12937.2|F-box-like(3.4e-08)	53.23	32.61	0.619768	46	32.27	0.707872	50.23	28.86	0.582862	57.54	31.03	0.547147	62.53	29.86	0.485755	48.71	43.22	1
Sb01g011070.1	Sb01g011070	chromosome_1	9953470	9955848	+	similar to Silencing group B protein	PF00583.19|Acetyltransf_1(5.1e-16)	13.72	23.94	1.69429	9.77	14.75	1	11.23	20.65	1.77024	7.22	22.52	2.86131	7.79	17.45	2.09898	16.77	28.11	1.63815
Sb01g011080.1	Sb01g011080	chromosome_1	9956529	9959881	-	similar to Adenylosuccinate synthetase	PF00709.16|Adenylsucc_synt(4.3e-166)	36.07	27.84	0.777988	48.19	13.08	0.286237	38.78	17.25	0.458773	35.16	16.92	0.495575	30.03	18.09	0.615211	42.3	15.73	0.386374
Sb01g011090.1	Sb01g011090	chromosome_1	9962025	9966156	+	similar to Putative DEAD-box ATP-dependent RNA helicase 51	PF00270.24|DEAD(1e-46), PF00271.26|Helicase_C(1.8e-10), PF13959.1|DUF4217(2.7e-20)	2.34	1.41	1	10.53	0.82	0.157849	2.91	1.85	0.7289	4.09	1.59	0.508841	3.66	1.12	0.454936	4.42	1.47	0.45572
Sb01g011100.1	Sb01g011100	chromosome_1	9966806	9973410	-	similar to Pescadillo-like protein	PF06732.6|Pescadillo_N(1.2e-108), PF00533.21|BRCT(3.3e-11)	46.6	97.38	2.06681	51.22	62.95	1	40.46	73.36	1.79354	29.53	92.25	3.05437	21.71	75.76	3.38001	50.66	55.24	1.08866
Sb01g011110.1	Sb01g011110	chromosome_1	9980550	9984131	+	similar to Lethal(2)denticleless-like protein	PF00400.27|WD40(5.7e-09), PF00400.27|WD40(4.2e-07)	0	0	1	0	0	1	0	0.05	1	0	0.02	1	0	0.08	1	0	0	1
Sb01g011120.1	Sb01g011120	chromosome_1	9985106	9987502	+	similar to Oleosin Zm-II	PF01277.12|Oleosin(6.6e-40)	0	0	1	0	0	1	0	0	1	0	0	1	0	0	1	0	0	1
Sb01g011130.1	Sb01g011130	chromosome_1	9989215	9990606	-	weakly similar to Os07g0613900 protein	PF13966.1|zf-RVT(1.2e-18), PF13456.1|RVT_3(6.4e-24)	0	0	1	0	0	1	0	0	1	0	0	1	0	0	1	0	0.03	1
Sb01g011135.1	Sb01g011135	chromosome_1	9991858	9992349	+	Predicted protein	-	3.83	3.48	1	2.57	3.98	1	4.62	5.86	1	1.04	7.03	3.93627	1.65	4.87	2.21509	3.48	5.63	1
Sb01g011140.1	Sb01g011140	chromosome_1	9992543	9996304	+	similar to Putative Acyl-CoA independent ceramide synthase	PF05875.7|Ceramidase(4.5e-65)	13.4	18.62	1.3625	13.21	28.9	2.10415	12.56	25.07	1.92257	9.12	23.45	2.41601	8.36	26.4	2.92735	14.76	27.01	1.77728
Sb01g011150.1	Sb01g011150	chromosome_1	10009063	10012269	-	similar to Zinc finger C-x8-C-x5-C-x3-H type family protein, expressed	PF13637.1|Ank_4(1.9e-10)	14.07	25.52	1.75979	13.71	30.44	2.13732	11.66	24.84	2.04107	10.34	24.8	2.27513	10.18	27.33	2.53399	13.06	23.98	1.77667
Sb01g011160.1	Sb01g011160	chromosome_1	10022755	10025534	-	similar to Putative zinc binding protein	PF03226.9|Yippee(5e-45)	8.26	8.73	1	14.78	10.61	1	9.04	17.46	1.83865	15.5	9.92	0.661818	17.89	9.22	0.541027	8.79	10.66	1
Sb01g011170.1	Sb01g011170	chromosome_1	10029307	10033610	+	similar to Chromosome chr13 scaffold_48, whole genome shotgun sequence	PF03109.11|ABC1(3.6e-34)	6.77	7.44	1	8.45	12.84	1.46455	6.88	11.39	1.57234	8.72	10.13	1	9.08	11.81	1.27083	6.49	14.35	2.0494
Sb01g011180.1	Sb01g011180	chromosome_1	10048913	10050241	-	Predicted protein	-	0	0	1	0	0	1	0	0	1	0	0	1	0	0	1	0	0	1
Sb01g011190.1	Sb01g011190	chromosome_1	10061232	10062941	-	similar to Lysine Decarboxylase, putative	PF03641.9|Lysine_decarbox(9.5e-46)	0	0	1	0.04	0	1	0.04	0	1	0	0	1	0	0	1	0.04	0	1
Sb01g011220.1	Sb01g011220	chromosome_1	10087964	10094537	-	-	PF02045.10|CBFB_NFYA(3.1e-30)	15.75	12.72	0.819104	41.36	21.95	0.541785	16.79	14.2	0.854413	30.41	14.13	0.481694	25.61	15.02	0.602029	16.04	10.74	1
Sb01g011220.2	Sb01g011220	chromosome_1	10087964	10094142	-	similar to CCAAT-binding transcription factor subunit B family protein, expressed	PF02045.10|CBFB_NFYA(3.1e-30)	14.93	11.71	0.797866	39.58	19.71	0.51035	16.24	12.49	0.782483	30.15	12.93	0.447191	24.47	13.67	0.575972	15.05	8.91	0.617445
Sb01g011220.3	Sb01g011220	chromosome_1	10087964	10093423	-	-	PF02045.10|CBFB_NFYA(3.1e-30)	17.39	13.61	0.794454	44.42	24.06	0.551739	18.09	15.46	1	33.07	15.07	0.471676	27.67	16.42	0.607604	17.1	11.68	1
Sb01g011225.1	Sb01g011225	chromosome_1	10103654	10104025	+	similar to Putative uncharacterized protein	-	0.14	0.11	1	0	0	1	0.08	0.22	1	0	0	1	0	0	1	0	0.13	1
Sb01g011230.1	Sb01g011230	chromosome_1	10105088	10108837	-	similar to Putative uncharacterized protein OSJNBb0021P10.5	PF03168.8|LEA_2(4.4e-12)	13.2	11.95	1	11.95	9.57	1	14.28	10.79	1	7.24	10.75	1.42597	8.7	11.2	1	12.98	8.26	0.662375
Sb01g011240.1	Sb01g011240	chromosome_1	10113449	10114411	+	similar to Putative uncharacterized protein	PF00076.17|RRM_1(2.3e-23)	0	0	1	0	0	1	0	0.14	1	0	0	1	0	0.19	1	0.09	0	1
Sb01g011250.1	Sb01g011250	chromosome_1	10125684	10128391	+	similar to Putative uncharacterized protein	PF00654.15|Voltage_CLC(2.4e-24), PF00571.23|CBS(5.6e-09), PF00571.23|CBS(3.1e-08)	20.86	21.5	1	20.31	24.21	1	17.62	17.63	1	19.77	20.41	1	19.08	20.54	1	19.26	21	1
Sb01g011260.1	Sb01g011260	chromosome_1	10128608	10131396	+	similar to Proteasome subunit beta type	PF00227.21|Proteasome(2.6e-41)	56.06	67.32	1.19734	50.94	59.33	1	52.68	63.61	1.20361	37.61	69.12	1.81611	37.68	68.49	1.79654	59.76	56.87	1
Sb01g011270.1	Sb01g011270	chromosome_1	10136364	10136986	-	similar to Putative uncharacterized protein	PF14368.1|LTP_2(1.3e-18)	0.05	0	1	0	0.17	1	0	0	1	0	0.25	1	0	0.36	1	0	0.1	1
Sb01g011280.1	Sb01g011280	chromosome_1	10137617	10141747	-	similar to Os03g0695500 protein	PF07466.6|DUF1517(8e-94)	116.28	27.45	0.242582	233.95	8.01	0.0383486	146.03	24.75	0.175134	174.1	20.66	0.123701	185.38	14.65	0.0839682	138.44	29.29	0.217226
Sb01g011290.1	Sb01g011290	chromosome_1	10144382	10145397	+	similar to Os07g0682400 protein	-	0.69	0.32	1	0.2	0.18	1	0.64	0.37	1	0.11	0.1	1	0.32	0.25	1	0.3	0	1
Sb01g011310.1	Sb01g011310	chromosome_1	10165306	10172213	-	similar to Chloroplast HSP70	PF00012.15|HSP70(6.3e-212)	246.18	157.09	0.639574	129.96	42.42	0.331552	274.39	72.59	0.267221	135.76	129.43	0.953715	183.74	102.63	0.560951	318.4	162.52	0.51196
Sb01g011320.1	Sb01g011320	chromosome_1	10182181	10183122	-	similar to Putative uncharacterized protein	-	0.03	0	1	0.08	0	1	0.03	0.04	1	0	0	1	0	0	1	0	0	1
Sb01g011330.1	Sb01g011330	chromosome_1	10186791	10187135	-	similar to Putative uncharacterized protein	PF00861.17|Ribosomal_L18p(5.8e-17)	4.93	6.65	1	8.6	4.71	0.594792	4.56	8.71	1	3.84	8.09	1	3.65	5.85	1	5.51	5.68	1
Sb01g011340.1	Sb01g011340	chromosome_1	10190138	10193131	+	similar to Expressed protein	PF01165.15|Ribosomal_S21(9.7e-15)	9.77	14.19	1	9.24	9.37	1	10.49	11.13	1	7.08	17.14	2.24505	6.78	13.03	1.80334	11.2	12.02	1
Sb01g011350.1	Sb01g011350	chromosome_1	10197451	10198569	+	Predicted protein	-	0.84	1.23	1	0.78	0.45	1	0.96	1.72	1	0.46	0.81	1	0.61	0.49	1	0.98	0.64	1
Sb01g011360.1	Sb01g011360	chromosome_1	10198932	10202222	-	similar to Nucleobase-ascorbate transporter LPE1	PF00860.15|Xan_ur_permease(1.1e-58)	0.03	0.05	1	0.01	0.2	1	0	0.11	1	0.04	0.03	1	0	0.16	1.16	0	0.13	1
Sb01g011370.1	Sb01g011370	chromosome_1	10219731	10220892	+	similar to Putative uncharacterized protein	PF00190.17|Cupin_1(1.3e-25)	0	0	1	0	0.32	1	0.03	0.07	1	0	0.08	1	0	0.65	1.65	0	0.29	1
Sb01g011380.1	Sb01g011380	chromosome_1	10222760	10223713	-	similar to Putative uncharacterized protein	-	0	0	1	0	0	1	0	0	1	0	0	1	0	0	1	0	0	1
Sb01g011385.1	Sb01g011385	chromosome_1	10225092	10226165	-	weakly similar to Putative uncharacterized protein	-	0	0	1	0	0	1	0	0	1	0	0	1	0	0	1	0	0	1
Sb01g011390.1	Sb01g011390	chromosome_1	10226524	10228282	-	similar to Indole-3-acetate beta-glucosyltransferase (EC 2.4.1.121) (IAA-Glu synthetase) ((Uridine 5\'-diphosphate-glucose:indol-3-ylacetyl)-beta-D- glucosyl transferase)	PF00201.13|UDPGT(9.7e-30)	0	0	1	0	0.03	1	0	0.08	1	0	0	1	0	0.02	1	0	0	1
Sb01g011400.1	Sb01g011400	chromosome_1	10231468	10234430	+	similar to Expressed protein	PF04398.7|DUF538(2.4e-24)	17.34	51.94	2.88659	9.69	145.24	13.6801	15.72	125.65	7.57476	11.55	120.69	9.69641	10.27	114.28	10.2289	11.08	130.03	10.8469
Sb01g011410.1	Sb01g011410	chromosome_1	10235009	10237916	-	similar to Putative uncharacterized protein	-	5.31	7.87	1.40571	6.01	2.96	0.564907	5.12	7.11	1	3.5	5.72	1.49333	3.63	4.6	1	5.05	4.79	1
Sb01g011420.1	Sb01g011420	chromosome_1	10248751	10254379	+	similar to Os03g0693000 protein	PF07059.7|DUF1336(9.6e-79)	12.83	18.14	1.38395	8.41	47.79	5.18491	11.74	53.96	4.31397	11.56	31.75	2.60748	11.83	32.43	2.60561	9.55	49.31	4.76872
Sb01g011430.1	Sb01g011430	chromosome_1	10258207	10259590	+	similar to 40S ribosomal protein S21	PF01249.13|Ribosomal_S21e(1.6e-39)	26.27	48.86	1.82838	29.25	21.5	0.743802	25.93	26.14	1	19.47	41.31	2.06693	18.45	34.37	1.81851	38.73	39.22	1
Sb01g011440.1	Sb01g011440	chromosome_1	10263469	10267327	+	similar to Putative uncharacterized protein OSJNBb0101N11.18	PF04398.7|DUF538(8.8e-31)	41.59	57.24	1.36746	23.91	36.55	1.50743	35.83	45.02	1.24952	17.86	57.34	3.09332	18.75	52.21	2.69418	37.42	44.93	1.19547
Sb01g011450.1	Sb01g011450	chromosome_1	10280488	10284822	+	similar to Putative Galactosyltransferase	PF00337.17|Gal-bind_lectin(9.1e-41), PF01762.16|Galactosyl_T(7.4e-27)	0	0	1	0	0	1	0	0	1	0	0	1	0	0	1	0	0	1
Sb01g011460.1	Sb01g011460	chromosome_1	10293931	10297227	+	similar to Auxin-regulated protein, putative, expressed	PF06136.8|DUF966(9.9e-115)	2.75	1.73	1	2.04	0.55	0.509868	2.64	2.28	1	1.69	1.64	1	2.62	0.73	0.477901	1.78	0.9	1
Sb01g011470.1	Sb01g011470	chromosome_1	10298593	10299429	-	weakly similar to Putative PB1 domain containing protein	PF00564.19|PB1(3.5e-09)	0.06	0	1	0	0	1	0	0	1	0	0	1	0	0	1	0	0	1
Sb01g011480.1	Sb01g011480	chromosome_1	10311267	10321403	-	similar to Putative Core-2/I-Branching enzyme	PF02485.16|Branch(2.8e-57)	0.5	2.82	2.54667	0.21	4.09	4.20661	0.49	5.32	4.24161	0.25	4.33	4.264	0.38	4.56	4.02899	0.51	5.77	4.48344
Sb01g011490.1	Sb01g011490	chromosome_1	10323504	10328777	-	similar to Putative HIPL1 protein	PF07995.6|GSDH(4.2e-27)	3.3	8.91	2.30465	2.84	6.96	2.07292	2.79	7.19	2.16095	2.27	6.27	2.22324	2.06	7.91	2.91176	2.09	7.09	2.61812
Sb01g011500.1	Sb01g011500	chromosome_1	10333503	10334467	+	weakly similar to Putative PB1 domain containing protein	PF00564.19|PB1(1.1e-08)	0.62	1.77	1	1.34	3.37	1.86752	0.27	4.54	4.3622	0.28	2.45	1	0.63	1.97	1.82209	0.11	8.46	8.52252
Sb01g011510.1	Sb01g011510	chromosome_1	10334851	10337976	-	similar to Os03g0691500 protein	-	0.9	1.44	1.28421	0.33	0.67	1	0.36	0.39	1	0.41	1.24	1.58865	0.38	1.19	1.58696	0.63	0.86	1
Sb01g011520.1	Sb01g011520	chromosome_1	10339836	10345427	+	similar to Putative uncharacterized protein	PF03061.17|4HBT(8.2e-15)	32.72	24.78	1	35.43	12.15	0.360966	31.51	20.02	0.64657	26.2	16.34	0.6375	29.24	13.67	0.485119	31.94	22.95	0.72708
Sb01g011530.1	Sb01g011530	chromosome_1	10369346	10371273	-	similar to Striated muscle activator-like protein	-	20.77	23.12	1	15.81	10.52	1	12.06	45.95	3.59495	8.49	15.24	1	4.18	11.32	2.37838	6.76	11.24	1
Sb01g011540.1	Sb01g011540	chromosome_1	10373426	10376786	+	similar to Expressed protein, having alternative splicing products	-	8.79	7.59	1	8.52	3.95	0.519958	8.36	12.55	1	8.58	6.39	1	7.63	5	0.695249	6.33	8.18	1
Sb01g011550.1	Sb01g011550	chromosome_1	10380569	10386678	-	similar to Putative uncharacterized protein	PF09816.4|EAF(2.1e-25)	30.11	30.26	1	28.34	34.58	1	25.52	27.34	1	24.84	28.28	1	22.3	28.95	1.28541	25.71	29.91	1
Sb01g011560.1	Sb01g011560	chromosome_1	10387274	10391855	-	similar to Putative uncharacterized protein	PF01501.15|Glyco_transf_8(3.7e-75)	0.56	0.82	1	0.39	0.93	1	0.49	0.7	1	0.53	0.92	1	0.4	0.78	1	0.55	0.5	1
Sb01g011570.1	Sb01g011570	chromosome_1	10398525	10401645	+	similar to Putative isomerase	PF01557.13|FAA_hydrolase(1.2e-53)	5.99	21.37	3.20029	5.88	63.61	9.39099	7.13	62.91	7.86101	5.87	51.45	7.63464	4.98	56.09	9.54682	5.65	45.22	6.95038
Sb01g011580.1	Sb01g011580	chromosome_1	10402213	10406484	-	similar to OSJNBb0108J11.2 protein	PF14290.1|DUF4370(3.1e-110)	32.04	48	1.48305	33.11	53.13	1.58692	27.18	43.13	1.566	30.45	45.33	1.47313	24.15	45.11	1.8334	35.79	51.9	1.43789
Sb01g011590.1	Sb01g011590	chromosome_1	10409990	10416003	+	Predicted protein	PF00642.19|zf-CCCH(6.3e-08), PF00642.19|zf-CCCH(5.9e-09), PF00642.19|zf-CCCH(2.1e-08)	0.07	0.1	1	0.09	0.11	1	0.08	0.04	1	0.12	0.08	1	0.03	0.06	1	0.08	0.03	1
Sb01g011600.1	Sb01g011600	chromosome_1	10423969	10428278	+	weakly similar to Putative uncharacterized protein	PF00931.17|NB-ARC(1.5e-47)	4.18	8.22	1.77992	7.3	4.29	0.637349	5.12	5.17	1	6.13	5.91	1	6.74	6.66	1	5.19	4.91	1
Sb01g011610.1	Sb01g011610	chromosome_1	10430260	10439085	-	similar to Chromosome chr17 scaffold_101, whole genome shotgun sequence	PF00690.21|Cation_ATPase_N(9.9e-09), PF00122.15|E1-E2_ATPase(1.5e-14), PF00702.21|Hydrolase(3.2e-20)	34.46	46.74	1	45.23	24.68	0.555483	35.6	46.32	1.2929	28.84	37.55	1.29189	23.62	35.22	1.47116	33.33	25.82	0.781241
Sb01g011620.1	Sb01g011620	chromosome_1	10447306	10471214	-	similar to Expressed protein	PF00328.17|His_Phos_2(2.4e-113)	63.04	12.09	0.204403	59.73	18.05	0.313684	89.38	5.65	0.0735782	84.89	11.7	0.147864	85.01	9.93	0.127078	92.53	15.34	0.174703
Sb01g011630.1	Sb01g011630	chromosome_1	10484678	10488479	-	similar to Putative uncharacterized protein OSJNBa0022C08.19	PF00069.20|Pkinase(1.1e-67), PF13499.1|EF_hand_5(1.1e-12), PF13499.1|EF_hand_5(1e-12)	1.91	1.75	1	2.47	1.01	0.579251	2.02	1.63	1	2.4	1.03	1	3.64	0.89	0.407328	0.97	0.4	0.71066
Sb01g011640.1	Sb01g011640	chromosome_1	10491841	10498018	-	similar to Putative uncharacterized protein	-	18.54	20.74	1	14.22	12.34	0.876478	18.67	14.59	0.792578	8.64	20.59	2.23963	9.09	17.81	1.86422	19.54	14.56	0.757546
Sb01g011650.1	Sb01g011650	chromosome_1	10500608	10502825	+	similar to Putative uncharacterized protein	-	20.67	18.61	1	23.5	10.98	0.48898	19.01	13.24	0.711644	27.13	14.1	0.536793	18.85	15.11	0.811587	20.61	12.26	0.613605
Sb01g011660.1	Sb01g011660	chromosome_1	10504898	10505998	+	Predicted protein	PF00161.14|RIP(1.2e-19)	0	0	1	0.09	0	1	0.03	0.04	1	0.09	0.03	1	0.07	0	1	0.07	0	1
Sb01g011670.1	Sb01g011670	chromosome_1	10508817	10510398	-	Predicted protein	-	0	0	1	0	0	1	0	0	1	0	0	1	0	0	1	0	0	1
Sb01g011693.1	Sb01g011693	chromosome_1	10550300	10554830	-	Predicted protein	-	0	0	1	0	0	1	0	0	1	0	0	1	0	0	1	0	0	1
Sb01g011700.1	Sb01g011700	chromosome_1	10583348	10589889	+	similar to Nitrate transporter, putative	PF00854.16|PTR2(4.4e-66)	9.5	28.68	2.82667	3.85	26.27	5.62268	7.66	19.69	2.38915	3.41	32.84	7.67347	2.8	25.36	6.93684	8.79	21.87	2.33606
Sb01g011710.1	Sb01g011710	chromosome_1	10590198	10595573	-	weakly similar to Isoamylase N-terminal domain containing protein, expressed	-	80.42	34.21	0.432449	15.84	6.87	0.46734	61.51	1.5	0.0399936	53.48	10.48	0.21072	46.46	11.35	0.260219	64.49	22.05	0.351962
Sb01g011720.1	Sb01g011720	chromosome_1	10598100	10601702	-	similar to Putative uncharacterized protein	-	18.59	34	1.78663	18.41	39.21	2.07161	21.82	27.98	1.26994	18.67	37.24	1.94408	22.82	37.35	1.60999	24.44	35.58	1.43789
Sb01g011730.1	Sb01g011730	chromosome_1	10607544	10608037	-	weakly similar to Putative uncharacterized protein	-	11.71	15.6	1	12.85	13.04	1	13.04	15.75	1	7.78	12.87	1	7.25	12.92	1	9.82	13.99	1
Sb01g011740.1	Sb01g011740	chromosome_1	10623060	10626499	+	similar to Putative uncharacterized protein OSJNBb0072E24.9	PF06747.8|CHCH(5.6e-10)	111.67	122.62	1	106.73	135.24	1.26464	101.01	85.5	1	96.8	122.58	1.2636	115.52	113.98	1	117.17	115.73	1
Sb01g011750.1	Sb01g011750	chromosome_1	10629875	10633877	-	similar to Glutamine amidotransferase class-I family protein, expressed	PF00117.23|GATase(8.6e-16)	9.09	6.05	0.698712	2.01	16.76	5.90033	11.95	6.59	0.5861	16.27	6.38	0.427331	22.12	9.5	0.454152	10.36	13.17	1
Sb01g011760.1	Sb01g011760	chromosome_1	10651575	10653279	-	similar to RNA methyltransferase, TrmH family protein, expressed	PF00588.14|SpoU_methylase(4.2e-32)	1.54	1.21	1	2.54	0.66	0.468927	1.72	1.06	1	1.37	1.08	1	1.16	0.95	1	2.68	1.48	1
Sb01g011770.1	Sb01g011770	chromosome_1	10654056	10657380	-	similar to Ferredoxin family protein, expressed	PF00111.22|Fer2(2.2e-13)	40.4	14.86	0.383092	59.43	8.31	0.154063	46.69	9.09	0.211575	47.22	8.39	0.194732	43.62	8.24	0.207082	75.99	16.79	0.231069
Sb01g011780.1	Sb01g011780	chromosome_1	10661139	10664611	+	similar to HPP family protein, expressed	PF04982.8|HPP(3e-18)	618.23	101.22	0.165076	86.75	5.35	0.0723647	608.05	11.93	0.0212298	238.6	113.74	0.478881	213.99	61.23	0.289455	1541.88	196.62	0.128085
Sb01g011790.1	Sb01g011790	chromosome_1	10664878	10667538	-	similar to Expressed protein	PF09258.5|Glyco_transf_64(7.9e-59)	0.58	0.7	1	1.15	0.17	0.544186	0.71	0.31	1	0.73	0.23	1	1.38	0.28	0.537815	1.01	0.53	1
Sb01g011800.1	Sb01g011800	chromosome_1	10669061	10670538	+	Predicted protein	-	0.02	0	1	0.02	0	1	0	0	1	0	0	1	0	0	1	0	0	1
Sb01g011810.1	Sb01g011810	chromosome_1	10671540	10677057	-	similar to Magnesium transporter CorA-like family protein, putative, expressed	PF01544.13|CorA(2.9e-07)	29.29	36.06	1.22351	7.38	26.68	3.3031	24.39	6.88	0.310358	9.89	20.64	1.98714	10.88	21.75	1.91498	17.63	26.71	1.48739
Sb01g011820.1	Sb01g011820	chromosome_1	10678281	10680347	-	similar to OB-fold nucleic acid binding domain containing protein, expressed	-	0.06	0	1	0	0	1	0.12	0.09	1	0.07	0.19	1	0	0.12	1	0.06	0.31	1
Sb01g011830.1	Sb01g011830	chromosome_1	10681137	10686834	+	similar to Expressed protein	-	5.01	8.49	1.57903	4.01	7.74	1.74451	3.92	3.16	1	3.56	7.16	1.78947	2.95	6.28	1.84304	4.92	4.23	1
Sb01g011840.1	Sb01g011840	chromosome_1	10689674	10694076	+	similar to GATA transcription factor 27, putative, expressed	PF06200.9|tify(9.1e-14), PF06203.9|CCT(1.7e-16), PF00320.22|GATA(2.9e-14)	50.48	33.54	0.67094	37.82	28.01	0.747295	50.83	25.22	0.505885	37.91	31.17	1	28.59	33.87	1.17844	60.1	26.86	0.455974
Sb01g011845.1	Sb01g011845	chromosome_1	10695999	10704819	+	similar to Chromosome chr8 scaffold_23, whole genome shotgun sequence	PF00632.20|HECT(8.8e-88)	4.32	5.49	1.21992	4.47	8.44	1.72578	4.38	7.59	1.59665	3.87	6.23	1.4846	3	7.24	2.06	3.83	6.33	1.5176
Sb01g011850.1	Sb01g011850	chromosome_1	10705125	10709131	-	similar to Putative proline-rich protein	PF00657.17|Lipase_GDSL(2.7e-28)	0	0	1	0	0	1	0	0	1	0	0	1	0	0	1	0.02	0	1
Sb01g011860.1	Sb01g011860	chromosome_1	10732323	10733705	-	similar to Putative uncharacterized protein	PF02458.10|Transferase(2.1e-65)	0	0	1	0	0	1	0	0	1	0	0.02	1	0	0.02	1	0	0	1
Sb01g011870.1	Sb01g011870	chromosome_1	10761650	10768577	+	similar to Chromosome chr6 scaffold_25, whole genome shotgun sequence	PF08699.5|DUF1785(5.6e-21), PF02170.17|PAZ(1.1e-31), PF02171.12|Piwi(3.2e-96)	0	0	1	0	0	1	0	0	1	0	0	1	0	0	1	0	0	1
Sb01g011880.1	Sb01g011880	chromosome_1	10774347	10780713	+	similar to Putative uncharacterized protein	PF08699.5|DUF1785(3.8e-22), PF02170.17|PAZ(1.5e-30), PF02171.12|Piwi(5.1e-102)	0	0	1	0	0	1	0	0	1	0	0	1	0	0	1	0	0	1
Sb01g011890.1	Sb01g011890	chromosome_1	10812799	10814742	+	similar to Nodulin family protein, putative	PF06813.8|Nodulin-like(1e-91)	2.56	6.57	1	3	9.64	2.66	2.28	5.73	2.05183	1.66	6.43	2.79323	2	6.4	2.46667	2.18	2.78	1
Sb01g011900.1	Sb01g011900	chromosome_1	10818949	10819986	+	similar to Putative uncharacterized protein	PF00685.22|Sulfotransfer_1(5.3e-58)	0.08	0.04	1	0	0.32	1	0.14	0.12	1	0.26	0.03	1	0.28	0.17	1	0.23	1.2	1
Sb01g011910.1	Sb01g011910	chromosome_1	10824355	10829198	+	similar to Putative uncharacterized protein	PF00076.17|RRM_1(1.3e-21)	23.53	39.6	1.65512	27.37	32.61	1.1847	24.02	31.83	1.31215	20.21	38.58	1.8661	20.43	35.76	1.71535	24.56	31.03	1.25313
Sb01g011910.2	Sb01g011910	chromosome_1	10824355	10829198	+	-	-	22.26	36.88	1.62855	26.18	30.57	1.16152	22.86	30.18	1.30679	19.6	36.18	1.80485	19.93	33.71	1.65839	23.25	29.08	1.24041
Sb01g011920.1	Sb01g011920	chromosome_1	10830923	10837832	+	similar to Putative uncharacterized protein OSJNBb0070O09.3	PF01603.15|B56(1.4e-171)	24.42	18.42	0.763965	21.92	22.22	1	22.49	32.75	1.43678	15.45	19.54	1.24863	13.06	17.94	1.34708	23.33	22.28	1
Sb01g011920.2	Sb01g011920	chromosome_1	10830923	10837832	+	-	PF01603.15|B56(1.4e-171)	22.52	16.7	0.752551	20.47	21.14	1	20.69	30.49	1.45182	14.44	18.09	1	12.44	16.84	1.32738	21.2	20.91	1
Sb01g011930.1	Sb01g011930	chromosome_1	10840691	10845055	-	similar to Putative DsPTP1 protein	PF00782.15|DSPc(5.6e-34)	60.29	33.67	0.565671	47.3	42.36	1	60.73	34.79	0.579783	59.16	46.3	0.786237	58.42	43.77	0.75345	75.94	52.91	0.700676
Sb01g011940.1	Sb01g011940	chromosome_1	10847649	10850752	+	similar to Ubiquitin-conjugating enzyme family protein, expressed	PF00179.21|UQ_con(1.1e-38)	21.7	22.4	1	24.45	25.91	1	22.67	29.98	1.30883	21.85	27.93	1	18.28	25.54	1.37656	24.89	29.54	1
Sb01g011950.1	Sb01g011950	chromosome_1	10851355	10877699	-	similar to Putative uncharacterized protein	PF10351.4|Apt1(2.7e-13), PF10351.4|Apt1(5.3e-16), PF10351.4|Apt1(8.7e-43)	12.96	19.73	1.48496	17.56	26.34	1.47306	12.64	27.6	2.09677	11.98	24.15	1.9376	10.05	21.69	2.05339	12.8	23.31	1.76159
Sb01g011960.1	Sb01g011960	chromosome_1	10896947	10902344	+	similar to Benzothiadiazole-induced homeodomain protein 1	PF07526.6|POX(2.1e-51), PF05920.6|Homeobox_KN(1.9e-16)	59.33	97.64	1.63501	58.54	113.94	1.93047	53.74	124.94	2.30069	62.19	123.62	1.97215	65.28	143.51	2.1803	49.07	131.48	2.6459
Sb01g011970.1	Sb01g011970	chromosome_1	10906731	10908103	+	similar to Knotted1-interacting protein	PF07526.6|POX(3.3e-24), PF05920.6|Homeobox_KN(3.4e-16)	0.02	0	1	0	0	1	0	0	1	0	0	1	0	0.03	1	0.03	0	1
Sb01g011980.1	Sb01g011980	chromosome_1	10917720	10919586	+	similar to OSJNBb0038F03.10 protein	PF00320.22|GATA(7.1e-15)	6.92	6.73	1	12.62	16.75	1	5.09	11.38	1	5.84	11.8	1	4.93	12.75	2.31872	6.3	14.53	2.1274
Sb01g012000.1	Sb01g012000	chromosome_1	10924504	10931084	-	similar to TPR Domain containing protein	PF12796.2|Ank_2(8.4e-21), PF00023.25|Ank(1.8e-07), PF12796.2|Ank_2(8.8e-11), PF13414.1|TPR_11(7.1e-09)	0	0	1	0	0	1	0	0	1	0	0	1	0	0	1	0	0	1
Sb01g012010.1	Sb01g012010	chromosome_1	10938191	10943912	-	weakly similar to TPR Domain containing protein	PF12796.2|Ank_2(2.2e-17), PF12796.2|Ank_2(7.7e-21), PF13414.1|TPR_11(3.3e-13)	0.02	0	1	0.02	0	1	0.09	0	1	0.02	0.04	1	0	0.02	1	0.2	0.12	1
Sb01g012010.2	Sb01g012010	chromosome_1	10938191	10943775	-	-	PF12796.2|Ank_2(1.7e-17), PF12796.2|Ank_2(5.8e-21), PF13414.1|TPR_11(2.6e-13)	0.02	0	1	0.02	0	1	0.09	0	1	0.02	0.04	1	0	0.02	1	0.2	0.12	1
Sb01g012020.1	Sb01g012020	chromosome_1	10946220	10951295	-	similar to Putative uncharacterized protein	PF12796.2|Ank_2(2e-17), PF12796.2|Ank_2(3.8e-10), PF13414.1|TPR_11(6.3e-14)	0.21	0.52	1	1.77	1.74	1	1.25	1.51	1	0.32	0.97	1.49242	0.33	0.76	1.32331	1.95	2.42	1.15932
Sb01g012030.1	Sb01g012030	chromosome_1	10955428	10956409	+	similar to Os01g0374400 protein	-	0	0	1	0	0	1	0	0	1	0	0	1	0	0	1	0	0	1
Sb01g012040.1	Sb01g012040	chromosome_1	10959623	10966324	-	similar to TPR Domain containing protein, expressed	PF13637.1|Ank_4(3.1e-08), PF12796.2|Ank_2(3.6e-10), PF13414.1|TPR_11(1.2e-12)	0.37	0.34	1	0.47	0.2	1	0.28	0.13	1	0.11	0.18	1	0.24	0.22	1	0.52	0.26	1
Sb01g012050.1	Sb01g012050	chromosome_1	10979379	10984012	-	similar to Thiamine biosynthesis protein thiC, putative, expressed	PF13667.1|ThiC-associated(1.6e-07), PF01964.13|ThiC(3.6e-195)	1.28	1	1	89.26	2.69	0.0408819	1.74	108.53	39.9745	14.28	2.23	0.211387	14.85	2.66	0.230915	1.48	1.38	1
Sb01g012060.1	Sb01g012060	chromosome_1	10990391	10991637	-	similar to Glycosyl transferase family 8 protein, expressed	PF01501.15|Glyco_transf_8(7.8e-55)	0.1	1.14	1.94545	0.04	0.27	1	0.02	3.65	4.55882	0.03	0.22	1	0.04	0.39	1	0.02	1.03	1.9902
Sb01g012070.1	Sb01g012070	chromosome_1	11003526	11006007	-	similar to Putative uncharacterized protein	PF13923.1|zf-C3HC4_2(6.9e-15)	16.5	14.04	1	22.14	15.13	0.697061	15.78	18.76	1	19.4	15.83	1	20.03	16.48	1	16.02	13.06	1
Sb01g012080.1	Sb01g012080	chromosome_1	11012281	11017646	-	similar to Putative crooked neck protein	PF02184.11|HAT(8e-09)	11.28	17.41	1.49919	12.6	14.56	1	10.83	18.17	1.62046	8.82	19.21	2.05804	8.56	16.18	1.79707	11.22	15.44	1.34534
Sb01g012090.1	Sb01g012090	chromosome_1	11028496	11028864	-	weakly similar to Putative uncharacterized protein	-	0	0	1	0	0	1	0	0	1	0	0	1	0	0.08	1	0	0	1
Sb01g012100.1	Sb01g012100	chromosome_1	11045082	11045903	+	weakly similar to Expressed protein	PF05678.9|VQ(1.4e-12)	0.64	4.37	3.27439	0.16	2.64	3.13793	0.04	3.76	4.57692	0.04	3.14	3.98077	0.06	2.35	3.16038	0.03	5.52	6.3301
Sb01g012110.1	Sb01g012110	chromosome_1	11048275	11049215	-	similar to Expressed protein	-	0.44	1.15	1.49306	0.05	0.49	1	0.22	0.8	1	0.29	1.1	1	0.11	0.4	1	0.17	0.81	1
Sb01g012120.1	Sb01g012120	chromosome_1	11052225	11055621	-	similar to Os03g0676100 protein	PF01878.13|EVE(9e-37)	0.45	0.22	1	0.31	0.5	1	0.35	0.29	1	0.23	0.52	1	0.14	0.1	1	0.28	0.16	1
Sb01g012130.1	Sb01g012130	chromosome_1	11073904	11074329	+	similar to Expressed protein	-	0.74	0.49	1	0.36	0.39	1	0.55	0.2	1	1.04	0.64	1	0.68	0.81	1	0.75	0.45	1
Sb01g012140.1	Sb01g012140	chromosome_1	11084759	11085184	+	weakly similar to Putative uncharacterized protein Os03g47200	PF00170.16|bZIP_1(1.9e-08)	0	0	1	0	0	1	0	0	1	0	0.07	1	0	0	1	0	0	1
Sb01g012150.1	Sb01g012150	chromosome_1	11109376	11111026	+	similar to Putative uncharacterized protein	-	0.49	0.39	1	0.36	0	1	0.16	0	1	0.32	0.17	1	0.29	0.07	1	0.31	0	1
Sb01g012160.1	Sb01g012160	chromosome_1	11129941	11130477	-	Predicted protein	-	0.05	0.7	1	0	4.11	5.11	0.05	2.1	2.95238	0	1.81	2.81	0	1.18	2.18	0	1.78	2.78
Sb01g012170.1	Sb01g012170	chromosome_1	11141179	11143876	-	similar to Putative growth-regulating factor 8	PF08880.6|QLQ(1.2e-15), PF08879.5|WRC(2e-21)	0.41	0.9	1	0.47	0.11	1	0.37	0.37	1	0.36	0.46	1	0.46	0.42	1	0.25	0.24	1
Sb01g012180.1	Sb01g012180	chromosome_1	11154152	11159514	-	similar to Expressed protein	PF01595.15|DUF21(1.5e-36)	5.63	10.39	1.71795	5.05	9.46	1.72893	4.61	7.53	1	4.7	8.28	1.62807	3.94	9.77	2.18016	3.7	5.35	1.35106
Sb01g012190.1	Sb01g012190	chromosome_1	11178487	11186045	+	similar to Expressed protein	PF13967.1|RSN1_TM(7.7e-17), PF02714.10|DUF221(2.6e-91)	1.07	1.49	1	1.03	1.95	1.4532	0.84	1.7	1	0.9	2.23	1.7	0.73	2.15	1.82081	1.07	2.09	1
Sb01g012195.1	Sb01g012195	chromosome_1	11188494	11188718	-	similar to Expressed protein	-	7.44	6.49	1	9.74	7.03	1	11.13	10.21	1	8.91	8.9	1	9.45	10	1	6.54	8.28	1
Sb01g012200.1	Sb01g012200	chromosome_1	11212188	11217178	+	weakly similar to Putative KNOX class homeodomain protein	PF03790.8|KNOX1(9.3e-20), PF03791.8|KNOX2(6.3e-20), PF03789.8|ELK(2e-08), PF05920.6|Homeobox_KN(4.3e-14)	1.61	2.03	1	2.13	1.96	1	1.13	2.44	1	1.26	5.43	2.84513	1.08	5.1	2.93269	0.83	1.49	1
Sb01g012210.1	Sb01g012210	chromosome_1	11219754	11222687	-	similar to Putative uncharacterized protein	PF02018.12|CBM_4_9(1.5e-21), PF02018.12|CBM_4_9(2.1e-14), PF00331.15|Glyco_hydro_10(1.3e-57)	0.01	0	1	0	0	1	0	0	1	0	0	1	0	0.08	1	0	0	1
Sb01g012220.1	Sb01g012220	chromosome_1	11227645	11228122	+	similar to Putative uncharacterized protein	-	0.21	0.57	1	0	0.11	1	0.24	0.23	1	0.18	0.08	1	0.21	0	1	0	0	1
Sb01g012230.1	Sb01g012230	chromosome_1	11244033	11246659	+	weakly similar to Putative uncharacterized protein	-	0.01	0.03	1	0	0.05	1	0	0.05	1	0	0.12	1	0	0.18	1.18	0	0.04	1
Sb01g012240.1	Sb01g012240	chromosome_1	11249512	11254055	+	similar to Pyruvate kinase	PF00224.16|PK(2e-86), PF02887.11|PK_C(5.3e-22)	0.84	3.23	2.29891	1.24	2.22	1.4375	0.79	3.1	2.2905	1.61	3.44	1.70115	1.82	2.43	1	1.07	2.17	1
Sb01g012250.1	Sb01g012250	chromosome_1	11259304	11262053	-	weakly similar to Helix-loop-helix DNA-binding domain containing protein, expressed	PF00010.21|HLH(3.2e-12)	0	0	1	0	0	1	0	0	1	0	0	1	0	0	1	0	0	1
Sb01g012260.1	Sb01g012260	chromosome_1	11287512	11290825	-	Predicted protein	PF00010.21|HLH(1.1e-12)	0	0	1	0	0.03	1	0.05	0.03	1	0	0.29	1	0	0.16	1	0	0.08	1
Sb01g012280.1	Sb01g012280	chromosome_1	11344208	11345259	-	weakly similar to Helix-loop-helix DNA-binding domain containing protein, expressed	PF00010.21|HLH(2.6e-12)	0.68	0.22	1	0.94	0.04	0.536082	0.43	0.04	1	0.89	0.13	1	1.21	0.09	0.493213	0.45	0.05	1
Sb01g012290.1	Sb01g012290	chromosome_1	11357827	11360752	+	similar to Os02g0327100 protein	PF00025.16|Arf(2.8e-58)	2.45	5.96	2.01739	2.75	4.99	1	2.15	3.71	1	2.34	5.66	1.99401	2.2	4.29	1	3.05	4.77	1
Sb01g012300.1	Sb01g012300	chromosome_1	11362384	11363490	-	similar to Glycine-rich RNA-binding protein 2	PF00076.17|RRM_1(7.7e-24)	312.55	436.79	1.39624	614.81	313.7	0.511034	223.28	1801.99	8.03901	121.91	792.2	6.4535	136.94	519.46	3.77309	256.16	391.39	1.52586
Sb01g012300.2	Sb01g012300	chromosome_1	11362384	11363490	-	-	PF00076.17|RRM_1(6.7e-24)	315.95	441.22	1.39524	617.61	321.11	0.5207	222.5	1816.24	8.13083	124.04	798.52	6.39411	138.38	526.1	3.78175	256.22	395.92	1.54311
Sb01g012310.1	Sb01g012310	chromosome_1	11375471	11378660	+	similar to Expressed protein	PF11955.3|PORR(1.6e-106)	5.35	8.91	1.56063	6.12	6.53	1	6.06	9.54	1.49292	4.73	8.54	1.66492	4.8	7.84	1.52414	5.96	8.8	1.40805
Sb01g012320.1	Sb01g012320	chromosome_1	11399160	11400851	+	similar to Putative uncharacterized protein	PF13920.1|zf-C3HC4_3(7.1e-09)	16.92	29.5	1.70201	10.64	15.87	1.44931	28.41	25.47	1	11.43	26.61	2.22124	13.96	31.35	2.16243	14.43	13.35	1
Sb01g012330.1	Sb01g012330	chromosome_1	11404705	11407150	+	similar to Acidic leucine-rich nuclear phosphoprotein 32-related protein 2	-	3.87	8.45	1.94045	7.64	3.45	0.515046	3.94	6.38	1.49393	1.88	6.61	2.64236	1.93	5.18	2.10922	3.94	4.09	1
Sb01g012340.1	Sb01g012340	chromosome_1	11412471	11415802	+	similar to Putative serine/threonine kinase	PF01657.12|Stress-antifung(3.6e-23), PF01657.12|Stress-antifung(4e-09), PF00069.20|Pkinase(4.9e-44)	2.17	4.02	1	2.11	17.46	5.93569	1.03	5.66	3.28079	5.57	7.68	1.32116	14.85	7.38	0.528707	1.48	4.27	2.125
Sb01g012350.1	Sb01g012350	chromosome_1	11422197	11423294	+	weakly similar to Cyclin dependent protein kinase	PF00069.20|Pkinase(1.9e-56)	0	0	1	0.02	0	1	0	0.04	1	0.03	0.03	1	0	0	1	0	0.04	1
Sb01g012370.1	Sb01g012370	chromosome_1	11427495	11433733	-	similar to Guanine nucleotide-binding protein subunit beta	PF00400.27|WD40(7.6e-10), PF00400.27|WD40(8.4e-07), PF00400.27|WD40(1.7e-07), PF00400.27|WD40(4.6e-11)	29.55	42.05	1.40917	25.84	48.59	1.84762	27.76	41.58	1.48053	20.47	44.73	2.12995	17.1	46.75	2.63812	24.71	35.98	1.43835
Sb01g012380.1	Sb01g012380	chromosome_1	11437049	11439968	-	similar to Putative uncharacterized protein	PF00332.13|Glyco_hydro_17(2.6e-86), PF07983.8|X8(1.2e-16)	0.05	3.49	4.27619	0.12	14.86	14.1607	0.16	5.61	5.69828	0.19	8.85	8.27731	0.27	11.24	9.6378	0.11	10.2	10.0901
Sb01g012390.1	Sb01g012390	chromosome_1	11446058	11447202	+	similar to Os03g0669600 protein	-	5.43	8.66	1	5.64	8.33	1	7.34	10.67	1	4.78	9.66	1	4.96	8.66	1.62081	7.24	10.08	1
Sb01g012400.1	Sb01g012400	chromosome_1	11450789	11451874	+	weakly similar to Cyclin dependent protein kinase	PF00069.20|Pkinase(3.2e-57)	0.41	0.58	1	0.74	0.23	1	0.48	0.46	1	0.19	0.31	1	0.1	0.37	1	0.35	0.62	1
Sb01g012410.1	Sb01g012410	chromosome_1	11455014	11456575	-	weakly similar to Putative uncharacterized protein OSJNBa0039O18.23	-	0	0	1	0.02	0	1	0	0	1	0.03	0.03	1	0	0	1	0	0.04	1
Sb01g012420.1	Sb01g012420	chromosome_1	11460636	11462061	-	weakly similar to Putative uncharacterized protein OSJNBa0039O18.23	-	0	0	1	0	0	1	0	0	1	0	0	1	0	0	1	0	0	1
Sb01g012430.1	Sb01g012430	chromosome_1	11475422	11479874	+	similar to Iron regulated metal transporter	PF02535.17|Zip(8.5e-64)	44.99	15.69	0.362905	15.58	1.66	0.160434	46.56	0.31	0.0275442	72.58	1.77	0.0376461	76.85	1.2	0.0282595	55.88	3.03	0.0708509
Sb01g012440.1	Sb01g012440	chromosome_1	11482662	11483872	+	similar to Iron regulated transporter-like protein	PF02535.17|Zip(2.5e-61)	0	0	1	0	0	1	0	0	1	0	0	1	0	0	1	0	0	1
Sb01g012450.1	Sb01g012450	chromosome_1	11489255	11493082	+	similar to Expressed protein	PF11900.3|DUF3420(8.3e-12), PF12796.2|Ank_2(4.5e-11), PF12313.3|NPR1_like_C(4.4e-83)	13.28	13.84	1	19.46	14.93	0.778592	15.62	9.45	0.628761	41.53	12.45	0.316247	46.36	14.08	0.318412	11	11.66	1
Sb01g012460.1	Sb01g012460	chromosome_1	11494360	11494929	-	similar to Putative uncharacterized protein	PF00249.26|Myb_DNA-binding(2.5e-11)	0	0	1	0.05	0	1	0	0.07	1	0	0	1	0	0	1	0	0.08	1
Sb01g012470.1	Sb01g012470	chromosome_1	11506074	11510500	+	similar to Expressed protein	PF03798.11|TRAM_LAG1_CLN8(1.7e-32)	22.97	17.08	0.754276	13.66	7.85	0.603683	22.45	8.81	0.418337	18.74	12.02	1	16.55	11.26	0.698575	23.13	14	0.621633
Sb01g012480.1	Sb01g012480	chromosome_1	11510731	11514690	-	similar to Small GTP-binding protein	PF00071.17|Ras(6.9e-59)	66.35	80.36	1.20802	63.74	156.82	2.43775	65.99	114.6	1.72563	70.43	123.22	1.73905	57.51	133.36	2.29636	65.07	121.68	1.85682
Sb01g012490.1	Sb01g012490	chromosome_1	11525801	11526983	-	similar to Putative uncharacterized protein	PF13837.1|Myb_DNA-bind_4(1e-13)	0	0	1	0	0	1	0	0	1	0	0	1	0	0	1	0	0	1
Sb01g012500.1	Sb01g012500	chromosome_1	11532855	11537158	+	similar to Putative uncharacterized protein	PF00169.24|PH(4.6e-09)	27.18	38.96	1.41803	27.56	39.3	1.41106	24.11	38.16	1.55954	24.91	40.45	1.59977	19.19	38.29	1.94601	24.01	36.14	1.48501
Sb01g012500.2	Sb01g012500	chromosome_1	11532855	11536928	+	-	-	26.73	38.41	1.4212	27	38.89	1.42464	23.58	37.18	1.5533	24.64	39.74	1.58892	18.67	38.09	1.98729	23.62	36.6	1.52721
Sb01g012510.1	Sb01g012510	chromosome_1	11537671	11541177	-	similar to Guanine nucleotide-exchange protein GEP1	PF12783.2|Sec7_N(4.6e-36), PF01369.15|Sec7(9.2e-66)	7.53	12.17	1.54396	7.19	12.02	1.58974	8.1	13	1.53846	5.77	12.32	1.9675	5.28	12.56	2.15924	7.11	10.34	1.39827
Sb01g012520.1	Sb01g012520	chromosome_1	11542915	11544207	-	Predicted protein	-	1.01	0.75	1	0.69	0.43	1	1.05	1.55	1	0.61	1.09	1	0.61	1.22	1	0.62	0.61	1
Sb01g012530.1	Sb01g012530	chromosome_1	11550616	11552523	+	similar to Legumin-like protein	PF00190.17|Cupin_1(2.7e-21), PF00190.17|Cupin_1(3.4e-10)	0	0	1	0	0.05	1	0	0.1	1	0	0.02	1	0	0	1	0	0.03	1
Sb01g012550.1	Sb01g012550	chromosome_1	11573448	11577713	-	similar to Expressed protein	-	6.02	15.54	2.35613	8.11	7.42	1	6.12	10.16	1.56742	5.58	11.57	1.91033	4.2	8.06	1.74231	10.69	11.14	1
Sb01g012560.1	Sb01g012560	chromosome_1	11579901	11580248	-	similar to Putative uncharacterized protein	PF07911.8|DUF1677(6e-35)	0.08	0.12	1	1.04	0.12	1	0	0.36	1	1.07	0.17	1	0.15	0.25	1	0	0.27	1
Sb01g012570.1	Sb01g012570	chromosome_1	11604755	11607763	+	similar to Expressed protein, 3\'-partial	PF04570.9|DUF581(6.4e-20)	1.39	6.14	2.98745	0.51	5.22	4.11921	0.57	2.56	2.26752	0.74	6.37	4.23563	1.05	6.46	3.63902	1.62	4.11	1.95038
Sb01g012580.1	Sb01g012580	chromosome_1	11609756	11610666	-	weakly similar to Putative uncharacterized protein	PF13302.1|Acetyltransf_3(9.1e-25)	0.94	0.52	1	0.16	0.88	1.62069	1.12	1.45	1	0.08	0.71	1	0.16	1.14	1	0.76	0.77	1
Sb01g012590.1	Sb01g012590	chromosome_1	11610980	11611729	-	similar to Putative uncharacterized protein	PF13302.1|Acetyltransf_3(2.2e-22)	1.67	1.72	1	0.55	1.56	1.65161	1.01	2.67	1.82587	0.59	1.01	1	0.28	1.08	1	0.89	1.97	1
Sb01g012610.1	Sb01g012610	chromosome_1	11618856	11622800	+	similar to Expressed protein, having alternative splicing products	PF05179.9|CDC73(1.6e-67)	6.64	8.28	1	7.22	4.67	0.689781	6.85	8.56	1	3.31	7.92	2.06961	3.77	5.94	1	6.62	6.41	1
Sb01g012620.1	Sb01g012620	chromosome_1	11623001	11623904	-	weakly similar to Putative uncharacterized protein	PF14368.1|LTP_2(9.1e-09)	0.03	0	1	0	0	1	0	0	1	0.04	0.04	1	0	0	1	0	0.06	1
Sb01g012630.1	Sb01g012630	chromosome_1	11627412	11628237	-	weakly similar to Expressed protein	PF14368.1|LTP_2(6e-09)	0.1	0	1	0	0.05	1	0	0	1	0.12	0.04	1	0	0.03	1	0.06	0.17	1
Sb01g012640.1	Sb01g012640	chromosome_1	11631883	11634199	+	similar to Globulin-1 S allele precursor	PF00190.17|Cupin_1(5.1e-19), PF00190.17|Cupin_1(1.1e-25)	0.17	0.02	1	0	0.33	1.33	0	0	1	0	0.04	1	0	0.01	1	0	0.07	1
Sb01g012650.1	Sb01g012650	chromosome_1	11635128	11640213	-	similar to Putative polynucleotide adenylyltransferase	PF04928.12|PAP_central(1.8e-106), PF01909.18|NTP_transf_2(4.6e-08), PF04926.10|PAP_RNA-bind(7.7e-37)	27.33	21.22	0.784328	37.78	23.17	0.623259	22.02	26.53	1	17.46	20.48	1	15.23	21.59	1.39187	23.75	22.22	1
Sb01g012660.1	Sb01g012660	chromosome_1	11645237	11646322	-	weakly similar to Cyclin dependent protein kinase	PF00069.20|Pkinase(1.2e-57)	0	0	1	0	0.04	1	0	0.04	1	0	0	1	0	0	1	0	0	1
Sb01g012670.1	Sb01g012670	chromosome_1	11649232	11652294	-	similar to Putative uncharacterized protein	PF03372.18|Exo_endo_phos(4.3e-26)	0	0.08	1	0.38	0.16	1	0.02	0	1	0.09	0.08	1	0.17	0	1	0.02	0	1
Sb01g012680.1	Sb01g012680	chromosome_1	11668933	11677301	+	similar to Putative uncharacterized protein	PF02824.16|TGS(7.6e-13), PF07973.9|tRNA_SAD(1.7e-11), PF00587.20|tRNA-synt_2b(4.1e-47), PF03129.15|HGTP_anticodon(2.7e-18)	44.16	70.56	1.58459	44.43	48.81	1	41.87	60.56	1.43597	31.56	65.6	2.04545	26.22	55.75	2.08486	50.7	63.85	1.25435
Sb01g012690.1	Sb01g012690	chromosome_1	11681609	11687148	+	similar to Putative trafficking protein particle complex 1	PF04099.7|Sybindin(6.6e-49)	10.74	14.39	1	8.6	19.34	2.11875	10.43	17.74	1.63955	9.05	16.99	1.79005	8.95	17.46	1.85528	10	16.59	1.59909
Sb01g012700.1	Sb01g012700	chromosome_1	11690231	11691169	-	similar to Osmotin	PF00314.12|Thaumatin(5.9e-51)	1.11	10.89	5.63507	0.05	33.89	33.2286	0.59	16.85	11.2264	0	14.83	15.83	0.03	23.23	23.5243	1.51	26.4	10.9163
Sb01g012706.1	Sb01g012706	chromosome_1	11693952	11694311	-	Predicted protein	-	0	0	1	0	0	1	0	0	1	0	0	1	0	0	1	0	0	1
Sb01g012710.1	Sb01g012710	chromosome_1	11697029	11698183	-	similar to Pathogenesis-related thaumatin-like protein	PF00314.12|Thaumatin(2.6e-76)	17.17	156.99	8.6951	1.74	306.11	112.084	4.54	281.45	50.9838	0.88	150.85	80.7713	0.59	183.78	116.214	8.94	263.65	26.6247
Sb01g012730.1	Sb01g012730	chromosome_1	11709667	11710947	-	weakly similar to Expressed protein	-	2.12	2.51	1	1.81	1.89	1	2.09	2.64	1	1.64	1.87	1	2.21	1.69	1	1.34	2.27	1
Sb01g012740.1	Sb01g012740	chromosome_1	11730337	11733690	-	similar to Tubulin beta-2/beta-3 chain	PF00091.20|Tubulin(2.5e-73), PF03953.12|Tubulin_C(6.8e-48)	4.91	3.43	1	3.34	5.54	1.50691	5.79	2.75	1	3.4	4.81	1	4.2	5.63	1	4.78	5	1
Sb01g012750.1	Sb01g012750	chromosome_1	11768127	11769895	+	Predicted protein	PF12776.2|Myb_DNA-bind_3(1.6e-17)	0	0	1	0	0	1	0	0	1	0	0	1	0	0	1	0	0	1
Sb01g012760.1	Sb01g012760	chromosome_1	11776407	11778269	+	similar to Expressed protein	-	9.46	8.42	1	9.8	3.49	0.415741	12.94	7.55	0.613343	7.48	5.94	1	10.36	7.29	1	11.98	6.04	0.542373
Sb01g012770.1	Sb01g012770	chromosome_1	11779836	11780255	-	similar to Putative auxin-induced protein family	PF02519.9|Auxin_inducible(8.5e-18)	0.1	0.94	1	0.1	4.99	5.44545	0.11	0	1	0.25	1.59	1	0.2	2.92	3.26667	0.2	0.18	1
Sb01g012780.1	Sb01g012780	chromosome_1	11790359	11790673	-	similar to Putative auxin-induced protein family	PF02519.9|Auxin_inducible(1.4e-22)	1.41	1.85	1	0.16	0.66	1	0.09	1.19	1	0	1.25	1	0	0.64	1	0.17	1.21	1
Sb01g012790.1	Sb01g012790	chromosome_1	11824575	11832198	+	similar to Expressed protein	PF09746.4|Membralin(5.4e-09)	36.89	34.39	1	54.21	65.76	1.2092	32.57	71.84	2.16979	30.7	56.35	1.80915	24.9	60.38	2.36988	34.43	63.97	1.83376
Sb01g012800.1	Sb01g012800	chromosome_1	11834618	11837872	+	similar to Expressed protein	-	1.17	0.83	1	0.84	1.25	1	0.68	1.58	1	0.41	0.95	1	0.26	1.17	1	0.84	1.46	1
Sb01g012810.1	Sb01g012810	chromosome_1	11838516	11840611	-	similar to Putative lateral organ boundaries (LOB) domain family	PF03195.9|DUF260(8.7e-42)	0	0	1	0	0	1	0	0.13	1	0	0	1	0	0	1	0	0	1
Sb01g012820.1	Sb01g012820	chromosome_1	11846939	11850810	-	similar to Putative uncharacterized protein B1168A08.20	PF10273.4|WGG(9.3e-23)	27.27	43.6	1.57764	22.51	37.98	1.65802	25.84	31.12	1	17.8	47.92	2.60213	16.86	39.66	2.2766	30.98	33.3	1
Sb01g012830.1	Sb01g012830	chromosome_1	11852609	11856778	+	similar to Putative uncharacterized protein	PF08783.6|DWNN(9.8e-21)	8.19	11.97	1.41132	6.18	28.31	4.08217	6.7	11.74	1.65455	9.52	15.02	1.52281	8.33	19.02	2.14577	7.64	12.93	1.61227
Sb01g012840.1	Sb01g012840	chromosome_1	11857895	11860557	+	similar to Putative uncharacterized protein	PF12681.2|Glyoxalase_2(1.9e-17)	21.57	27.87	1	29.36	41.14	1.38801	22.94	40.88	1.74937	24.83	32.84	1.3101	25.59	35.84	1.38548	20.78	42.87	2.01423
Sb01g012850.1	Sb01g012850	chromosome_1	11860831	11861280	-	similar to Putative ferredoxin	PF00111.22|Fer2(1.7e-12)	19.94	6.03	0.335721	11.92	1.02	0.156347	19.61	3.15	0.201359	8	3.51	1	13.3	4.36	0.374825	19.21	7.22	0.406729
Sb01g012852.1	Sb01g012852	chromosome_1	11891697	11892731	+	similar to DNA helicase homolog, putative	PF05970.9|PIF1(5.5e-74)	0	0	1	0.02	0	1	0	0	1	0	0	1	0	0	1	0	0	1
Sb01g012860.1	Sb01g012860	chromosome_1	11929479	11932709	+	similar to Putative cytochrome P450-like protein	PF00067.17|p450(2.1e-59)	0	0	1	0.01	0.64	1	0	0.02	1	0	0	1	0	0	1	0	2.75	3.75
Sb01g012860.2	Sb01g012860	chromosome_1	11929479	11932709	+	-	PF00067.17|p450(6.7e-55)	0	0	1	0.01	0.61	1	0	0.02	1	0	0	1	0	0	1	0	2.61	3.61
Sb01g012870.1	Sb01g012870	chromosome_1	11944441	11945284	+	similar to Putative DNA-binding protein homolog	PF03106.10|WRKY(2.7e-20)	0.35	0	1	0.09	0	1	0	0	1	0.11	0	1	0.17	0	1	0	0	1
Sb01g012880.1	Sb01g012880	chromosome_1	11946166	11951075	-	similar to TATA-binding protein	PF00352.16|TBP(8.1e-33), PF00352.16|TBP(2.4e-35)	16.24	15.38	1	24.55	17.49	0.723679	16.14	15.14	1	18.89	11.83	0.645048	22.02	16.01	0.738923	15.22	13.07	1
Sb01g012890.1	Sb01g012890	chromosome_1	11953280	11957029	-	similar to Putative uncharacterized protein SB32H17.7	PF01029.13|NusB(1.6e-17)	26.06	28.52	1.09091	64.58	17.68	0.284843	20	9.24	0.487619	11.6	12.9	1	15.34	11.53	0.76683	25.39	18.29	1
Sb01g012900.1	Sb01g012900	chromosome_1	11957671	11960587	-	similar to 3-glucanase	PF00332.13|Glyco_hydro_17(1.5e-69), PF07983.8|X8(7.1e-15)	1.02	2.84	1.90099	1.48	25.83	10.8185	1.3	13.83	6.44783	0.78	11.2	6.85393	0.99	12.01	6.53769	1.14	20.63	10.1075
Sb01g012910.1	Sb01g012910	chromosome_1	11968709	11970895	-	similar to K-exchanger-like protein	PF01699.19|Na_Ca_ex(1.8e-23), PF01699.19|Na_Ca_ex(1.5e-18)	0.29	1.24	1.73643	0.37	0.7	1	0.2	0.88	1	0.3	0.69	1	0.38	0.78	1	0.13	0.48	1
Sb01g012920.1	Sb01g012920	chromosome_1	11976420	11979479	+	similar to Chromosome chr8 scaffold_150, whole genome shotgun sequence	-	23.56	35.49	1.48575	20.92	25.81	1	18.01	29.22	1.58969	14.99	28.08	1.81864	13.5	26.03	1.86414	18.47	24.23	1
Sb01g012930.1	Sb01g012930	chromosome_1	11980898	11982237	+	similar to Small heat shock-like protein	PF00011.16|HSP20(2e-09)	0	4.01	5.01	0.04	8.72	9.34615	0.02	9.43	10.2255	0.06	11.25	11.5566	0.02	7.95	8.77451	0	1.48	2.48
Sb01g012940.1	Sb01g012940	chromosome_1	11982977	11983779	+	similar to Os12g0438900 protein	PF06645.8|SPC12(2e-27)	24.57	38.99	1.56394	19.83	45.69	2.24148	26.44	44.69	1.66509	13.53	54.17	3.79697	13.78	54.96	3.7862	28.56	35.23	1
Sb01g012950.1	Sb01g012950	chromosome_1	11986555	11987405	+	similar to Putative uncharacterized protein	-	0.03	0.44	1	0.03	0.71	1	0	0.33	1	0.04	0.4	1	0.1	0.46	1	0	0.31	1
Sb01g012960.1	Sb01g012960	chromosome_1	11987498	11992723	-	similar to Methionine synthase 2 enzyme	PF08267.7|Meth_synt_1(4.8e-115), PF01717.13|Meth_synt_2(2.1e-148)	25.22	316.73	12.1178	28.42	220.84	7.54045	24.65	134.35	5.2768	19.97	242.65	11.619	20.03	300.31	14.3276	21.77	164.95	7.2881
Sb01g012960.2	Sb01g012960	chromosome_1	11987498	11992902	-	-	PF08267.7|Meth_synt_1(4.8e-115), PF01717.13|Meth_synt_2(2.1e-148)	24.79	311.18	12.1047	27.95	216.39	7.50915	24.44	131.95	5.22602	19.67	238.75	11.5989	19.78	295.15	14.2517	21.46	161.99	7.2569
Sb01g012960.3	Sb01g012960	chromosome_1	11987498	11992607	-	-	PF08267.7|Meth_synt_1(4.8e-115), PF01717.13|Meth_synt_2(2.1e-148)	25.25	316.88	12.1097	28.42	221.03	7.54691	24.67	134.45	5.27659	19.99	242.82	11.616	20.03	300.53	14.3381	21.78	165.02	7.28797
Sb01g012970.1	Sb01g012970	chromosome_1	11996541	12002173	-	similar to Putative far-red impaired response protein	PF03101.10|FAR1(1.3e-28), PF10551.4|MULE(6e-16), PF04434.12|SWIM(5.9e-09)	4.15	7.54	1.65825	4.93	6.29	1	4.35	7.3	1.5514	2.94	5.99	1.77411	2.86	6.72	2	4.76	4.89	1
Sb01g012976.1	Sb01g012976	chromosome_1	12011882	12013664	+	Predicted protein	-	0	0	1	0	0	1	0	0	1	0	0	1	0	0	1	0	0	1
Sb01g012980.1	Sb01g012980	chromosome_1	12014563	12015729	-	weakly similar to Putative uncharacterized protein	-	0	0	1	0	0	1	0	0	1	0	0	1	0	0	1	0	0	1
Sb01g012990.1	Sb01g012990	chromosome_1	12017413	12019086	-	similar to Putative uncharacterized protein	PF12796.2|Ank_2(2e-07), PF12796.2|Ank_2(1.2e-12), PF12796.2|Ank_2(1.5e-16)	0.05	0	1	0.08	0.12	1	0.12	0	1	0	0.02	1	0	0.09	1	0	0	1
Sb01g013000.1	Sb01g013000	chromosome_1	12028506	12029337	-	similar to LIP5	-	725.65	132.04	0.183087	503.37	159.71	0.318635	685.79	193.17	0.282721	528.52	159.36	0.30284	804.98	126.25	0.157882	672.97	150.86	0.225322
Sb01g013010.1	Sb01g013010	chromosome_1	12033664	12035739	-	similar to Os03g0655300 protein	PF04969.11|CS(6.5e-08)	1.37	3.38	1	5.22	6.15	1	2.43	8.95	2.90087	5.1	4.91	1	2.56	3.3	1	3.38	4.55	1
Sb01g013020.1	Sb01g013020	chromosome_1	12038067	12041591	+	similar to Putative uncharacterized protein	PF12352.3|V-SNARE_C(2.9e-16)	32.03	43.09	1.33485	24.41	36.2	1.46399	26.48	55.95	2.07242	17.68	41.28	2.26338	14.11	39.6	2.68696	25.08	48.09	1.88229
Sb01g013030.1	Sb01g013030	chromosome_1	12044541	12047433	+	similar to Putative uncharacterized protein	PF07847.7|DUF1637(9.3e-57)	0	0	1	0.03	0.02	1	0	0	1	0	0	1	0	0	1	0	0	1
Sb01g013040.1	Sb01g013040	chromosome_1	12064428	12067484	+	Predicted protein	-	0	0	1	0.03	0.16	1	0.08	0.16	1	0.02	0.02	1	0	0	1	0.05	0.15	1
Sb01g013060.1	Sb01g013060	chromosome_1	12079734	12082168	+	similar to OSJNBa0083N12.1 protein	PF13947.1|GUB_WAK_bind(4.1e-16), PF07714.12|Pkinase_Tyr(1.9e-48)	1.71	8.84	3.631	2.46	63.72	18.7052	0.61	42.68	27.1304	4.14	32.12	6.44358	6.83	23.61	3.14304	1.13	35.77	17.2629
Sb01g013070.1	Sb01g013070	chromosome_1	12086000	12087287	+	Predicted protein	PF07847.7|DUF1637(1.9e-52)	0	0.04	1	0	0.08	1	0	0	1	0	0	1	0	0	1	0	0	1
Sb01g013075.1	Sb01g013075	chromosome_1	12097846	12098793	+	Predicted protein	-	0	0	1	0	0	1	0	0	1	0	0	1	0	0	1	0	0	1
Sb01g013080.1	Sb01g013080	chromosome_1	12109925	12117727	+	similar to Myb-like DNA-binding domain, SHAQKYF class family protein, expressed	PF00106.20|adh_short(2.2e-24), PF00249.26|Myb_DNA-binding(1.1e-07)	7.26	80.89	9.91404	8.79	291.12	29.8386	15.88	138.56	8.26777	19.26	199.23	9.88302	4.37	261.26	48.838	19.97	196.79	9.43205
Sb01g013090.1	Sb01g013090	chromosome_1	12120928	12126428	+	similar to Expressed protein	PF10225.4|DUF2215(6.3e-71)	5.09	7.14	1	6.1	4.76	1	4.64	6.2	1	3.46	5.4	1.43498	2.92	6.97	2.03316	3.97	5.43	1
Sb01g013100.1	Sb01g013100	chromosome_1	12135530	12140561	+	similar to Putative cationic amino acid transporter	PF13520.1|AA_permease_2(2.3e-55), PF13906.1|AA_permease_C(3.9e-22)	3.29	4.37	1	5.31	40.01	6.49921	3.38	21.01	5.02511	4.89	16.15	2.91171	4.91	9.62	1.79695	3.5	38.24	8.72
Sb01g013110.1	Sb01g013110	chromosome_1	12143305	12153294	+	similar to Not1 N-terminal domain, CCR4-Not complex component family protein, expressed	PF04065.10|Not3(2e-77), PF04153.13|NOT2_3_5(9.2e-42)	33.88	32.65	1	36.82	31.69	0.864357	33.49	33.89	1	27.64	33.87	1.21753	25.17	32.48	1.27933	35.78	31.1	1
Sb01g013110.2	Sb01g013110	chromosome_1	12143305	12153428	+	-	PF04065.10|Not3(5.8e-81), PF04153.13|NOT2_3_5(9.1e-42)	35.04	33.74	1	37.82	32.72	0.868624	34.38	34.84	1	28.77	35.04	1.21061	25.78	33.43	1.28566	37.01	32.53	1
Sb01g013120.1	Sb01g013120	chromosome_1	12156971	12160156	+	similar to Putative uncharacterized protein	PF00168.25|C2(3.7e-12), PF00168.25|C2(1.8e-14), PF08372.5|PRT_C(1.5e-73)	0.03	0.01	1	0	0.01	1	0.01	0	1	0.03	0.01	1	0.02	0.01	1	0.1	0.01	1
Sb01g013130.1	Sb01g013130	chromosome_1	12166454	12168784	+	similar to Os03g0816600 protein	PF13041.1|PPR_2(1.4e-08), PF13041.1|PPR_2(4.7e-08), PF13041.1|PPR_2(7.3e-09)	0	0.47	1.47	0.09	0.79	1	0.02	0.68	1	0.07	0.62	1	0.04	0.39	1.33654	0.11	0.74	1.56757
Sb01g013150.1	Sb01g013150	chromosome_1	12173388	12175066	-	similar to Nicotianamine synthase 3	PF03059.11|NAS(1.6e-122)	100.71	86.64	0.861666	84.54	215.39	2.52969	123.36	179.86	1.45433	142.33	188.03	1.31884	175.78	168.49	1	85.51	321.25	3.725
Sb01g013160.1	Sb01g013160	chromosome_1	12183889	12187720	+	similar to Expressed protein	PF04515.7|Choline_transpo(3.1e-52)	2.81	4.81	1.52493	3.18	10.2	2.67943	2.54	26.22	7.68927	2.77	10.87	3.14854	2.01	10.19	3.71761	3.06	15.02	3.94581
Sb01g013170.1	Sb01g013170	chromosome_1	12190146	12196701	+	similar to Expressed protein	PF01694.17|Rhomboid(9.9e-23)	11.62	14.56	1	12.73	14.19	1	9.85	13.71	1.35576	8.87	14.89	1.60993	7.72	13.63	1.67775	10.95	16.53	1.46695
Sb01g013180.1	Sb01g013180	chromosome_1	12197242	12199697	-	similar to Putative uncharacterized protein	PF02686.10|Glu-tRNAGln(3e-13)	7.72	29.6	3.50917	10.52	12.7	1	5.88	6.46	1	3.8	12.57	2.82708	5.5	10.69	1.79846	7.84	13.3	1.61765
Sb01g013190.1	Sb01g013190	chromosome_1	12202743	12205064	+	similar to Putative uncharacterized protein	PF03105.14|SPX(4.8e-08), PF13923.1|zf-C3HC4_2(9.2e-09)	1.43	3.96	1	1.19	17.36	8.38356	0.59	7.32	5.2327	1.66	7.58	3.22556	1.7	8.54	3.53333	1.15	12.49	6.27442
Sb01g013200.1	Sb01g013200	chromosome_1	12206135	12209704	-	similar to Putative uncharacterized protein	PF04576.10|Zein-binding(3.6e-26)	4.08	4.71	1	10.35	7.91	0.785022	3.54	14.67	3.45154	6.41	6	1	6.38	5.39	1	3.36	5.77	1
Sb01g013210.1	Sb01g013210	chromosome_1	12221656	12224991	-	similar to Putative uncharacterized protein	PF00009.22|GTP_EFTU(1.4e-44), PF03144.20|GTP_EFTU_D2(3.1e-08), PF00679.19|EFG_C(5.9e-17)	7.29	11.46	1.50302	7.59	6.95	1	6.57	8.39	1	5.91	9.61	1.53546	5.46	8.34	1.44582	7.36	9.38	1
Sb01g013215.1	Sb01g013215	chromosome_1	12227359	12233648	-	similar to Expressed protein	-	3.12	5.04	1	5.11	4	1	3.89	4.39	1	3.42	5.46	1.46154	3.11	5.17	1.50122	3.65	3.55	1
Sb01g013220.1	Sb01g013220	chromosome_1	12239089	12241521	-	Predicted protein	PF00646.28|F-box(5.4e-08)	0	0	1	0	0	1	0	0	1	0	0	1	0	0	1	0	0	1
Sb01g013225.1	Sb01g013225	chromosome_1	12242572	12246704	-	similar to Expressed protein	-	0	0	1	0	0.11	1	0	0	1	0	0	1	0.07	0	1	0	0.12	1
Sb01g013240.1	Sb01g013240	chromosome_1	12269556	12271865	+	Predicted protein	PF00646.28|F-box(5.1e-08)	0	0	1	0	0	1	0	0	1	0	0	1	0	0	1	0	0	1
Sb01g013260.1	Sb01g013260	chromosome_1	12281369	12282497	+	similar to Expressed protein	-	0	0	1	0	0	1	0	0	1	0	0	1	0	0	1	0	0	1
Sb01g013270.1	Sb01g013270	chromosome_1	12285545	12287480	-	similar to Protein YABBY 2	PF04690.8|YABBY(7.3e-37)	0.45	0.72	1	0.28	1.26	1	0.25	0.45	1	0.29	1.71	1	0.28	1.12	1	0.23	2.07	1
Sb01g013280.1	Sb01g013280	chromosome_1	12299946	12301700	-	Predicted protein	-	0	0	1	0	0	1	0	0	1	0	0	1	0	0	1	0	0	1
Sb01g013290.1	Sb01g013290	chromosome_1	12317509	12321325	+	similar to Sulfate transporter ST1	PF13792.1|Sulfate_tra_GLY(1.4e-31), PF00916.15|Sulfate_transp(4.5e-99), PF01740.16|STAS(3.5e-32)	0	0	1	0	0	1	0	0	1	0	0	1	0	0	1	0	0	1
Sb01g013300.1	Sb01g013300	chromosome_1	12333929	12340181	+	similar to Expressed protein	PF10358.4|NT-C2(1.1e-09)	22.34	32.77	1.44687	4.83	12.91	2.38593	20.47	4.22	0.24313	10.12	10.4	1	11.07	17.23	1.51036	16.03	11.86	0.755138
Sb01g013310.1	Sb01g013310	chromosome_1	12341269	12345015	-	similar to Pyrimidine 5\'-nucleotidase-related	PF05822.7|UMPH-1(1.5e-87)	7.41	9.76	1	10.45	4.24	0.457642	9.64	5.36	0.597744	7.81	7.9	1	7.97	6.64	1	10.6	7.1	1
Sb01g013320.1	Sb01g013320	chromosome_1	12348735	12353821	+	similar to Putative methyl-binding domain protein MBD115	PF01429.14|MBD(4.5e-09)	65.39	80.1	1.22157	56.73	66	1.16058	58.07	60.69	1	51.4	67.06	1.29885	53.27	70.02	1.30864	54.77	66.45	1.20943
Sb01g013330.1	Sb01g013330	chromosome_1	12354465	12355535	+	similar to Glutaredoxin domain containing protein	PF00462.19|Glutaredoxin(3e-11)	0	0	1	0	0	1	0	0	1	0	0	1	0	0	1	0	0.04	1
Sb01g013340.1	Sb01g013340	chromosome_1	12361724	12367344	+	weakly similar to OSJNBa0005N02.3 protein	PF08699.5|DUF1785(6.1e-07), PF02170.17|PAZ(3.4e-24), PF02171.12|Piwi(2.9e-09), PF02171.12|Piwi(4e-44)	1.61	3.23	1	2.24	8.75	3.00926	1.14	12.56	6.33645	0.61	6.69	4.7764	0.5	9.56	7.04	1.83	8.01	3.18375
Sb01g013350.1	Sb01g013350	chromosome_1	12369016	12369513	-	weakly similar to Putative uncharacterized protein	PF13639.1|zf-RING_2(7.9e-16)	0	0	1	0	0	1	0	0	1	0	0	1	0	0	1	0.05	0	1
Sb01g013360.1	Sb01g013360	chromosome_1	12380238	12382734	+	similar to Glycosyl hydrolase family 1 protein, expressed	PF00232.13|Glyco_hydro_1(7.2e-132)	0	0	1	0	0.28	1	0	0	1	0	0	1	0	0	1	0	0	1
Sb01g013370.1	Sb01g013370	chromosome_1	12383193	12383693	-	weakly similar to Putative uncharacterized protein	PF13639.1|zf-RING_2(5.7e-13)	0	0	1	0	0	1	0	0.25	1	0	0.18	1	0	0.06	1	0	0.19	1
Sb01g013380.1	Sb01g013380	chromosome_1	12384432	12384899	+	similar to Phytocyanin-related	PF02298.12|Cu_bind_like(3.5e-19)	0	0	1	0	0.11	1	0	0	1	0	0	1	0	0	1	0	0	1
Sb01g013390.1	Sb01g013390	chromosome_1	12385036	12389195	-	similar to DnaJ-related protein ZMDJ1	PF00226.26|DnaJ(2.5e-25), PF00684.14|DnaJ_CXXCXGXG(1.1e-14), PF01556.13|DnaJ_C(5.4e-20)	920.76	2520.22	2.73522	672.9	1293.78	1.92132	879.16	2175.78	2.47316	521.37	2096.12	4.01463	321.46	1916.38	5.9461	756.12	1494.11	1.97473
Sb01g013400.1	Sb01g013400	chromosome_1	12394160	12401477	+	similar to Expressed protein	-	2.58	4.16	1.44134	2.44	5.19	1.79942	3.55	4.45	1	4.34	4.42	1	3.43	4.37	1	2.37	4.45	1.61721
Sb01g013410.1	Sb01g013410	chromosome_1	12408833	12411182	+	similar to Expressed protein	PF02485.16|Branch(2.5e-44)	1.07	2.24	1	1.84	1.06	1	1.04	1.17	1	1	1.16	1	1.54	1.36	1	0.75	1.46	1
Sb01g013420.1	Sb01g013420	chromosome_1	12414824	12419780	+	similar to Expressed protein	-	9.71	19.99	1.95985	9.3	20.85	2.12136	10.22	21.42	1.99822	8.11	24.31	2.77827	8.53	21.61	2.37251	11.08	19.52	1.69868
Sb01g013430.1	Sb01g013430	chromosome_1	12427726	12431856	+	similar to CCAAT-box transcription factor-related	PF02045.10|CBFB_NFYA(9.2e-29)	5.62	3.27	0.645015	12.41	4.81	0.433259	7.25	5.04	0.732121	6.71	4.51	1	7.3	4.98	1	7.63	3.1	0.475087
Sb01g013440.1	Sb01g013440	chromosome_1	12434235	12434903	-	similar to Expressed protein	PF07802.6|GCK(2.7e-29)	1.6	4.49	2.11154	1.93	1.18	1	1.09	2.5	1	0.76	2.86	1	0.63	2.24	1	1.76	1.64	1
Sb01g013450.1	Sb01g013450	chromosome_1	12442095	12444206	-	similar to Putative uncharacterized protein	PF03145.11|Sina(1e-15)	0	0	1	0	0	1	0	0	1	0	0	1	0	0.04	1	0	0	1
Sb01g013460.1	Sb01g013460	chromosome_1	12453895	12463020	+	similar to Serine/threonine-protein phosphatase BSL2 homolog	PF00149.23|Metallophos(6.1e-36)	35.21	40.55	1.14747	38.03	51.28	1.33948	41.03	42.49	1	34.36	43.45	1.25707	35.51	46.33	1.29636	34.72	42.86	1.22788
Sb01g013470.1	Sb01g013470	chromosome_1	12464091	12472125	-	similar to Chromosome chr12 scaffold_18, whole genome shotgun sequence	PF04563.10|RNA_pol_Rpb2_1(1.8e-59), PF04561.9|RNA_pol_Rpb2_2(2.6e-57), PF04565.11|RNA_pol_Rpb2_3(1.1e-24), PF04566.8|RNA_pol_Rpb2_4(6.6e-25), PF04567.12|RNA_pol_Rpb2_5(5.5e-18), PF00562.23|RNA_pol_Rpb2_6(1.9e-124), PF04560.15|RNA_pol_Rpb2_7(1.9e-32)	38.31	45.49	1.18265	42.17	49.65	1.17327	34.37	48.68	1.40458	34.4	49.27	1.42006	28.31	46.58	1.62334	38	49.66	1.29897
Sb01g013490.1	Sb01g013490	chromosome_1	12539370	12541941	-	weakly similar to Os05g0232800 protein	PF02892.10|zf-BED(6.5e-07), PF05699.9|Dimer_Tnp_hAT(2.3e-11)	0	0	1	0	0	1	0	0	1	0	0.02	1	0.03	0.03	1	0.03	0.03	1
Sb01g013500.1	Sb01g013500	chromosome_1	12558455	12560584	-	similar to Cyclic nucleotide-gated ion channel 9, putative, expressed	PF00520.26|Ion_trans(7.3e-14), PF00027.24|cNMP_binding(2.5e-08)	0	0	1	0	0	1	0.01	0	1	0	0.01	1	0	0	1	0.01	0	1
Sb01g013510.1	Sb01g013510	chromosome_1	12561620	12562811	+	similar to Expressed protein	PF11955.3|PORR(1.6e-83)	0.86	4.87	3.15591	2.27	1.29	1	1.64	0.88	1	1.11	3.13	1.95735	1.54	2.3	1	1.57	2.16	1.22957
Sb01g013520.1	Sb01g013520	chromosome_1	12577208	12579043	-	similar to 9-cis-epoxycarotenoid dioxygenase 1, chloroplast precursor	PF03055.10|RPE65(1.2e-132)	0.67	1.57	1	0.38	1.63	1.9058	0.48	0.75	1	0.56	0.43	1	1.14	0.27	0.593458	0.38	0.75	1
Sb01g013530.1	Sb01g013530	chromosome_1	12602542	12607594	+	similar to Translation initiation factor eIF-2B delta subunit, putative, expressed	PF01008.12|IF-2B(2.2e-82)	20.87	23.88	1.13763	17.62	13.7	0.789474	18.11	12.92	0.728414	12.88	17.95	1.36527	12.37	18.67	1.4712	20	13.24	0.678095
Sb01g013540.1	Sb01g013540	chromosome_1	12608186	12611371	-	similar to Pyruvate dehydrogenase E1 component beta subunit, putative, expressed	PF02779.19|Transket_pyr(9.6e-47), PF02780.15|Transketolase_C(4.9e-34)	3.44	10.16	2.51351	4.45	8.45	1.73394	2.93	5.4	1.6285	3.24	8.11	2.14858	2.87	6.21	1.86305	3.53	5.07	1
Sb01g013550.1	Sb01g013550	chromosome_1	12611930	12613163	-	similar to Putative uncharacterized protein	PF03330.13|DPBB_1(6.6e-20), PF01357.16|Pollen_allerg_1(1.1e-27)	0.18	0.28	1	0.03	0.23	1	0.07	0.37	1	0	0.24	1	0.03	0.61	1	0.06	0.37	1
Sb01g013560.1	Sb01g013560	chromosome_1	12617257	12621412	-	similar to Putative uncharacterized protein	PF03330.13|DPBB_1(4.1e-18), PF01357.16|Pollen_allerg_1(5.6e-28)	0	0	1	0.02	0	1	0	0	1	0	0.04	1	0	0.02	1	0	0	1
Sb01g013570.1	Sb01g013570	chromosome_1	12624498	12626006	-	similar to Chromosome chr10 scaffold_43, whole genome shotgun sequence	PF13855.1|LRR_8(1.6e-07), PF13855.1|LRR_8(5.8e-09)	0	0	1	0	0	1	0	0	1	0	0	1	0	0	1	0	0	1
Sb01g013580.1	Sb01g013580	chromosome_1	12636917	12638049	+	Predicted protein	PF05553.6|DUF761(2.6e-09)	0.14	0	1	0.02	0	1	0	0.04	1	0	0	1	0.02	0	1	0	0	1
Sb01g013590.1	Sb01g013590	chromosome_1	12640190	12640995	+	similar to Putative uncharacterized protein	PF13417.1|GST_N_3(1.2e-15), PF13410.1|GST_C_2(3.7e-14)	0	0	1	0	0	1	0	0	1	0	0	1	0	0	1	0	0	1
Sb01g013600.1	Sb01g013600	chromosome_1	12643456	12648751	+	similar to Ornithine aminotransferase, putative, expressed	PF00202.16|Aminotran_3(3.2e-108)	32.29	147.86	4.47161	33.4	275.73	8.04448	26.66	356.05	12.9085	25.21	226.65	8.68562	23.12	249.88	10.4013	30.66	351.98	11.1491
Sb01g013610.1	Sb01g013610	chromosome_1	12650591	12651088	+	weakly similar to Putative uncharacterized protein	-	0.84	1.09	1	1.09	1.76	1	1.05	2.68	1	0.34	1.89	1	0.32	1.85	2.15909	1.5	2.11	1
Sb01g013620.1	Sb01g013620	chromosome_1	12654483	12657837	-	similar to Expressed protein	PF01190.12|Pollen_Ole_e_I(1.5e-14)	15.63	55.83	3.41732	8.53	47.65	5.10493	12.87	29.5	2.19899	6.77	61.31	8.01931	4.81	75.72	13.2048	15	52.67	3.35438
Sb01g013630.1	Sb01g013630	chromosome_1	12661344	12662591	-	Predicted protein	PF12937.2|F-box-like(2e-07)	0	0.04	1	0	0	1	0	0	1	0	0	1	0	0	1	0	0	1
Sb01g013640.1	Sb01g013640	chromosome_1	12681103	12682755	-	similar to Kinase domain containing protein	PF00069.20|Pkinase(1e-32), PF00069.20|Pkinase(1.7e-19)	0.09	0	1	0	0.13	1	0.21	0	1	0.04	0.02	1	0.05	0	1	0.05	0.06	1
Sb01g013650.1	Sb01g013650	chromosome_1	12693028	12695442	-	similar to Protein kinase domain containing protein, expressed	PF01657.12|Stress-antifung(1.8e-20), PF01657.12|Stress-antifung(1.5e-13), PF00069.20|Pkinase(1.5e-51)	0.15	0.04	1	0.68	0.1	0.654762	0.1	1.23	2.02727	0.38	0.22	1	0.47	0.15	1	0.18	0.02	1
Sb01g013660.1	Sb01g013660	chromosome_1	12703920	12705472	-	similar to Iron regulated transporter-like protein	PF02535.17|Zip(1.5e-60)	0.02	0.06	1	0.06	0.03	1	0.02	0.06	1	0.02	0.04	1	0	0.04	1	0.04	0.1	1
Sb01g013670.1	Sb01g013670	chromosome_1	12709172	12715493	+	similar to Single myb histone 6	PF00249.26|Myb_DNA-binding(1.4e-07), PF00538.14|Linker_histone(5.6e-10)	13.62	15.82	1	11.85	13.4	1	14.59	15.87	1	11.8	16.43	1.36172	10.16	15.08	1.44086	15.06	14.51	1
Sb01g013680.1	Sb01g013680	chromosome_1	12721072	12725986	+	similar to NPH3 family protein	PF00651.26|BTB(2.1e-08), PF03000.9|NPH3(1.2e-100)	6.53	5.14	1	1.64	3.61	1.74621	7.07	2.89	0.482032	4.16	3.88	1	4.26	3.47	1	5.2	3.12	0.664516
Sb01g013690.1	Sb01g013690	chromosome_1	12732747	12737009	+	similar to Os03g0641200 protein	PF13520.1|AA_permease_2(1.3e-44), PF13906.1|AA_permease_C(6.1e-16)	1.32	13.02	6.0431	2.86	33.86	9.03109	0.98	18.13	9.66162	0.4	22.88	17.0571	0.4	25.69	19.0643	0.58	10.31	7.15823
Sb01g013700.1	Sb01g013700	chromosome_1	12738071	12748209	+	similar to Putative U3 small nucleolar ribonucleoprotein complex-associated protein	PF00400.27|WD40(9.5e-10)	2.2	9.38	3.24375	6.83	2.91	0.499361	1.86	4.82	2.03497	1.6	7.95	3.44231	1.31	5.86	2.9697	3.06	3.71	1
Sb01g013710.1	Sb01g013710	chromosome_1	12771371	12776852	+	similar to Class III HD-Zip protein 4, putative, expressed	PF00046.24|Homeobox(6.9e-16), PF01852.14|START(2e-51), PF08670.6|MEKHLA(1.9e-63)	8.29	6.22	1	5.65	3.75	0.714286	9.78	2.51	0.325603	7.49	5.63	1	7.02	5.74	1	10.7	2.21	0.274359
Sb01g013720.1	Sb01g013720	chromosome_1	12785126	12788281	+	similar to Putative uncharacterized protein	PF10241.4|KxDL(1.3e-32)	7.06	7.18	1	8.33	4.41	0.57985	7.78	6.96	1	6.56	6.02	1	5.21	7.48	1	7.86	7.33	1
Sb01g013730.1	Sb01g013730	chromosome_1	12793536	12801939	+	similar to MSI type nucleosome/chromatin assembly factor C	PF12265.3|CAF1C_H4-bd(7.4e-30), PF00400.27|WD40(5.5e-09)	20.23	27.69	1.35139	22.6	23.03	1	22.68	27.3	1.1951	14.97	29.93	1.93676	13.44	29.15	2.08795	24.88	25.48	1
Sb01g013740.1	Sb01g013740	chromosome_1	12805272	12806846	+	similar to Patatin-like phospholipase domain containing protein	PF01734.17|Patatin(4.5e-08)	0.22	0	1	0	0	1	0.37	0.03	1	0	0	1	0	0	1	0.05	0	1
Sb01g013750.1	Sb01g013750	chromosome_1	12808801	12814279	+	similar to Putative uncharacterized protein	PF00004.24|AAA(4.9e-44)	1.43	1.84	1	3.5	2.66	1	1.41	1.74	1	1.36	1.83	1	1.85	1.92	1	1.25	1.59	1
Sb01g013760.1	Sb01g013760	chromosome_1	12820790	12822127	-	similar to Patatin-like phospholipase domain containing protein	PF01734.17|Patatin(8.2e-10)	0.88	0.28	1	0.17	0.12	1	0.81	0.16	1	0.74	0.09	1	0.92	0.28	1	0.8	0.21	1
Sb01g013770.1	Sb01g013770	chromosome_1	12832232	12837052	+	similar to SelT/selW/selH selenoprotein domain, putative	-	0	0.22	1	0.09	0	1	0.16	0	1	0	0.11	1	0.09	0.21	1	0.24	0	1
Sb01g013780.1	Sb01g013780	chromosome_1	12839320	12840405	+	similar to Putative uncharacterized protein	PF00917.21|MATH(8.1e-07), PF00651.26|BTB(1.2e-25)	0	0	1	0	0	1	0	0	1	0	0.03	1	0	0.08	1	0	0	1
Sb01g013790.1	Sb01g013790	chromosome_1	12843332	12844660	-	similar to Patatin-like phospholipase domain containing protein	PF01734.17|Patatin(7.1e-09)	0.02	0	1	0	0	1	0	0	1	0.03	0	1	0.02	0	1	0	0	1
Sb01g013800.1	Sb01g013800	chromosome_1	12854827	12858122	+	similar to SNF7 family protein	PF03357.16|Snf7(1.6e-33)	0.1	0.08	1	0.15	0.16	1	0.11	0.16	1	0.03	0.12	1	0.16	0.17	1	0.08	0.24	1
Sb01g013810.1	Sb01g013810	chromosome_1	12858893	12865009	-	similar to DNA repair protein recA, chloroplast, putative, expressed	PF00154.16|RecA(1.8e-140)	3.62	7.06	1.74459	3.14	6.79	1.88164	3.61	8.66	2.09544	2.31	6.73	2.33535	2.51	5.1	1.73789	4.46	7.6	1.57509
Sb01g013820.1	Sb01g013820	chromosome_1	12868132	12871613	+	similar to Zinc finger protein, putative	PF06943.7|zf-LSD1(1.2e-09), PF06943.7|zf-LSD1(2e-10), PF06943.7|zf-LSD1(1.7e-13)	29.09	23.14	0.80226	21.6	77.16	3.45841	26.19	35.38	1.33799	22.36	38.2	1.67808	18.79	46.23	2.38656	30.77	51.41	1.64967
Sb01g013830.1	Sb01g013830	chromosome_1	12881018	12883179	+	weakly similar to Myb proto-oncogene protein-like	PF13921.1|Myb_DNA-bind_6(4.6e-17)	0	0	1	0	0	1	0	0	1	0.2	0.07	1	0.08	0.04	1	0.02	0.14	1
Sb01g013840.1	Sb01g013840	chromosome_1	12931274	12938052	+	similar to TPR Domain containing protein, expressed	PF12796.2|Ank_2(8.1e-19), PF12796.2|Ank_2(7.3e-12), PF13414.1|TPR_11(1.2e-07)	1.52	6.33	2.90873	4.18	26.14	5.23938	1.68	15.27	6.0709	1.37	6.68	3.24051	1.96	19.34	6.87162	1.3	11	5.21739
Sb01g013843.1	Sb01g013843	chromosome_1	12946309	12953676	-	similar to Helix-loop-helix DNA-binding domain containing protein, expressed	PF00010.21|HLH(2.3e-14)	38.15	30.75	0.810983	24.32	6.46	0.294629	38.6	20.98	0.555051	23.12	18.63	1	22.34	16.79	0.762211	35.4	13.74	0.404945
Sb01g013850.1	Sb01g013850	chromosome_1	12977046	12977759	-	Predicted protein	-	0.04	0	1	0	0	1	0	0	1	0	0	1	0	0.04	1	0.07	0	1
Sb01g013880.1	Sb01g013880	chromosome_1	13018470	13019445	+	similar to Putative uncharacterized protein OSJNBa0066H15.1	PF12937.2|F-box-like(4.5e-10)	1.73	1.06	1	1.33	0.55	1	1.79	1.79	1	1.12	1.5	1	1.96	1.75	1	1.27	0.63	1
Sb01g013890.1	Sb01g013890	chromosome_1	13033100	13037529	-	-	PF07714.12|Pkinase_Tyr(6e-60)	156.04	161.35	1	167.66	106.47	0.637199	137.23	170.34	1.23953	102.98	135.45	1.31227	98.63	138.71	1.40229	134.55	118.28	1
Sb01g013890.2	Sb01g013890	chromosome_1	13033100	13037529	-	similar to Putative uncharacterized protein	PF07714.12|Pkinase_Tyr(6e-60)	158.08	163.66	1	169.93	106.56	0.629263	139.68	173.26	1.2387	103.63	137.88	1.32734	99.51	141.02	1.41299	137.15	119.03	0.868838
Sb01g013900.1	Sb01g013900	chromosome_1	13043965	13048476	+	Predicted protein	PF03638.10|CXC(1.7e-11), PF03638.10|CXC(2.6e-08)	0.49	0.37	1	0.52	0.32	1	0.26	0.46	1	0.26	0.35	1	0.25	0.34	1	0.31	0.32	1
Sb01g013910.1	Sb01g013910	chromosome_1	13049447	13053913	-	similar to Major facilitator superfamily protein	PF00083.19|Sugar_tr(1.5e-36)	180.81	295.51	1.63088	38.9	304.99	7.66892	143.48	124.9	1	75.91	221.26	2.88987	69.71	245.65	3.48819	131.67	405.51	3.06407
Sb01g013920.1	Sb01g013920	chromosome_1	13056683	13061538	-	similar to Major facilitator superfamily protein	PF00083.19|Sugar_tr(1.5e-26), PF00083.19|Sugar_tr(9.9e-15)	4.41	6.72	1	5.93	19.1	2.90043	4.36	11.04	2.24627	3.71	7.98	1.90658	3.4	9.68	2.42727	2.41	9.59	3.10557
Sb01g013930.1	Sb01g013930	chromosome_1	13084996	13089912	+	similar to Expressed protein	PF07765.7|KIP1(2.4e-22)	4.58	12.53	2.42473	2.63	11.87	3.54545	3.37	14.78	3.61098	2.32	12.4	4.03614	2.43	10.69	3.40816	2.46	9.03	2.89884
Sb01g013940.1	Sb01g013940	chromosome_1	13096349	13097580	+	similar to Putative uncharacterized protein	PF13855.1|LRR_8(1.2e-09)	0.08	0	1	0.13	0	1	0.02	0	1	0.03	0	1	0.06	0	1	0.04	0	1
Sb01g013950.1	Sb01g013950	chromosome_1	13113587	13117689	+	similar to LSTK-1-like kinase, putative, expressed	PF00069.20|Pkinase(7.8e-62)	0.01	0	1	0.01	0	1	0	0.02	1	0	0.02	1	0	0.02	1	0	0.03	1
Sb01g013960.1	Sb01g013960	chromosome_1	13122585	13124327	-	similar to Putative uncharacterized protein	PF13178.1|DUF4005(1.9e-15)	0.02	0.03	1	0	0.03	1	0	0	1	0	0	1	0	0.02	1	0	0	1
Sb01g013970.1	Sb01g013970	chromosome_1	13136003	13138297	+	similar to Putative serine protease	PF05922.11|Inhibitor_I9(4.9e-13), PF00082.17|Peptidase_S8(1e-40), PF02225.17|PA(1.3e-12)	0	0	1	0	0	1	0	0	1	0	0	1	0	0	1	0	0	1
Sb01g013980.1	Sb01g013980	chromosome_1	13144778	13150527	+	similar to Putative uncharacterized protein	PF02969.12|TAF(1.3e-29), PF07571.8|DUF1546(3.7e-29)	23.43	20.03	1	31.74	14.45	0.4719	22.59	18.21	0.814328	21.01	16.46	1	17.78	16.61	1	22.97	13.77	0.616187
Sb01g013980.2	Sb01g013980	chromosome_1	13144778	13150311	+	-	PF02969.12|TAF(1.3e-29), PF07571.8|DUF1546(3.7e-29)	23.8	20.81	1	32.81	14.38	0.454895	23.69	18.59	0.793439	21.65	17.07	1	18.78	17.16	0.918099	24.05	14.42	0.615569
Sb01g013990.1	Sb01g013990	chromosome_1	13152626	13154089	-	similar to Putative uncharacterized protein	PF13041.1|PPR_2(2e-10), PF13041.1|PPR_2(5e-13), PF13041.1|PPR_2(1.5e-15), PF13041.1|PPR_2(1.5e-13)	0.14	0.86	1	0.58	0.63	1	0.24	1.08	1	0.16	0.73	1	0.14	0.59	1	0.29	0.69	1
Sb01g013993.1	Sb01g013993	chromosome_1	13154461	13155162	+	similar to Putative uncharacterized protein	PF12796.2|Ank_2(2.9e-09)	2.57	5.77	1	3.93	2.08	1	3.11	4.28	1	1.98	6.44	2.49664	2.21	3.74	1	3.62	4.01	1
Sb01g014000.1	Sb01g014000	chromosome_1	13175611	13177549	+	similar to Expressed protein	PF05703.6|Auxin_canalis(1.5e-69), PF08458.5|PH_2(2.7e-46)	3.68	1.27	0.485043	2.02	1.38	1	3.09	1.47	0.603912	1.22	1.35	1	1.58	0.94	1	2.69	0.32	0.357724
Sb01g014010.1	Sb01g014010	chromosome_1	13184632	13188251	-	similar to Nodulin, putative, expressed	PF00892.15|EamA(7.2e-12)	0	0	1	0	0.04	1	0	0	1	0	0	1	0	0	1	0	0	1
Sb01g014020.1	Sb01g014020	chromosome_1	13208557	13210834	-	similar to Phenylalanine ammonia-lyase	PF00221.14|Lyase_aromatic(4.9e-170)	0.02	0.06	1	0	0	1	0.01	0.02	1	0.02	0	1	0	0	1	0	0	1
Sb01g014030.1	Sb01g014030	chromosome_1	13217197	13218627	-	similar to Signal recognition particle 54 kDa protein 1	PF02881.14|SRP54_N(2.9e-10), PF00448.17|SRP54(4.2e-71), PF02978.14|SRP_SPB(4e-23)	0	0	1	0	0	1	0	0	1	0	0	1	0	0	1	0	0	1
Sb01g014050.1	Sb01g014050	chromosome_1	13248958	13253181	+	similar to Nodulin, putative, expressed	PF00892.15|EamA(1.2e-11), PF00892.15|EamA(5.1e-10)	20.71	2.84	0.176877	30.26	2.84	0.122841	9.21	1.6	0.254652	30.36	7.57	0.273278	29.74	5.94	0.225764	11.81	2.83	0.298985
Sb01g014060.1	Sb01g014060	chromosome_1	13259929	13263131	+	similar to Heterotrimeric G protein gamma subunit 1	PF00631.17|G-gamma(5.4e-16)	0.35	0.84	1	0.69	3.23	1	0.29	2.39	1	0.34	2.25	1	0.27	1.85	1	0.27	2.09	1
Sb01g014070.1	Sb01g014070	chromosome_1	13264186	13265751	+	similar to Pentatricopeptide, putative, expressed	PF13041.1|PPR_2(8.9e-09)	0.95	0.37	1	10.29	0.66	0.147033	1.64	3.49	1	2.28	1.59	1	2.73	1.68	1	2.1	0.7	0.548387
Sb01g014090.1	Sb01g014090	chromosome_1	13284602	13286286	+	similar to Putative serine/threonine protein kinase	PF00069.20|Pkinase(2.4e-65), PF03822.9|NAF(4.2e-19)	42.18	14.29	0.354099	95.06	64.27	0.679471	43.18	67.58	1.55229	43.42	41.84	0.96443	53.57	42.23	0.792194	48.18	30.28	0.636031
Sb01g014090.2	Sb01g014090	chromosome_1	13284602	13286286	+	-	PF00069.20|Pkinase(6.1e-57), PF03822.9|NAF(4e-19)	40.88	14.1	0.360554	93.09	63.18	0.682113	41.88	65.5	1.55084	42.48	40.84	0.962282	51.94	41.19	0.79694	47.2	30.05	0.644191
Sb01g014100.1	Sb01g014100	chromosome_1	13289278	13290916	+	similar to THA4	PF02416.11|MttA_Hcf106(1.6e-18)	31.44	14.27	0.470715	76.79	9.83	0.139221	35.92	37.4	1	44.22	19.74	0.458647	45.39	14.57	0.335633	37.49	16.81	0.462718
Sb01g014110.1	Sb01g014110	chromosome_1	13292962	13297444	+	similar to Putative uncharacterized protein	PF00436.20|SSB(1.9e-16)	21.09	21.76	1	41.61	9.28	0.241258	17.28	19.23	1	18.64	20.18	1	18.36	14.96	0.82438	21.68	12.88	0.611993
Sb01g014120.1	Sb01g014120	chromosome_1	13299571	13300755	-	similar to Auxin-responsive protein IAA12	PF02309.11|AUX_IAA(1.2e-59)	0	0	1	0	0	1	0	0.04	1	0	0	1	0	0	1	0	0	1
Sb01g014130.1	Sb01g014130	chromosome_1	13320178	13322855	+	similar to Auxin-responsive protein IAA30	PF02309.11|AUX_IAA(4.6e-77)	0.35	0.07	1	0.28	0	1	0.05	0	1	0.06	0	1	0.28	0	1	0.17	0	1
Sb01g014140.1	Sb01g014140	chromosome_1	13326105	13333996	-	similar to Putative uncharacterized protein	PF02359.13|CDC48_N(3.4e-09), PF00004.24|AAA(6.5e-39), PF00004.24|AAA(1.9e-10)	26.86	45.51	1.66942	22.39	40.11	1.75759	22.33	33.58	1.48221	16.27	43.05	2.55067	11.99	40.28	3.17783	22.69	34.55	1.50063
Sb01g014150.1	Sb01g014150	chromosome_1	13340116	13346723	-	similar to Leucine Rich Repeat family protein, expressed	-	30.31	32.94	1	36.65	28.42	0.781408	26.54	25.97	1	31.43	27.52	1	28.1	28.28	1	26.63	27.6	1
Sb01g014160.1	Sb01g014160	chromosome_1	13358722	13363802	+	similar to Zinc finger, C3HC4 type family protein, expressed	-	7	7.73	1	6.27	13.07	1.93535	4.9	9.17	1.72373	6.34	9.14	1	5.93	11.47	1.79942	4.52	8.43	1.70833
Sb01g014170.1	Sb01g014170	chromosome_1	13364627	13367006	+	similar to Probable prefoldin subunit 4	PF01920.15|Prefoldin_2(1.3e-24)	33.58	40.85	1	33.31	40.67	1	38.15	36.28	1	33.79	41.64	1.22564	24.38	35.9	1.4539	51	42.75	1
Sb01g014180.1	Sb01g014180	chromosome_1	13370277	13372707	+	similar to WRKY DNA binding domain containing protein, expressed	PF10533.4|Plant_zn_clust(4.9e-17), PF03106.10|WRKY(1.3e-28)	12.81	15.93	1	14.11	15.27	1	12.52	17.61	1	12.78	15.75	1	11.93	17.45	1.42691	12.81	12.44	1
Sb01g014190.1	Sb01g014190	chromosome_1	13376811	13385378	-	similar to H1flk, putative, expressed	PF06414.7|Zeta_toxin(3.5e-15)	7.22	0.23	0.149635	12.73	0.12	0.0815732	6.65	1.56	0.334641	3.85	0.41	0.290722	5.84	0.16	0.169591	2.99	0.07	0.26817
Sb01g014196.1	Sb01g014196	chromosome_1	13404557	13405018	-	similar to KH domain containing protein, expressed	-	5.6	5.86	1	8.6	6.58	1	8.99	6.59	1	5.96	7.13	1	6.17	6.28	1	9.11	7.04	1
Sb01g014200.1	Sb01g014200	chromosome_1	13405019	13411009	-	similar to KH domain containing protein, expressed	PF00013.24|KH_1(6.7e-13), PF00013.24|KH_1(2.5e-14)	8.76	7.35	1	13.47	8.72	0.671735	10.24	9.77	1	9.26	8.68	1	7.56	8.72	1	11.15	8.79	1
Sb01g014210.1	Sb01g014210	chromosome_1	13415490	13423510	+	similar to Putative multidrug efflux protein	PF01554.13|MatE(1.8e-28), PF01554.13|MatE(1.5e-32)	0	0.02	1	0.01	0.13	1	0	0	1	0.11	0	1	0.14	0.02	1	0.03	0.05	1
Sb01g014220.1	Sb01g014220	chromosome_1	13425720	13430384	-	similar to Os03g0626600 protein	PF00412.17|LIM(1.9e-10), PF12315.3|DUF3633(1.3e-98)	23.51	47.77	1.9898	13.97	23.1	1.60989	17.82	18.6	1	18.57	35.19	1.84926	13.07	36.05	2.63326	15.32	30.72	1.94363
Sb01g014230.1	Sb01g014230	chromosome_1	13435504	13437442	-	similar to Putative inositol polyphosphate 5-phosphatase	PF03372.18|Exo_endo_phos(9.1e-19)	1.24	16.48	7.80357	0.11	73.84	67.4234	0.56	4.85	3.75	1.27	29.05	13.2379	0.28	51.03	40.6484	1.4	80.03	33.7625
Sb01g014240.1	Sb01g014240	chromosome_1	13441843	13445232	-	similar to Os03g0626200 protein	-	15.48	28.45	1.78701	20.84	16.86	0.817766	16.68	21.67	1	8.99	27.81	2.88388	8.81	21.67	2.31091	19.82	18.59	1
Sb01g014250.1	Sb01g014250	chromosome_1	13446902	13451789	-	similar to Putative uncharacterized protein	PF13923.1|zf-C3HC4_2(6.2e-07), PF01485.16|IBR(5.1e-11)	0.02	0	1	0	0	1	0	0.03	1	0	0.02	1	0.02	0	1	0	0	1
Sb01g014260.1	Sb01g014260	chromosome_1	13457393	13458113	-	Predicted protein	PF09331.6|DUF1985(9.5e-08), PF10536.4|PMD(3.5e-10)	4.91	5.65	1	2.18	0.99	1	2.56	2.97	1	2.7	1.54	0.686486	3.6	3.71	1	0	0	1
Sb01g014270.1	Sb01g014270	chromosome_1	13459624	13461750	-	weakly similar to Putative far-red impaired response protein	PF03101.10|FAR1(8.8e-22), PF10551.4|MULE(1.5e-27)	10.17	11.91	1	4.9	2.72	1	5.79	6.67	1	7.7	4.61	0.644828	11.26	10.79	1	0	0	1
Sb01g014280.1	Sb01g014280	chromosome_1	13468065	13471360	-	similar to Putative uncharacterized protein	PF01485.16|IBR(3e-12)	2.59	5.63	1.8468	4.13	3.61	1	2.45	3.76	1	2.05	4.4	1.77049	1.91	4.49	1.8866	1.81	4.73	2.03915
Sb01g014290.1	Sb01g014290	chromosome_1	13476623	13488197	+	similar to Roothairless 1	PF09763.4|Sec3(1.2e-151)	21.6	27.21	1.24823	26.13	49.3	1.85404	22.67	39.49	1.7106	34.28	37.48	1	27.26	35.83	1.30326	22.54	40.78	1.77485
Sb01g014300.1	Sb01g014300	chromosome_1	13492656	13494836	-	similar to Putative WD-40 domain protein	PF00400.27|WD40(1.5e-07), PF00400.27|WD40(2.2e-07)	3.73	0.54	0.325581	2.63	0.13	0.311295	3.18	0.23	0.294258	2.83	0.13	0.295039	4.48	0.29	0.235401	1.44	0.04	0.42623
Sb01g014310.1	Sb01g014310	chromosome_1	13554887	13556755	-	similar to Putative uncharacterized protein	PF02365.10|NAM(2.2e-54)	0.03	0	1	0.03	0.24	1	0.11	0.08	1	0.07	0.15	1	0.08	0.28	1	0	0.05	1
Sb01g014340.1	Sb01g014340	chromosome_1	13575477	13578284	+	similar to Putative cytochrome P450-like protein	PF00067.17|p450(2.1e-55)	0.02	0.06	1	0	0.36	1.36	0	5.45	6.45	0	0.24	1	0	0.58	1.58	0	0.03	1
Sb01g014350.1	Sb01g014350	chromosome_1	13591183	13597106	+	similar to Putative cytochrome P450-like protein	PF00067.17|p450(2.4e-58)	0.09	0.18	1	0.05	0	1	0.26	0.45	1	0.16	0.13	1	0.13	0.35	1	0	0	1
Sb01g014353.1	Sb01g014353	chromosome_1	13613818	13614303	-	similar to Putative uncharacterized protein	-	0	0	1	0	0	1	0	0	1	0	0	1	0	0.06	1	0	0	1
Sb01g014354.1	Sb01g014354	chromosome_1	13622707	13624434	-	similar to Putative transfactor	PF00249.26|Myb_DNA-binding(6.5e-13)	0	0	1	0	0	1	0	0	1	0	0	1	0	0	1	0	0	1
Sb01g014360.1	Sb01g014360	chromosome_1	13638743	13639116	+	similar to Expressed protein	-	3.24	4.88	1	4.7	2.29	1	4.8	5.17	1	1.87	5.73	1	3.07	4.36	1	5.98	3.61	1
Sb01g014370.1	Sb01g014370	chromosome_1	13642313	13643968	-	similar to B3 DNA binding domain containing protein, expressed	PF02362.16|B3(4.3e-17), PF02362.16|B3(1.1e-13)	0.02	0.04	1	0.02	0	1	0	0	1	0	0.03	1	0.02	0.03	1	0	0	1
Sb01g014380.1	Sb01g014380	chromosome_1	13649308	13651449	+	similar to Putative uncharacterized protein	PF10551.4|MULE(4.7e-15)	0	0	1	0	0	1	0	0	1	0	0	1	0	0	1	0	0	1
Sb01g014390.1	Sb01g014390	chromosome_1	13687622	13689136	-	similar to OSIGBa0138E08-OSIGBa0161L23.3 protein	PF00201.13|UDPGT(5.5e-23)	0.33	1.41	1.81203	0.23	0.95	1	0.28	3.29	3.35156	0.1	1.85	1	0.25	2.85	3.08	0.22	1.09	1.71311
Sb01g014400.1	Sb01g014400	chromosome_1	13690671	13694235	-	weakly similar to Putative uncharacterized protein	PF13966.1|zf-RVT(2.4e-19), PF02362.16|B3(8.6e-15), PF02362.16|B3(2.5e-14)	27.05	37.73	1.38075	12.06	8.99	0.764931	13.75	24.99	1	21.03	16.69	0.802996	25.35	31.83	1.24592	0.04	0.08	1
Sb01g014410.1	Sb01g014410	chromosome_1	13719589	13721495	-	weakly similar to Putative auxin response factor	PF02362.16|B3(2.1e-14), PF02362.16|B3(3e-12)	0.02	0	1	0.14	0	1	0.03	0	1	0.18	0	1	0.12	0.03	1	0.12	0	1
Sb01g014420.1	Sb01g014420	chromosome_1	13724205	13726237	-	weakly similar to Putative auxin response factor	PF02362.16|B3(7.1e-17), PF02362.16|B3(2.9e-13)	0	0	1	0	0	1	0	0	1	0	0	1	0	0	1	0	0	1
Sb01g014430.1	Sb01g014430	chromosome_1	13737718	13739520	-	weakly similar to Putative auxin response factor	PF02362.16|B3(2.4e-18), PF02362.16|B3(2.7e-11)	0	0	1	0	0	1	0	0	1	0	0	1	0	0	1	0	0	1
Sb01g014440.1	Sb01g014440	chromosome_1	13744439	13746440	-	weakly similar to Putative auxin response factor	PF02362.16|B3(8.1e-19), PF02362.16|B3(3.2e-08)	0	0	1	0	0	1	0	0	1	0	0	1	0	0	1	0	0	1
Sb01g014450.1	Sb01g014450	chromosome_1	13756089	13758697	-	weakly similar to Putative auxin response factor	PF02362.16|B3(1.5e-15), PF02362.16|B3(3.2e-14)	0.08	0	1	0.18	0.13	1	0.06	0	1	0.03	0	1	0.03	0.15	1	0.05	0.05	1
Sb01g014455.1	Sb01g014455	chromosome_1	13767922	13768161	-	similar to Putative uncharacterized protein	PF02362.16|B3(1.6e-11)	0	0	1	0	0	1	0	0	1	0	0	1	0	0	1	0	0	1
Sb01g014460.1	Sb01g014460	chromosome_1	13770459	13773171	-	weakly similar to Putative transcirption factor	PF02362.16|B3(8.9e-12), PF02362.16|B3(1.1e-11)	0	0	1	0	0	1	0	0	1	0	0	1	0	0	1	0.03	0	1
Sb01g014470.1	Sb01g014470	chromosome_1	13782823	13783551	-	similar to Putative uncharacterized protein	PF00321.12|Thionin(1.2e-15)	0	0	1	0	0	1	0	0	1	0	0	1	0	0	1	0	0	1
Sb01g014480.1	Sb01g014480	chromosome_1	13786852	13790451	-	weakly similar to Putative uncharacterized protein	PF02362.16|B3(6.4e-10), PF02362.16|B3(2e-11)	0	0	1	0	0	1	0	0	1	0	0	1	0	0	1	0	0	1
Sb01g014490.1	Sb01g014490	chromosome_1	13791843	13793490	-	weakly similar to Putative transcirption factor	PF02362.16|B3(1.1e-09), PF02362.16|B3(2.3e-12)	0.77	0.91	1	1.71	0.12	0.413284	1.74	1.62	1	1.58	0.55	1	1.29	0.52	1	1.82	0.95	1
Sb01g014500.1	Sb01g014500	chromosome_1	13802886	13805556	-	similar to Putative uncharacterized protein	PF02362.16|B3(1.8e-16), PF02362.16|B3(5.4e-14)	0	0	1	0	0	1	0	0	1	0	0	1	0	0	1	0	0	1
Sb01g014510.1	Sb01g014510	chromosome_1	13824327	13828512	-	Predicted protein	PF02362.16|B3(5.3e-14), PF02362.16|B3(3.4e-10)	0.05	0.13	1	0.05	0	1	0.18	0	1	0.39	0.13	1	0.05	0.06	1	0.14	0.2	1
Sb01g014520.1	Sb01g014520	chromosome_1	13829248	13830605	-	similar to Putative uncharacterized protein	PF02362.16|B3(5.1e-15)	0.09	0.15	1	0.09	0.07	1	0.21	0.15	1	0.24	0.05	1	0.23	0.1	1	0.14	0.08	1
Sb01g014530.1	Sb01g014530	chromosome_1	13845517	13846572	+	similar to Dof domain, zinc finger family protein, expressed	PF02701.10|zf-Dof(2.8e-33)	0.02	0.04	1	0	0.16	1	0.03	0	1	0.03	0.11	1	0.05	0.05	1	0	0	1
Sb01g014540.1	Sb01g014540	chromosome_1	13847708	13849185	+	similar to Putative uncharacterized protein	PF14226.1|DIOX_N(1.4e-23), PF03171.15|2OG-FeII_Oxy(4.2e-26)	9.68	5.21	0.581461	8	1.9	0.322222	9.63	0.85	0.174036	15.05	4.91	0.368224	18.47	2.52	0.180791	16.19	4.8	0.337405
Sb01g014550.1	Sb01g014550	chromosome_1	13853361	13854813	+	similar to Putative uncharacterized protein	PF14226.1|DIOX_N(5.5e-27), PF03171.15|2OG-FeII_Oxy(1.3e-26)	23.82	1.7	0.108783	68	2	0.0434783	14.89	0.64	0.10321	59.18	0.9	0.031572	137.15	1.8	0.0202678	30.46	0.52	0.0483153
Sb01g014560.1	Sb01g014560	chromosome_1	13856707	13857949	+	similar to Putative uncharacterized protein	PF14226.1|DIOX_N(1.5e-28), PF03171.15|2OG-FeII_Oxy(4.1e-12)	0.46	0.23	1	0.52	0.5	1	0.16	0.65	1	0.09	0.28	1	0.29	0.34	1	0.39	0.7	1
Sb01g014570.1	Sb01g014570	chromosome_1	13859189	13864319	+	similar to Probable N-acetyl-gamma-glutamyl-phosphate reductase, chloroplast precursor	PF01118.19|Semialdhyde_dh(2.6e-20), PF02774.13|Semialdhyde_dhC(4.4e-16)	49.04	62.89	1.27678	29.78	36.01	1.2024	41.59	49.53	1.18643	26.29	52.53	1.96152	19.6	50.73	2.51117	44.37	49.91	1.12211
Sb01g014580.1	Sb01g014580	chromosome_1	13869109	13870388	+	similar to Putative uncharacterized protein	PF00010.21|HLH(1.1e-08)	2.67	5.41	1.74659	2.43	1.57	1	2.13	4.58	1	2.67	3.43	1	1.57	3.04	1	1.1	3.07	1.9381
Sb01g014590.1	Sb01g014590	chromosome_1	13904743	13906239	+	similar to Cyclin-D5-1	PF00134.18|Cyclin_N(9.3e-26)	0.28	0.3	1	0	0.07	1	0.13	0.08	1	0.09	0.57	1	0.09	0.8	1.65138	0.17	0.3	1
Sb01g014595.1	Sb01g014595	chromosome_1	13915309	13918806	+	weakly similar to Putative transcirption factor	PF02362.16|B3(4.1e-15), PF02362.16|B3(2.1e-14), PF02362.16|B3(8e-18)	0	0	1	0	0	1	0	0	1	0	0	1	0	0	1	0	0.03	1
Sb01g014610.1	Sb01g014610	chromosome_1	13921006	13925896	+	similar to HEAT repeat family protein	PF12422.3|Condensin2nSMC(2.5e-43)	0.15	0.27	1	0.11	0.13	1	0.12	0.11	1	0.11	0.14	1	0.09	0.19	1	0.09	0.15	1
Sb01g014620.1	Sb01g014620	chromosome_1	13926528	13931352	-	similar to Calcium-transporting ATPase 2, plasma membrane-type (EC 3.6.3.8) (Ca(2+)-ATPase isoform 2)	PF00690.21|Cation_ATPase_N(1.6e-12), PF00122.15|E1-E2_ATPase(8.4e-60), PF00702.21|Hydrolase(4.3e-27), PF00689.16|Cation_ATPase_C(1.4e-40)	27.91	34.82	1.23902	70.53	22.51	0.328673	24.63	29.33	1.18338	28.36	27.03	1	21.9	30.82	1.38952	23.54	19.06	0.817441
Sb01g014630.1	Sb01g014630	chromosome_1	13932283	13937936	-	similar to DNA-directed polymerase kappa	PF00817.15|IMS(3.5e-42), PF11799.3|IMS_C(1.7e-10)	12	16.36	1.33538	10.22	8.16	0.816399	9.39	13.21	1	6.84	10.32	1	5.13	11.98	2.11746	6.76	9.19	1.31314
Sb01g014640.1	Sb01g014640	chromosome_1	13957114	13962372	+	similar to Ribosomal 5S rRNA E-loop binding protein Ctc/L25/TL5 containing protein, expressed	-	6.35	14.83	2.15374	8.73	9.27	1	6.71	12.49	1.74968	4.15	13.74	2.86214	3.88	11.85	2.6332	10.5	11.6	1
Sb01g014650.1	Sb01g014650	chromosome_1	13968102	13969604	-	similar to Putative uncharacterized protein OSJNBb0007E22.25	PF03195.9|DUF260(2.9e-39)	1.12	0.63	1	0.39	0.13	1	1.02	0.56	1	0.7	0.53	1	1.02	0.43	1	0.51	0.08	1
Sb01g014670.1	Sb01g014670	chromosome_1	13987668	13988720	+	similar to Single-strand binding protein family protein, expressed	-	11.38	11.91	1	11.43	4.57	0.448109	9.42	6.33	1	5.9	7.02	1	5.34	8.7	1	8.65	5.24	1
Sb01g014680.1	Sb01g014680	chromosome_1	13989001	14004814	-	similar to Oxidoreductase, aldo/keto reductase family protein, expressed	PF00248.16|Aldo_ket_red(7.2e-74)	31.6	23.24	0.743558	67.35	11.32	0.180249	30.3	7.53	0.272524	83.59	14.49	0.183119	95.79	12.92	0.143817	32.33	15.54	0.49625
Sb01g014690.1	Sb01g014690	chromosome_1	14004978	14008336	+	weakly similar to Os07g0118800 protein	-	13.32	12.33	1	12.17	4.6	0.425209	13.37	8.97	0.693807	10.87	9.47	1	12.38	6.51	0.561286	14.62	6.83	0.50128
Sb01g014700.1	Sb01g014700	chromosome_1	14010452	14014172	+	weakly similar to Os07g0118800 protein	-	3.69	6.72	1.64606	3.41	3.97	1	3.25	9.37	2.44	2.52	5.77	1.9233	2.06	5.43	2.10131	2.47	4.87	1
Sb01g014710.1	Sb01g014710	chromosome_1	14016470	14033606	-	similar to Oxidoreductase, aldo/keto reductase family protein, expressed	PF00248.16|Aldo_ket_red(4.3e-71)	11.29	18.49	1.58584	4.55	10.7	2.10811	10.1	5.48	0.583784	10.76	11.17	1	9.07	11.56	1	8.99	8.93	1
Sb01g014720.1	Sb01g014720	chromosome_1	14035941	14038920	+	similar to Serine/threonine-protein kinase SAPK10	PF00069.20|Pkinase(1.1e-72)	31.3	67.55	2.12229	14.38	54.87	3.63264	27.15	40.78	1.48419	12.24	41.98	3.24622	10.08	42.44	3.92058	29.35	39.6	1.33773
Sb01g014730.1	Sb01g014730	chromosome_1	14039204	14041291	-	similar to Putative serine protease inhibitor	PF00079.15|Serpin(7.4e-101)	0.16	1.04	1.75862	0.63	5.79	4.16564	0.28	2.7	2.89062	0.47	2.19	2.17007	0.49	2.02	2.02685	0.39	2.36	2.41727
Sb01g014740.1	Sb01g014740	chromosome_1	14043129	14045820	-	similar to Putative serine protease inhibitor	PF00079.15|Serpin(4.4e-105)	13.17	15.57	1	14.39	18.29	1	11.66	21.86	1.80569	14.1	17.1	1.19868	12.37	16.6	1.31638	11.35	16.13	1
Sb01g014750.1	Sb01g014750	chromosome_1	14048127	14051705	+	Predicted protein	PF04484.7|DUF566(9.7e-53)	0.02	0.08	1	0	0	1	0	0.14	1	0	0.06	1	0.02	0.08	1	0.02	0.1	1
Sb01g014760.1	Sb01g014760	chromosome_1	14074561	14078491	+	similar to Putative uncharacterized protein	PF03000.9|NPH3(5.6e-89)	57.95	10.79	0.2	52.99	1.73	0.0505649	63.19	7.53	0.132887	55.99	6.93	0.139147	61.48	6.08	0.113316	65.05	4.19	0.0785768
Sb01g014770.1	Sb01g014770	chromosome_1	14081002	14087713	+	similar to Putative eukaryotic translation initiation factor 2B, subunit 3	PF12804.2|NTP_transf_3(1.1e-10)	15.56	25.52	1.60145	14.13	13.27	1	13.66	16.49	1	12	21.02	1.69385	10.77	18.62	1.66695	15.13	17.18	1.12709
Sb01g014780.1	Sb01g014780	chromosome_1	14089146	14089643	-	similar to Putative uncharacterized protein	-	0.63	0.5	1	0.26	0.33	1	0.99	0.5	1	0.2	0.61	1	0.47	0.41	1	1.61	0.48	1
Sb01g014790.1	Sb01g014790	chromosome_1	14091278	14093426	+	similar to Major Facilitator Superfamily protein, expressed	PF07690.11|MFS_1(1.4e-49)	7.93	13.5	1.62374	7.94	12.33	1.49105	7.03	12.39	1.6675	7.86	12.16	1.48533	8.2	13.82	1.61087	9.86	11.78	1
Sb01g014800.1	Sb01g014800	chromosome_1	14097900	14100279	+	similar to Putative uncharacterized protein	PF03195.9|DUF260(3.5e-11)	55.82	18.04	0.335093	5.37	0.58	0.248038	40.91	7.32	0.198521	4.92	8.08	1.53378	4.3	11.03	2.26981	55.09	12.86	0.247103
Sb01g014810.1	Sb01g014810	chromosome_1	14105841	14107193	-	Predicted protein	PF00847.15|AP2(7e-16)	0	0	1	0	0	1	0	0	1	0	0.02	1	0	0	1	0	0.04	1
Sb01g014815.1	Sb01g014815	chromosome_1	14114976	14115329	+	similar to Putative uncharacterized protein	-	0	0	1	0	0	1	0	0	1	0	0	1	0	0	1	0	0	1
Sb01g014820.1	Sb01g014820	chromosome_1	14130365	14131405	+	similar to OSJNBa0065J03.16 protein	-	0	0	1	0	0.04	1	0	0	1	0	0	1	0	0	1	0	0	1
Sb01g014830.1	Sb01g014830	chromosome_1	14156422	14159091	+	weakly similar to Putative uncharacterized protein	PF08513.6|LisH(9.6e-10)	7.69	8.68	1	9.31	8.18	1	5.84	7.31	1	7.79	8.24	1	6.52	8.42	1	6.73	9.28	1
Sb01g014840.1	Sb01g014840	chromosome_1	14166285	14167457	+	weakly similar to Expressed protein	-	3.01	5.59	1.64339	2.2	12.25	4.14062	6.75	14.06	1.94323	4.08	11.04	2.37008	3.6	10.11	2.41522	2.87	13.56	3.76227
Sb01g014850.1	Sb01g014850	chromosome_1	14171662	14173387	-	similar to Cyclin-A3-1	PF00134.18|Cyclin_N(7.1e-43), PF02984.14|Cyclin_C(5.3e-32)	0.14	1.36	1	0	1.39	2.39	0.31	1.47	1	0.24	2.05	1	0.16	3.76	4.10345	0.07	1.55	2.38318
Sb01g014860.1	Sb01g014860	chromosome_1	14190788	14197145	-	similar to Expressed protein	PF05542.6|DUF760(2e-20), PF05542.6|DUF760(3.5e-30)	281.28	152.64	0.544282	299.06	137.01	0.459941	258.65	127.19	0.493703	350.49	138.93	0.398105	395.22	146.42	0.372066	271.73	165.3	0.609761
Sb01g014870.1	Sb01g014870	chromosome_1	14200045	14202277	+	similar to Metal transporter Nramp2, putative, expressed	PF01566.13|Nramp(6.4e-110)	0	0	1	0	0	1	0	0	1	0	0	1	0	0	1	0	0	1
Sb01g014880.1	Sb01g014880	chromosome_1	14205743	14217128	+	similar to Putative uncharacterized protein	-	33.29	45.62	1.35958	29.02	42.25	1.44071	31.57	44.99	1.41204	21.32	46.32	2.12007	18.86	42.35	2.18278	30.93	43.43	1.39148
Sb01g014890.1	Sb01g014890	chromosome_1	14218521	14218999	+	similar to Putative uncharacterized protein	PF02704.9|GASA(1.9e-15)	0	0	1	0	0	1	0	0.12	1	0.09	0	1	0	0.08	1	0	0.13	1
Sb01g014910.1	Sb01g014910	chromosome_1	14250521	14253485	+	similar to Lipase, putative, expressed	PF04788.7|DUF620(2.5e-119)	0.43	1.59	1.81119	0.22	0.82	1.4918	0.26	0.66	1	0.27	0.9	1	0.21	0.95	1.61157	0.34	0.73	1
Sb01g014920.1	Sb01g014920	chromosome_1	14260870	14262446	-	Predicted protein	-	0	0.03	1	0	0.13	1	0	0.03	1	0	0.07	1	0	0.02	1	0	0	1
Sb01g014930.1	Sb01g014930	chromosome_1	14268675	14271394	-	similar to Putaive subtilisin-like proteinase	PF05922.11|Inhibitor_I9(3e-14), PF00082.17|Peptidase_S8(3.1e-27)	9.12	4.8	0.573123	2.74	5.96	1.86096	10	3.16	0.378182	6.94	5.17	0.777078	12.03	5.99	0.536454	8.32	4.21	0.559013
Sb01g014940.1	Sb01g014940	chromosome_1	14289577	14293802	+	similar to Os03g0604600 protein	-	0	0.02	1	0.03	0	1	0.01	0	1	0.01	0	1	0	0.03	1	0	0	1
Sb01g014950.1	Sb01g014950	chromosome_1	14295485	14296054	-	Predicted protein	-	0	0	1	0	0	1	0	0	1	0	0	1	0	0	1	0	0	1
Sb01g014960.1	Sb01g014960	chromosome_1	14306982	14308644	+	Predicted protein	PF10440.4|WIYLD(1.2e-18)	0.39	0.31	1	0.43	0.31	1	0.59	0.23	1	0.31	0.51	1	0.05	0.27	1	0.55	0.18	1
Sb01g014970.1	Sb01g014970	chromosome_1	14325184	14327686	+	similar to Putative uncharacterized protein	PF03721.9|UDPG_MGDP_dh_N(1.2e-60), PF00984.14|UDPG_MGDP_dh(5.3e-32), PF03720.10|UDPG_MGDP_dh_C(2.7e-35)	0.02	0	1	0.19	0.11	1	0	0	1	0.02	0.02	1	0	0	1	0	0	1
Sb01g014980.1	Sb01g014980	chromosome_1	14328101	14329723	-	Predicted protein	-	0	0	1	0	0	1	0	0	1	0	0	1	0	0	1	0	0	1
Sb01g014990.1	Sb01g014990	chromosome_1	14333988	14335554	-	similar to Os03g0603800 protein	PF01080.12|Presenilin(5.3e-66)	4.84	6.28	1	7.18	8.53	1	4.8	10.9	2.05172	4.12	8.01	1.75977	3.27	8.08	2.12646	6.27	7.71	1
Sb01g014995.1	Sb01g014995	chromosome_1	14337613	14341682	-	similar to Putative pentatricopeptide repeat-containing protein	PF12854.2|PPR_1(9.5e-07), PF13041.1|PPR_2(1.1e-17), PF13041.1|PPR_2(4.5e-15), PF13041.1|PPR_2(2.1e-15), PF13041.1|PPR_2(2.6e-14), PF13041.1|PPR_2(1.9e-13), PF13041.1|PPR_2(1.5e-08), PF13041.1|PPR_2(3.6e-11), PF13041.1|PPR_2(9.6e-15)	1.66	4.23	1.96617	1.78	1.59	1	1.41	2.42	1	1.26	3.25	1	1.56	2.51	1	1.3	2.18	1.38261
Sb01g015000.1	Sb01g015000	chromosome_1	14376228	14379144	-	similar to Putative phosphodiesterase family	PF03009.12|GDPD(1.8e-62)	8.59	12.11	1.36705	11.67	6.54	0.595107	8.88	3.75	0.480769	6.16	5.14	1	5.14	6.19	1	10.91	4.51	0.462636
Sb01g015010.1	Sb01g015010	chromosome_1	14380995	14383178	-	similar to Putative uncharacterized protein	-	43.31	75.04	1.71609	41.67	51.19	1	39.53	37.9	1	30.62	61.81	1.9864	32.69	54.62	1.65093	48.64	56.8	1
Sb01g015020.1	Sb01g015020	chromosome_1	14394684	14398081	+	Predicted protein	-	0.18	0.17	1	0.03	0	1	0.2	0.02	1	0.04	0.05	1	0.39	0.11	1	0	0	1
Sb01g015030.1	Sb01g015030	chromosome_1	14437165	14441197	-	similar to PfkB-type carbohydrate kinase family protein, putative, expressed	PF00294.19|PfkB(1.9e-27)	5.26	4.72	1	10.51	0.76	0.152911	3.39	3	1	1.32	1.06	1	1.9	0.66	0.572414	2.99	1.44	1
Sb01g015040.1	Sb01g015040	chromosome_1	14445107	14448949	-	similar to Cytochrome P450 85A1	PF00067.17|p450(7e-60)	2.08	0.65	0.535714	0.37	1.02	1.47445	2.95	1.58	0.653165	1.48	0.35	0.544355	1.73	0.53	1	0.6	0.13	1
Sb01g015050.1	Sb01g015050	chromosome_1	14489534	14492806	-	similar to Putative pentatricopeptide repeat-containing protein	PF13041.1|PPR_2(7.7e-17), PF12854.2|PPR_1(4.5e-08), PF13041.1|PPR_2(1.9e-16), PF13041.1|PPR_2(1.6e-13), PF13041.1|PPR_2(1.1e-07), PF13041.1|PPR_2(3.6e-17), PF13041.1|PPR_2(4.6e-14), PF13041.1|PPR_2(6.1e-14), PF13041.1|PPR_2(3.4e-08), PF13041.1|PPR_2(5.6e-11), PF13041.1|PPR_2(6.1e-14)	1.43	1.13	1	1.82	1.21	0.783688	1.76	1.26	1	1.2	1.07	1	0.96	1.18	1	2.35	1.44	0.728358
Sb01g015060.1	Sb01g015060	chromosome_1	14496936	14501174	+	similar to Chromosome chr5 scaffold_124, whole genome shotgun sequence	PF00076.17|RRM_1(4e-19)	7.42	14.77	1.87292	9.68	8.4	1	9.36	14.05	1	3.42	13.19	3.21041	4.34	11.54	2.34831	6.02	9.91	1
Sb01g015070.1	Sb01g015070	chromosome_1	14522577	14526308	-	similar to OSIGBa0106G08.3 protein	PF01397.16|Terpene_synth(6.8e-41), PF03936.11|Terpene_synth_C(2.2e-66)	0.8	0	0.555556	0.08	0	1	0.02	0	1	0.04	0	1	0	0	1	0	0	1
Sb01g015080.1	Sb01g015080	chromosome_1	14527980	14531661	-	similar to Os03g0593600 protein	PF00067.17|p450(1.4e-89)	0.84	0	0.543478	0.09	0	1	0.05	0	1	0.06	0	1	0	0	1	0.02	0	1
Sb01g015090.1	Sb01g015090	chromosome_1	14561881	14564453	+	similar to Alpha-1,4-glucan-protein synthase [UDP-forming]	PF03214.8|RGP(2.5e-175)	70.09	144.51	2.04684	47.72	237.3	4.89122	56.18	175.95	3.09461	54.5	238.06	4.30739	49.13	232.2	4.65191	63	172.38	2.70906
Sb01g015100.1	Sb01g015100	chromosome_1	14565589	14570397	-	similar to Chromosome chr14 scaffold_9, whole genome shotgun sequence	PF00415.13|RCC1(4.2e-15), PF13540.1|RCC1_2(2.5e-07), PF00415.13|RCC1(3.5e-14), PF00415.13|RCC1(3.9e-08), PF00415.13|RCC1(6.9e-07)	16.83	10.98	0.671901	39.41	12.06	0.323187	18.3	20.97	1	31.06	11.58	0.392389	31.87	10.57	0.351993	10.73	13.75	1
Sb01g015110.1	Sb01g015110	chromosome_1	14571649	14574056	+	similar to DSBA-like thioredoxin domain containing protein, expressed	PF01323.15|DSBA(1.6e-35)	20.51	57.46	2.71781	21.48	69.28	3.12633	17.52	36.1	2.00324	44.13	37.87	1	56.08	32.76	0.591451	13.53	66.02	4.61253
Sb01g015120.1	Sb01g015120	chromosome_1	14574588	14576445	-	similar to Zinc finger, C3HC4 type family protein, expressed	PF13639.1|zf-RING_2(8.7e-15)	1.85	2.89	1	1.99	3.54	1	1.33	6.3	3.13305	0.91	4.24	1	0.95	4.58	2.86154	1.26	4.88	2.60177
Sb01g015140.1	Sb01g015140	chromosome_1	14616811	14618120	+	weakly similar to Putative uncharacterized protein	PF00582.21|Usp(1.8e-16)	0	0	1	0	0	1	0.04	0	1	0	0	1	0	0	1	0	0	1
Sb01g015150.1	Sb01g015150	chromosome_1	14621919	14629226	+	similar to Putative uncharacterized protein	PF04147.7|Nop14(3.1e-207)	12.15	21.16	1.68517	18.5	8.91	0.508205	10.9	12.73	1	8.5	18.82	2.08632	7.73	14.15	1.7354	12.13	12.23	1.00762
Sb01g015160.1	Sb01g015160	chromosome_1	14631231	14634680	-	similar to Putative uncharacterized protein	PF01842.20|ACT(7.7e-11), PF01842.20|ACT(2.4e-07)	15.19	37.01	2.34775	23.92	68.91	2.80538	19.63	16.85	1	33.5	45.92	1.36	32.49	55.66	1.69185	19.28	41.3	2.0858
Sb01g015165.1	Sb01g015165	chromosome_1	14654930	14658664	-	similar to Putative uncharacterized protein	PF03514.9|GRAS(3.2e-95)	0.08	0.59	1.47222	0.98	2	1.51515	0.19	0.47	1	0.55	0.83	1	1.21	0.88	1	0.14	0.64	1.4386
Sb01g015170.1	Sb01g015170	chromosome_1	14663696	14665807	-	similar to Putative uncharacterized protein	PF03514.9|GRAS(8.1e-103)	0	0.04	1	0.15	0.55	1	0.03	0.04	1	0.08	0.07	1	0.04	0.18	1	0.05	0.36	1
Sb01g015180.1	Sb01g015180	chromosome_1	14679585	14681645	-	similar to Putative uncharacterized protein	PF03514.9|GRAS(3.1e-104)	0.08	2.11	2.87963	0.01	11.32	12.198	0.08	3.14	3.83333	0.05	7.89	1	0.03	21.1	21.4563	0	0.05	1
Sb01g015190.1	Sb01g015190	chromosome_1	14688465	14690049	+	similar to Transposon protein, putative, unclassified, expressed	PF01112.13|Asparaginase_2(2.1e-84)	0.8	1.05	1	24.53	5.18	0.242068	2.31	1.38	1	8.04	3.29	0.474558	10.21	4.31	0.473684	1.84	1.71	1
Sb01g015195.1	Sb01g015195	chromosome_1	14693033	14698735	+	similar to Putative uncharacterized protein	PF04194.8|PDCD2_C(6.9e-32)	0.45	0.75	1	1.37	0.3	1	0.79	0.19	1	1.29	0.55	0.676856	1	0.86	1	0.1	0	1
Sb01g015200.1	Sb01g015200	chromosome_1	14700886	14707861	+	similar to Expressed protein	PF08766.6|DEK_C(4.3e-14)	94.44	118.19	1.24885	115.53	129.72	1	93.93	103.54	1	96.69	114.44	1.1817	89.58	126.91	1.41212	87.39	112.6	1.28521
Sb01g015210.1	Sb01g015210	chromosome_1	14710170	14716631	-	similar to JmjC domain containing protein, expressed	PF02373.17|JmjC(1.6e-15)	0.12	0.31	1	0.15	0.35	1	0.08	0.14	1	0.09	0.19	1	0.16	0.26	1	0.09	0.3	1
Sb01g015220.1	Sb01g015220	chromosome_1	14729427	14737180	+	Predicted protein	PF08766.6|DEK_C(4.8e-08)	1.41	2.29	1.36515	2.16	2.45	1	1.63	2.87	1	1.5	2.09	1	1.45	1.52	1	1.72	2.35	1
Sb01g015230.1	Sb01g015230	chromosome_1	14737873	14738631	-	Predicted protein	-	0	0	1	0	0	1	0	0	1	0.04	0	1	0	0	1	0	0	1
Sb01g015240.1	Sb01g015240	chromosome_1	14742767	14745170	+	-	PF01246.15|Ribosomal_L24e(2.6e-36)	61.71	148.95	2.39117	54.28	79.16	1	59.47	65.44	1	50.17	129.23	2.54505	50.84	108.51	2.11246	84.32	85.25	1.0109
Sb01g015240.2	Sb01g015240	chromosome_1	14742767	14745170	+	similar to 60S ribosomal protein L24	PF01246.15|Ribosomal_L24e(2.6e-36)	63.94	153.14	2.37358	56	79.77	1	61.71	67.59	1	51.59	131.67	2.52272	52.33	110.46	2.09001	87.92	87.03	0.989991
Sb01g015250.1	Sb01g015250	chromosome_1	14745987	14750842	+	weakly similar to Putative uncharacterized protein	PF03470.9|zf-XS(3.2e-17), PF03468.9|XS(2.1e-31), PF03469.9|XH(4.7e-43)	15.55	17.51	1	14.44	16.41	1	17.53	17.05	1	11.18	18.04	1.56322	8.04	15.53	1.82854	20.71	19.29	0.934592
Sb01g015260.1	Sb01g015260	chromosome_1	14753607	14758279	+	similar to Acyl carrier protein	PF00550.20|PP-binding(2e-10)	7.89	4.68	1	13.64	3.95	0.338115	8.33	6.06	1	8.64	5.88	1	9.46	5.43	0.614723	9.19	4.53	0.542689
Sb01g015270.1	Sb01g015270	chromosome_1	14758635	14759469	+	similar to Putative uncharacterized protein OSJNBb0042N11.12	-	206.66	37.35	0.184677	245.01	6.43	0.030202	184.33	27.39	0.153186	272.23	24.06	0.0917176	244.27	16.52	0.0714315	193.18	36.27	0.191935
Sb01g015280.1	Sb01g015280	chromosome_1	14760468	14762232	-	similar to Putative uncharacterized protein OSJNBb0042N11.13	-	22.93	29.57	1	36.56	38.25	1	28.8	43.69	1.49966	28.42	38.03	1.32665	18.77	33.63	1.75164	34.15	48.61	1.41138
Sb01g015290.1	Sb01g015290	chromosome_1	14763431	14763997	+	similar to Os03g0593600 protein	PF00067.17|p450(1e-42)	0	0	1	0	0	1	0	0	1	0	0	1	0	0	1	0	0	1
Sb01g015300.1	Sb01g015300	chromosome_1	14765359	14766957	-	similar to Putative cytochrome P450	PF00067.17|p450(2.4e-92)	0.43	0.52	1	0.85	0.26	1	0.4	1.31	1.65	0.13	0.28	1	0.07	0.23	1	0.44	0.24	1
Sb01g015310.1	Sb01g015310	chromosome_1	14787158	14789429	-	similar to Os03g0593600 protein	PF00067.17|p450(3.9e-25)	0	0	1	0.12	0	1	0	0	1	0	0	1	0	0	1	0	0	1
Sb01g015320.1	Sb01g015320	chromosome_1	14791207	14795844	-	similar to Nuclear inhibitor of PP1-like	PF00498.21|FHA(3.6e-17)	11.58	16.02	1.35294	10.43	9.73	1	9.7	13.26	1	7.28	13.56	1.75845	6.67	12.96	1.82008	9.66	11.57	1
Sb01g015330.1	Sb01g015330	chromosome_1	14799947	14802602	-	similar to Os03g0593600 protein	PF00067.17|p450(2e-87)	0.03	0.08	1	0.02	0.03	1	0	0.05	1	0	0.04	1	0	0.16	1	0	0	1
Sb01g015340.1	Sb01g015340	chromosome_1	14835799	14836520	-	similar to Os03g0593600 protein	PF00067.17|p450(1.6e-55)	0	0.17	1	0.14	0	1	0	0.29	1	0	0.34	1	0	0.12	1	0	0	1
Sb01g015350.1	Sb01g015350	chromosome_1	14838847	14839835	-	similar to Os03g0593600 protein	PF00067.17|p450(2.6e-25)	0.03	0.13	1	0.1	0.04	1	0	0.38	1	0	0.12	1	0	0.09	1	0.03	0.05	1
Sb01g015360.1	Sb01g015360	chromosome_1	14860279	14862898	-	similar to Os03g0593600 protein	PF00067.17|p450(1.3e-93)	10.82	21.38	1.8934	7.8	30.83	3.61705	10.75	37.56	3.2817	2.95	30.03	7.8557	1.21	30.87	14.4208	2.01	13.45	4.80066
Sb01g015370.1	Sb01g015370	chromosome_1	14875129	14887484	+	similar to CBS domain containing protein, expressed	PF01595.15|DUF21(9.8e-44), PF00571.23|CBS(4.1e-07), PF03471.12|CorC_HlyC(9.5e-20)	66.36	46.24	0.701306	62.85	26.77	0.434926	66.32	25.9	0.399584	58.63	36.12	0.622505	51.61	34.31	0.671165	79.32	33.57	0.430403
Sb01g015370.2	Sb01g015370	chromosome_1	14875129	14886436	+	-	PF01595.15|DUF21(9.8e-44), PF00571.23|CBS(4.1e-07), PF03471.12|CorC_HlyC(9.5e-20)	76.58	53.09	0.697216	84.81	29.39	0.354155	75.78	34.79	0.466137	66.88	43.96	0.662345	58.11	39.33	0.682287	86.44	38.89	0.456199
Sb01g015380.1	Sb01g015380	chromosome_1	14885791	14886192	-	similar to Putative uncharacterized protein	-	53.95	33.32	0.624568	88.8	14.61	0.173831	55.28	35.21	0.64339	39.12	35.77	1	41.65	25.41	0.619226	51.27	23.88	0.47599
Sb01g015390.1	Sb01g015390	chromosome_1	14898643	14899943	-	weakly similar to Mitochondrial transcription termination factor-like	PF02536.9|mTERF(2.1e-21)	0.62	2.5	2.16049	2.7	1.28	0.616216	1.99	1.8	1	0.78	2.56	2	0.63	1.6	1	3.15	3.38	1
Sb01g015400.1	Sb01g015400	chromosome_1	14902224	14903466	-	similar to Chlorophyll a-b binding protein 151, chloroplast precursor	PF00504.16|Chloroa_b-bind(1.4e-50)	3035.77	258.55	0.0854691	2431.41	90.52	0.0376252	2328.89	94.34	0.0409204	1817.69	239.44	0.132205	1314.22	165.02	0.12623	2004.15	243.32	0.121846
Sb01g015410.1	Sb01g015410	chromosome_1	14921035	14925952	+	similar to Putative uncharacterized protein	PF08701.6|GN3L_Grn1(1.6e-18), PF01926.18|MMR_HSR1(2.3e-15)	19.09	43.05	2.19263	19.27	12.42	0.662062	17.11	20.11	1	13.61	35.41	2.49213	14.79	27.56	1.80874	16.81	16.46	0.980348
Sb01g015420.1	Sb01g015420	chromosome_1	14927084	14930662	+	Predicted protein	PF07899.6|Frigida(3.1e-45)	0	0.02	1	0.61	0.11	0.689441	0.24	0.11	1	0.12	0.13	1	0	0	1	0.3	0.39	1
Sb01g015430.1	Sb01g015430	chromosome_1	14931439	14936893	-	Predicted protein	PF07899.6|Frigida(7.4e-37)	3.69	3.6	1	5.48	2.45	0.532407	4.38	4.19	1	3.99	3.57	1	3.12	2.87	1	4.89	4.38	1
Sb01g015440.1	Sb01g015440	chromosome_1	14941884	14945480	-	Predicted protein	PF07093.6|SGT1(3.4e-07), PF07899.6|Frigida(6.8e-48)	0.04	0.17	1	0.04	0.1	1	0.06	0.17	1	0.01	0.16	1	0.12	0.17	1	0.16	0.86	1.60345
Sb01g015450.1	Sb01g015450	chromosome_1	14985973	14987365	-	Predicted protein	-	0	0	1	0	0	1	0.02	0	1	0	0	1	0	0.02	1	0	0.04	1
Sb01g015460.1	Sb01g015460	chromosome_1	14991438	14994863	-	weakly similar to Expressed protein	-	0	0	1	0	0.05	1	0.03	0	1	0	0.01	1	0.02	0.02	1	0.02	0	1
Sb01g015470.1	Sb01g015470	chromosome_1	14998042	15000208	-	similar to 60S ribosomal protein L10	PF00252.13|Ribosomal_L16(3.4e-33)	219.58	413.11	1.87737	176.51	324.81	1.83545	182.32	228.02	1.24929	195.81	366.44	1.86698	213.28	399.32	1.86821	278.35	281.85	1.01253
Sb01g015490.1	Sb01g015490	chromosome_1	15012506	15018221	+	similar to Kinesin heavy chain, putative	PF00225.18|Kinesin(3.5e-80), PF06548.6|Kinesin-related(6.2e-40), PF06548.6|Kinesin-related(7.6e-125)	0.58	0.42	1	0.17	0.15	1	0.58	0.23	0.778481	0.56	0.3	0.833333	0.37	0.77	1	0.25	0.09	1
Sb01g015500.1	Sb01g015500	chromosome_1	15018428	15020059	-	similar to Expressed protein	PF03641.9|Lysine_decarbox(5.2e-24)	2.34	2.42	1	3.26	1.06	0.483568	2.4	1.72	1	2.56	2.1	1	5.28	1.65	0.421975	2.94	1.43	1
Sb01g015510.1	Sb01g015510	chromosome_1	15021305	15024002	-	similar to Inositol monophosphatase 3, putative, expressed	PF00459.20|Inositol_P(1.9e-72)	22.76	16.67	0.743687	26.45	20.25	1	21.61	18.27	1	46.75	18.02	0.398325	41.41	16.56	0.414053	25.04	23.53	1
Sb01g015520.1	Sb01g015520	chromosome_1	15029823	15036730	-	similar to Putative DNA helicase	PF13086.1|AAA_11(7.7e-62), PF13087.1|AAA_12(3.4e-60)	14.88	20.96	1.38287	18.74	18.66	1	15.15	18.84	1	19.98	21.5	1	16.86	20.14	1	16.03	15.65	1
Sb01g015530.1	Sb01g015530	chromosome_1	15037104	15044823	+	similar to Lysyl-tRNA synthetase	PF01336.20|tRNA_anti(7.2e-11), PF00152.15|tRNA-synt_2(2.4e-93)	27.46	52.14	1.86718	31.11	33.88	1.08627	27.33	36.82	1.33498	22.56	51.96	2.24788	19.77	43.61	2.14781	39.56	39.28	0.993097
Sb01g015535.1	Sb01g015535	chromosome_1	15048842	15049117	-	similar to Ribosomal protein S19	PF00203.16|Ribosomal_S19(2.4e-29)	13.36	23.59	1.7124	14.67	21.28	1	13.3	18.91	1	10.83	25.28	2.22147	9.6	20.81	2.05755	20.75	24.23	1
Sb01g015540.1	Sb01g015540	chromosome_1	15055069	15066712	+	similar to Expressed protein	-	21.53	26.34	1.21349	18.35	29.97	1.60052	20.91	21.51	1	26.46	21.97	0.836489	22.71	24.86	1.09068	22.38	27.88	1.23524
Sb01g015550.1	Sb01g015550	chromosome_1	15067399	15072418	+	Predicted protein	PF00931.17|NB-ARC(2.2e-65), PF13855.1|LRR_8(1.8e-07)	1.92	3.11	1	3.24	3.81	1	2.14	5.58	2.09554	1.98	4.06	1.69799	1.63	4.76	2.19011	2.22	4.29	1.64286
Sb01g015570.1	Sb01g015570	chromosome_1	15170477	15173276	+	-	PF01192.17|RNA_pol_Rpb6(7.5e-24)	84.43	87.29	1	74.92	65.12	0.870917	75.07	108.98	1.44577	58.24	84.38	1.44126	46.65	87.28	1.85268	75.83	73.75	1
Sb01g015570.2	Sb01g015570	chromosome_1	15169730	15173276	+	similar to Putative uncharacterized protein	PF01192.17|RNA_pol_Rpb6(6.9e-24)	102.99	102.83	1	91.4	75.59	0.828896	94.14	129.59	1.37261	68.37	103.2	1.50209	56.52	103.2	1.81154	93.86	86.08	1
Sb01g015580.1	Sb01g015580	chromosome_1	15173788	15175807	-	similar to Chloroplast post-illumination chlorophyll fluorescence increase protein	-	27.11	19.47	0.728211	405.14	8.65	0.0237603	22.28	245.4	10.5842	99.46	30.96	0.318137	150.52	17.63	0.122954	25.46	12.08	0.494331
Sb01g015590.1	Sb01g015590	chromosome_1	15179650	15185056	+	similar to Expressed protein	PF03407.11|Nucleotid_trans(1e-54)	8.39	9.83	1	6.23	7.25	1	7.15	10	1.34969	4.31	9.09	1.90019	5.13	8.6	1.56607	6.66	5.98	1
Sb01g015610.1	Sb01g015610	chromosome_1	15187874	15189031	+	similar to Putative Dof zinc finger protein	PF02701.10|zf-Dof(8.7e-37)	0.14	0.18	1	0.11	0.07	1	0.15	0.22	1	0.12	0.1	1	0.16	0.3	1	0.12	0	1
Sb01g015620.1	Sb01g015620	chromosome_1	15194089	15195950	+	similar to H0105C05.7 protein	PF00722.16|Glyco_hydro_16(1.2e-52), PF06955.7|XET_C(1.7e-15)	0	0	1	0	0	1	0	0	1	0	0	1	0	0	1	0	0	1
Sb01g015630.1	Sb01g015630	chromosome_1	15200304	15201629	+	Predicted protein	PF12937.2|F-box-like(1e-07)	0	0	1	0	0	1	0	0	1	0	0	1	0	0	1	0	0	1
Sb01g015640.1	Sb01g015640	chromosome_1	15219557	15224068	+	similar to Os11g0286800 protein	PF00432.16|Prenyltrans(3e-11)	0	0	1	0	0.05	1	0	0	1	0	0	1	0	0.04	1	0.17	0.25	1
Sb01g015650.1	Sb01g015650	chromosome_1	15239128	15246125	+	similar to Os11g0286800 protein	PF00432.16|Prenyltrans(8.8e-08), PF00432.16|Prenyltrans(4.1e-10)	0	0	1	0	0.12	1	0	0.08	1	0	0	1	0	0	1	0.05	0.27	1
Sb01g015660.1	Sb01g015660	chromosome_1	15249201	15254488	-	similar to Putative alpha-soluble NSF attachment protein	-	5.92	12.41	1.93786	21.59	52.67	2.37583	5.74	21.38	3.32047	17.59	25.66	1.4341	10.39	29.83	2.70676	7.62	28.89	3.46752
Sb01g015663.1	Sb01g015663	chromosome_1	15260650	15262068	+	similar to CAF protein-like	-	4.71	7.32	1	4.55	10.22	2.02162	2.82	11.41	3.24869	6.28	8.62	1	6.35	11.03	1.63673	2.1	4.45	1.75806
Sb01g015666.1	Sb01g015666	chromosome_1	15262791	15266958	+	similar to Type III restriction enzyme, res subunit family protein, expressed	PF00636.21|Ribonuclease_3(1e-18), PF00636.21|Ribonuclease_3(5.2e-19)	8.78	15.74	1.71166	8.8	18.1	1.94898	4.62	19.18	3.59075	9.54	16.85	1.69355	11.02	19.05	1.66805	3.68	7.48	1.81197
Sb01g015670.1	Sb01g015670	chromosome_1	15275142	15291284	+	similar to Type III restriction enzyme, res subunit family protein, expressed	PF00270.24|DEAD(3.7e-14), PF00271.26|Helicase_C(1.1e-08), PF03368.9|dsRNA_bind(2.9e-11), PF02170.17|PAZ(2.9e-10), PF00636.21|Ribonuclease_3(8.1e-22)	2.39	5.04	1.78171	2.22	8.34	2.90062	1.94	10.82	4.02041	2.45	7.4	2.43478	4.22	8.63	1.84483	0.9	6.56	3.97895
Sb01g015680.1	Sb01g015680	chromosome_1	15295327	15298319	-	similar to Peroxisomal membrane protein-like	PF04117.7|Mpv17_PMP22(1.7e-18)	975.35	293.99	0.302136	967.74	196.44	0.203811	1215.65	86.34	0.0717873	1611.42	226.42	0.141043	1448.05	276.16	0.19127	1058.97	310.61	0.29398
Sb01g015690.1	Sb01g015690	chromosome_1	15307055	15308230	-	weakly similar to Putative uncharacterized protein	-	0	0.04	1	0.04	0.11	1	0.02	0.07	1	0	0.23	1	0	0.12	1	0	0	1
Sb01g015720.1	Sb01g015720	chromosome_1	15329215	15329955	+	Predicted protein	-	0	0	1	0	0	1	0	0	1	0	0.04	1	0	0	1	0	0	1
Sb01g015730.1	Sb01g015730	chromosome_1	15363928	15370434	+	similar to Putative uncharacterized protein	PF04144.8|SCAMP(4.1e-54)	0.89	2.31	1	0.64	0.29	1	0.96	1.52	1	0.52	1.5	1	0.22	1.36	1	1.04	1.07	1
Sb01g015740.1	Sb01g015740	chromosome_1	15371235	15374940	+	similar to Secretory carrier-associated membrane protein 4	PF04144.8|SCAMP(7e-56)	49.01	73.32	1.4861	37.82	131.21	3.40572	41.02	110.77	2.65992	36.25	97.58	2.64644	25.16	104.5	4.03287	40.61	105.36	2.55612
Sb01g015750.1	Sb01g015750	chromosome_1	15376871	15377347	+	similar to Putative uncharacterized protein OSJNBa0061H20.11	-	0.16	0.44	1	0	0	1	0.24	0	1	1.14	0.38	1	4.02	0.48	0.294821	0	0	1
Sb01g015760.1	Sb01g015760	chromosome_1	15380625	15382379	+	similar to Putative SCARECROW gene regulator	PF03514.9|GRAS(1.2e-109)	0.78	1	1	0.83	0.26	1	0.97	0.85	1	8.79	1.61	0.266599	21.66	2.03	0.133716	0.18	0.44	1
Sb01g015770.1	Sb01g015770	chromosome_1	15387568	15389664	-	similar to Expressed protein	PF07837.7|FTCD_N(1.8e-51)	0.62	0.16	1	1.03	0.38	1	0.57	0.66	1	0.33	0.46	1	0.12	0.25	1	0.84	1.81	1
Sb01g015780.1	Sb01g015780	chromosome_1	15393542	15397530	-	similar to Expressed protein	-	110.23	181.71	1.64263	88.22	169.11	1.90664	97.91	154.29	1.57001	86.12	177.28	2.04637	77.7	163.47	2.08983	110.82	173.43	1.55992
Sb01g015790.1	Sb01g015790	chromosome_1	15400122	15408242	-	similar to Putative steroleosin	PF00106.20|adh_short(1.9e-29)	0	0	1	0.02	0.12	1	0	0	1	0	0.03	1	0.02	0.03	1	0	0.05	1
Sb01g015800.1	Sb01g015800	chromosome_1	15412525	15414836	-	similar to Expressed protein	-	17.89	24.67	1	16.13	18.89	1	19.42	27.26	1	11.67	18.14	1	16.05	26.48	1	17.75	17.4	1
Sb01g015810.1	Sb01g015810	chromosome_1	15421717	15422893	+	similar to Os10g0429400 protein	PF00917.21|MATH(4.6e-07), PF00651.26|BTB(3e-09)	0.05	0	1	0.02	0	1	0	0	1	0	0.03	1	0	0.03	1	0.02	0	1
Sb01g015820.1	Sb01g015820	chromosome_1	15424808	15425596	+	similar to Os10g0429400 protein	PF00917.21|MATH(2.2e-07), PF00651.26|BTB(3.3e-13)	0	0.05	1	0	0.05	1	0	0	1	0	0	1	0	0	1	0	0	1
Sb01g015830.1	Sb01g015830	chromosome_1	15428745	15430737	-	similar to Putative uncharacterized protein	PF04484.7|DUF566(1.9e-44)	0	0.03	1	0	0	1	0.02	0	1	0	0	1	0	0	1	0	0	1
Sb01g015850.1	Sb01g015850	chromosome_1	15447221	15448212	+	similar to Putative GDSL-like lipase/acylhydrolase	PF00657.17|Lipase_GDSL(1.8e-13)	0	0	1	0	0	1	0	0	1	0	0	1	0	0	1	0	0	1
Sb01g015860.1	Sb01g015860	chromosome_1	15453129	15454881	+	weakly similar to Putative GDSL-like lipase/acylhydrolase	PF00657.17|Lipase_GDSL(2.2e-22)	0	0.11	1	0	0.18	1	0	0	1	0	0.05	1	0	0.05	1	0	0.04	1
Sb01g015870.1	Sb01g015870	chromosome_1	15466200	15466994	+	similar to Putative GDSL-like lipase/acylhydrolase	PF00657.17|Lipase_GDSL(4.5e-10)	2.35	6.01	1	1.56	42.51	16.9961	1.93	43.23	15.0956	0.6	12.31	8.31875	0.73	33.01	19.659	1.54	28.66	11.6772
Sb01g015875.1	Sb01g015875	chromosome_1	15471605	15471742	+	Predicted protein	-	0	0	1	0	0	1	0	0	1	0	0	1	0	0	1	0	0	1
Sb01g015880.1	Sb01g015880	chromosome_1	15479154	15481884	-	weakly similar to Transposon protein, putative, unclassified, expressed	PF03101.10|FAR1(1.1e-19)	0	0	1	0	0	1	0	0	1	0	0	1	0	0	1	0	0	1
Sb01g015890.1	Sb01g015890	chromosome_1	15483503	15487176	+	similar to Putative GDSL-like lipase/acylhydrolase	PF00657.17|Lipase_GDSL(2.6e-21)	0.77	2.57	2.01695	0.35	0.22	1	0.91	4.03	2.63351	0.12	0.57	1.40179	0.26	0.39	1	0.74	2.05	1.75287
Sb01g015893.1	Sb01g015893	chromosome_1	15489415	15491306	-	similar to Putative disease resistance complex protein	PF00931.17|NB-ARC(2.7e-10)	0.29	0.16	1	3.17	3.1	1	1.38	1.05	1	4.74	3.64	1	0.56	0.35	1	4.66	2.54	0.625442
Sb01g015900.1	Sb01g015900	chromosome_1	15497697	15502019	-	similar to Putative uncharacterized protein	PF00931.17|NB-ARC(4.3e-66)	0.55	1.56	1.65161	4.03	3.6	1	2.05	4.47	1.79344	5.49	3.69	1	0.15	2.17	2.75652	5.48	4.67	1
Sb01g015910.1	Sb01g015910	chromosome_1	15507776	15509446	+	similar to Putative uncharacterized protein	PF02163.17|Peptidase_M50(4.9e-48), PF13180.1|PDZ_2(1e-08)	28.01	15.51	0.569114	23.31	6.18	0.295352	33.62	6.17	0.207106	23.58	14.07	0.6131	29.27	11.86	0.424843	37.38	17.32	0.477332
Sb01g015920.1	Sb01g015920	chromosome_1	15525210	15526448	-	similar to Os03g0578900 protein	PF00249.26|Myb_DNA-binding(4.9e-13), PF00249.26|Myb_DNA-binding(6.9e-14)	0.05	0.04	1	0.05	0	1	0.03	0	1	0	0.08	1	0	0.1	1	0	0.09	1
Sb01g015930.1	Sb01g015930	chromosome_1	15551708	15554338	-	similar to OSIGBa0138E08-OSIGBa0161L23.6 protein	-	0	0	1	0	0	1	0	0	1	0	0	1	0	0	1	0	0	1
Sb01g015940.1	Sb01g015940	chromosome_1	15568066	15571073	-	similar to OSIGBa0139I12.2 protein	-	0	0	1	0	0	1	0	0	1	0	0	1	0	0	1	0	0	1
Sb01g015960.1	Sb01g015960	chromosome_1	15643217	15647574	+	similar to Putative uncharacterized protein	PF13334.1|DUF4094(7.5e-31), PF01762.16|Galactosyl_T(4.7e-49)	1.85	3.3	1	3.2	3.24	1	2.16	1.84	1	1.89	3.32	1.49481	2.06	2.98	1.30065	1.2	1.27	1
Sb01g015970.1	Sb01g015970	chromosome_1	15677177	15681042	+	similar to Putative potassium transporter	PF02705.11|K_trans(7.2e-176)	0.02	0.45	1.42157	0	0.3	1.3	0.03	0.43	1.38835	0	0.05	1	0	0.54	1	0.02	0.13	1
Sb01g015980.1	Sb01g015980	chromosome_1	15720621	15721738	-	Predicted protein	-	0	0	1	0	0	1	0	0	1	0	0	1	0	0	1	0	0	1
Sb01g015990.1	Sb01g015990	chromosome_1	15740764	15745062	+	similar to Probable potassium transporter 16	PF02705.11|K_trans(1.1e-167)	7.3	19.91	2.51928	1.52	24.63	10.1706	4.19	8.13	1.75915	3.21	17.56	4.40855	4.62	16.63	3.13701	2.34	33.44	10.3114
Sb01g016000.1	Sb01g016000	chromosome_1	15773049	15777477	+	similar to Probable potassium transporter 16	PF02705.11|K_trans(3.2e-15), PF02705.11|K_trans(1.1e-84), PF02705.11|K_trans(4e-26)	0.82	1.32	1	0.83	2.45	1.88525	0.51	0.95	1.29139	0.16	0.74	1	0.39	1.89	1	0.17	1.21	1.88889
Sb01g016010.1	Sb01g016010	chromosome_1	15798191	15802894	+	similar to Putative potassium transporter	PF02705.11|K_trans(1.9e-175)	30.26	20.32	0.682022	33.84	4.38	0.15442	21.05	2.1	0.14059	33.98	5.31	0.180389	28.57	9.81	0.365573	11.21	1.34	0.191646
Sb01g016020.1	Sb01g016020	chromosome_1	15807284	15807733	-	similar to Putative uncharacterized protein	PF02519.9|Auxin_inducible(8e-23)	0	0	1	0	0	1	0	0	1	0	0	1	0	0	1	0	0	1
Sb01g016030.1	Sb01g016030	chromosome_1	15813563	15813994	+	similar to Auxin induced protein	PF02519.9|Auxin_inducible(1.1e-21)	0	0	1	0	0	1	0	0	1	0	0	1	0	0	1	0	0	1
Sb01g016040.1	Sb01g016040	chromosome_1	15817435	15817869	+	similar to Auxin induced protein	PF02519.9|Auxin_inducible(5.2e-22)	0	0	1	0	0	1	0	0	1	0	0	1	0	0	1	0.06	0	1
Sb01g016050.1	Sb01g016050	chromosome_1	15826797	15827051	+	similar to Putative uncharacterized protein	-	17.23	14.07	1	9.41	4.25	0.504323	10.05	1.31	0.20905	5.73	4.88	1	15.02	6.79	1	2.31	0.37	1
Sb01g016055.1	Sb01g016055	chromosome_1	15832312	15833625	-	similar to Os03g0164400 protein	PF03101.10|FAR1(9.7e-23), PF10551.4|MULE(4.4e-27)	0	0.03	1	0.02	0.06	1	0	0	1	0.03	0.02	1	0	0	1	0.02	0	1
Sb01g016060.1	Sb01g016060	chromosome_1	15835204	15838983	-	weakly similar to Putative uncharacterized protein	PF00931.17|NB-ARC(3.9e-39), PF12799.2|LRR_4(1.7e-08)	0.03	0	1	0	0	1	0	0	1	0	0	1	0	0	1	0	0	1
Sb01g016070.1	Sb01g016070	chromosome_1	15847109	15847684	+	Predicted protein	-	0	0	1	0	0	1	0	0	1	0	0	1	0	0	1	0	0	1
Sb01g016080.1	Sb01g016080	chromosome_1	15858948	15859553	+	Predicted protein	-	0.09	0	1	0	0	1	0	0	1	0	0	1	0	0	1	0	0	1
Sb01g016090.1	Sb01g016090	chromosome_1	15869205	15869846	+	weakly similar to Putative uncharacterized protein	-	0.2	0	1	0	0.06	1	0.18	0	1	0.05	0	1	0	0	1	0	0	1
Sb01g016100.1	Sb01g016100	chromosome_1	15879228	15885095	+	similar to MATE efflux family protein, expressed	PF01554.13|MatE(4.6e-34), PF01554.13|MatE(5.4e-41)	0.81	0.24	0.685083	0.92	7.11	4.22396	0.7	1.03	1.19412	1.02	4.29	1	1.1	0.41	0.671429	1.52	3.94	1.96032
Sb01g016110.1	Sb01g016110	chromosome_1	15894825	15900672	+	similar to Os03g0571900 protein	PF01554.13|MatE(8.7e-33), PF01554.13|MatE(1.2e-43)	188.12	320.65	1.70077	100.93	507.75	4.99117	191.05	126.52	0.663994	175.21	239.81	1.36661	215.03	280.24	1.30186	152.53	398.64	2.60301
Sb01g016110.2	Sb01g016110	chromosome_1	15897882	15900672	+	-	PF01554.13|MatE(4e-24), PF01554.13|MatE(7.3e-44)	184.71	318.12	1.71838	100.47	520.25	5.13699	184.1	123.28	0.671421	176.24	237.1	1.34338	209.25	277.83	1.32618	151.25	401.16	2.64144
Sb01g016120.1	Sb01g016120	chromosome_1	15905936	15909358	-	similar to Os03g0571900 protein	PF01554.13|MatE(3.7e-31), PF01554.13|MatE(4e-38)	1.1	1.92	1	14.31	1.4	0.15676	6.3	0.76	0.241096	11.69	2.14	0.247439	12.32	0.52	0.114114	11.16	1.14	0.175987
Sb01g016140.1	Sb01g016140	chromosome_1	15914435	15920674	+	similar to MATE efflux family protein, expressed	PF01554.13|MatE(1.4e-34), PF01554.13|MatE(4.3e-37)	23.41	7.08	0.331012	6.95	0.68	0.211321	16.7	0.07	0.060452	11.18	1.62	0.215107	12.51	1.2	0.162842	13.25	1.74	0.192281
Sb01g016150.1	Sb01g016150	chromosome_1	15925738	15927410	-	weakly similar to Cytochrome P450 79A1, putative, expressed	PF00067.17|p450(1.5e-13), PF00067.17|p450(3.4e-16)	0	0	1	0	0	1	0	0	1	0	0	1	0	0	1	0	0	1
Sb01g016160.1	Sb01g016160	chromosome_1	15936457	15937119	-	similar to Cytochrome P450 79A1, putative, expressed	-	0	0	1	0	0.06	1	0	0	1	0	0	1	0	0	1	0	0	1
Sb01g016165.1	Sb01g016165	chromosome_1	15937131	15937307	-	Predicted protein	-	0	0	1	0	0	1	0	0	1	0	0	1	0	0	1	0	0	1
Sb01g016170.1	Sb01g016170	chromosome_1	15945001	15950690	+	similar to Os03g0569900 protein	PF00076.17|RRM_1(1.7e-14), PF00076.17|RRM_1(2.1e-16), PF00076.17|RRM_1(3.5e-17)	40.72	67.81	1.64933	33.72	40.22	1	38.65	44.93	1.15839	21.31	66.49	3.0251	16.56	52.93	3.07118	50.41	42.43	1
Sb01g016180.1	Sb01g016180	chromosome_1	15952582	15954799	-	similar to Pentatricopeptide, putative, expressed	PF13041.1|PPR_2(9e-14), PF12854.2|PPR_1(5.2e-08), PF13041.1|PPR_2(8.2e-15), PF13041.1|PPR_2(5.5e-18), PF13041.1|PPR_2(1.4e-15), PF13041.1|PPR_2(5.6e-15)	17.53	8.83	0.530491	18.76	1.77	0.140182	14.77	11.65	0.802156	10.23	4.67	0.504898	11.49	5.55	0.52442	15.31	4.86	0.359289
Sb01g016190.1	Sb01g016190	chromosome_1	15963133	15966354	+	similar to Putative uncharacterized protein	PF03908.8|Sec20(1.3e-25)	0	0	1	11.39	7.41	1	5.59	2.36	1	9.36	7.25	0.796332	0	0	1	13.93	9.17	0.681179
Sb01g016390.1	Sb01g016390	chromosome_1	16425272	16428933	+	weakly similar to Putative uncharacterized protein	PF07762.9|DUF1618(1.1e-14)	116.22	171.35	1.47031	115.88	142.1	1.22433	114	179.44	1.56904	83.93	173.95	2.05993	72.05	158.09	2.17782	155.07	176.04	1.13436
Sb01g016396.1	Sb01g016396	chromosome_1	16440030	16450068	-	Predicted protein	PF02148.14|zf-UBP(9.6e-15), PF00443.24|UCH(5.7e-11)	1.86	6.77	2.71678	4.25	5.36	1	2.69	9.23	2.77236	1.31	7.5	3.67965	0.75	5.33	3.61714	3.48	7.1	1.80804
Sb01g016400.1	Sb01g016400	chromosome_1	16457387	16462317	+	similar to Ser/Thr protein phosphatase family protein, expressed	PF00149.23|Metallophos(5e-19), PF14008.1|Metallophos_C(2.1e-19)	60.52	64.53	1	41.46	37.81	1	56.71	60.86	1	31.21	54.25	1.71531	29	56.3	1.91	48.26	44.24	0.918392
Sb01g016410.1	Sb01g016410	chromosome_1	16463166	16466032	-	weakly similar to Putative uncharacterized protein	PF07762.9|DUF1618(3.8e-20)	6.02	12.13	1.87037	7.97	16.71	1.97436	6.05	11.61	1.78865	6.72	13.68	1.90155	4.59	13.94	2.67263	8.28	13.88	1.60345
[truncated: 38,688 more rows]
